# Supplementary material for: Stratification of clear cell renal cell carcinoma (ccRCC) genomes by gene-directed copy number alteration (CNA) analysis
Source: PLoS One. 2017 May 9;12(5):e0176659. doi: 10.1371/journal.pone.0176659 (PMC5423597; doi:10.1371/journal.pone.0176659)
Supplement: S1 File — A: CNA gene gains and losses in HRO, Swiss and TCGA ccRCC cohorts are given as absolute numbers of altered CNA genes in total and per patient (groupwise averaged by gradings). B: Sample IDs, Fuhrman gradings, total number of CNA gene gains and losses, "mixed type" genes (described as gene gains or losses) and the number of pathways affected categorize each individual HRO tumour. C: Sample IDs, Fuhrman gradings, total number of CNA gene gains and losses, "mixed type" genes (described as gene gains or losses) and the number of pathways affected categorize each individual Swiss tumour. Additionally to Fuhrman gradings, Thoenes grades are given for this cohort. The latter grading is available as uploaded data set at GEO GSE19949. For enabling the comparison of CNA datasets with tumour gradings, Fuhrman gradings have been obtained directly from Peter Schraml, coauthor of Beleut et al. 2012 [74]. D: Top 6 KEGG-pathways are determined that contain the highest numbers of genes showing CNAs. Enlisted are the numbers of genes in individual pathways, numbers of genes altered in at least one tumour, the relative amount of genes in the corresponding pathway, the number of tumour-suppressor- and driver-genes in that pathway and cumulative numbers of CNAs, distinguished by type of CNAs (Losses, Gains) and gradings (G1, G3) as well as the number of affected tumours. (XLSX) [file pone.0176659.s001.xlsx]

## Sheet: A Summary
HRO / GSE95239	HRO	HRO	HRO	HRO		CH / GSE19949						TCGA
	Total	Avg per Pat.	Min	Max			Total	Avg per Pat.	Min	Max			Total	Avg per Pat.	Min	Max
G1 Losses:	19842	763.154	31	2599		G1 Losses:	12387	2064.5	223	7323		G1 Losses:	7636	763.6	484	2160
G1 Gains:	15884	610.923	38	3248		G1 Gains:	3287	547.833	6	2545		G1 Gains:	5570	557	0	1559
G1 Ratio:	1.24918	1.24918	0.815789	0.800185		G1 Ratio:	3.76848	3.76848	37.1667	2.87741		G1 Ratio:	1.37092	1.37092	#DIV/0!	1.3855
	Total	Avg per Pat.	Min	Max			Total	Avg per Pat.	Min	Max			Total	Avg per Pat.	Min	Max
G3 Losses:	9617	480.85	15	2918		G3 Losses:	28130	2344.17	75	5101		G3 Losses:	640633	3336.63	0	11502
G3 Gains:	16589	829.45	48	3056		G3 Gains:	21208	1767.33	20	4574		G3 Gains:	534093	2781.73	0	12786
G3 Ratio:	0.579722	0.579722	0.3125	0.954843		G3 Ratio:	1.32639	1.32639	3.75	1.11522		G3 Ratio:	1.19948	1.19948	#DIV/0!	0.899578
	Genes in Dataset						Genes in Dataset						Genes in Dataset
	Losses	6174					Losses	10872					Losses	0
	Gains	6532					Gains	7096					Gains	402
	Mixed Type	3056					Mixed Type	4633					Mixed Type	23772
	Total	15762					Total	22601					Total	24174
	Overall CNA						Overall CNA						Overall CNA
		Total	Avg per Pat.					Total	Avg per Pat.					Total	Avg per Pat.
	Losses	30720	640				Losses	55183	1149.65				Losses	1481767	2940.01
	Gaines	32872	684.833				Gaines	34781	724.604				Gaines	1357823	2694.09
	CNA total	63592	1324.83				CNA total	89964	1874.25				CNA total	2839590	5634.11

## Sheet: B HRO
Sample ID	Fuhrman grade	Total Gains	Total Losses	Gains & Losses of mixed type genes	Total CNA	Number of Pathways
G1_326	1	45	708	167	753	205
G1_294	1	302	1490	304	1792	251
G1_269	1	289	1000	244	1289	246
G1_142	1	204	971	247	1175	227
G1_94	1	185	446	139	631	190
G1_301	1	59	766	70	825	212
G1_101	1	175	254	129	429	142
G1_286	1	470	2599	1082	3069	261
G1_111	1	38	865	76	903	226
G2_48	2	75	730	147	805	207
G1_34	1	609	695	310	1304	245
G1_365	1	667	1507	223	2174	258
G1_290	1	1007	1303	396	2310	252
G1_140	1	675	1575	375	2250	256
G1_346	1	265	592	202	857	214
G1_321	1	346	316	57	662	201
G1_359	1	415	368	65	783	217
G2_37	2	324	531	227	855	216
G1_22	1	2533	2112	1181	4645	265
G1_288	1	972	526	289	1498	240
G1_267	1	362	735	234	1097	237
G1_320	1	694	426	136	1120	245
G3_644	3	419	713	93	1132	233
G1_293	1	3248	384	946	3632	265
G1_262	1	300	47	88	347	145
G3_541	3	1614	2918	1396	4532	266
G1_185	1	827	31	240	858	201
G3_537	3	255	1122	139	1377	236
G3_563	3	49	126	44	175	77
G1_357	1	373	47	100	420	149
G1_327	1	260	48	41	308	142
G3_713	3	125	609	177	734	204
G3_241	3	116	107	58	223	91
G3_39	3	588	364	172	952	234
G1_196	1	564	31	123	595	193
G3_593	3	1164	827	436	1991	256
G3_531	3	1184	418	570	1602	247
G3_30	3	1954	645	604	2599	254
G3_576	3	1067	168	169	1235	232
G3_65	3	426	107	89	533	183
G3_287	3	1977	709	369	2686	267
G3_183	3	3056	369	843	3425	261
G3_21	3	323	242	109	565	188
G3_362	3	105	15	32	120	72
G3_457	3	323	22	86	345	142
G3_603	3	723	49	214	772	213
G3_526	3	1073	45	192	1118	224
G3_138	3	48	42	20	90	34

## Sheet: C CH
Names	Thoenes grade¹	Fuhrman grade²	Total Gains	Total Losses	Gains & Losses of mixed type genes	Total CNA	Number of Pathways
UZHRCC006	2	3	1312	3392	324	4704	263
UZHRCC009	2	3	4574	2161	767	6735	267
UZHRCC016	3	4	1421	158	303	1579	231
UZHRCC017	2	3	3190	5101	814	8291	270
UZHRCC019	3	4	678	1828	183	2506	249
UZHRCC020	1	2	3079	2310	455	5389	265
UZHRCC028	2	3	61	2494	214	2555	248
UZHRCC030	1	1	43	223	51	266	151
UZHRCC031	2	3	3236	857	529	4093	260
UZHRCC033	1	2	827	1602	422	2429	252
UZHRCC034	1	2	139	386	21	525	175
UZHRCC035	1	2	744	1058	125	1802	239
UZHRCC036	2	3	3540	3962	553	7502	268
UZHRCC040	1	2	1173	1994	254	3167	262
UZHRCC041	1	1	56	717	64	773	198
UZHRCC042	2	3	775	96	47	871	211
UZHRCC045	1	2	572	2216	332	2788	260
UZHRCC046	2	3	28	2060	180	2088	251
UZHRCC047	1	2	17	1366	98	1383	237
UZHRCC054	1	1	621	7323	851	7944	266
UZHRCC061	1	1	2545	1918	445	4463	265
UZHRCC063	2	3	448	75	193	523	133
UZHRCC064	2	3	591	959	80	1550	239
UZHRCC066	2	3	1334	1650	470	2984	253
UZHRCC069	1	1	16	963	81	979	208
UZHRCC070	1	2	1722	1316	318	3038	260
UZHRCC071	1	2	1317	796	77	2113	244
UZHRCC072	2	3	20	3337	419	3357	259
UZHRCC075	1	1	6	1243	59	1249	240
UZHRCC079	1	2	696	1622	76	2318	248
1: Thoenes W, Stoerkel S, Rumpelt H: Histopathology and classification of renal cell tumours (adenomas, oncocytomas, and carcinomas): the basic cytological and histopathological elements and their use for diagnostics. Pathol Res Pract 1986, 181:125-143
2: Fuhrman SA, Lasky LC, Limas C. Prognostic significance of morphologic parameters in renal cell carcinoma. Am J Surg Pathol. 1982 Oct;6(7):655-63. PMID: 7180965.

## Sheet: D Pathways HRO
				Genes						Gain			Loss			Sum	Gain			Loss
Names	Level.1	Level.2	PW.Name	Genes in PW	Genes in HRO	PW covered	TSG	Drv	TSG & Drv	G1	G3	All	G1	G3	All	G+L Sum	Pat. G1 >0	Pat. G3 >0	Pat. >0	Pat. G1 >0	Pat. G3 >0	Pat. >0
hsa04151	Environmental Information Processing	Signal transduction	04151 PI3K-Akt signaling pathway	346	264	0.763006	13	24	5	277	294	575	269	139	424	1407	23	18	42	22	15	40
hsa05200	Human Diseases	Cancers: Overview	05200 Pathways in cancer	327	251	0.767584	32	33	12	247	236	489	374	188	590	1641	22	15	38	24	16	43
hsa04080	Environmental Information Processing	Signaling molecules and interaction	04080 Neuroactive ligand-receptor interaction	275	208	0.756364	1	2	0	235	250	489	244	131	393	1257	22	17	40	20	16	38
hsa05206	Human Diseases	Cancers: Overview	05206 MicroRNAs in cancer	296	202	0.682432	10	16	7	202	219	428	323	148	490	1389	21	17	39	26	15	44
hsa04010	Environmental Information Processing	Signal transduction	04010 MAPK signaling pathway	259	191	0.737452	12	16	2	199	194	396	259	129	407	1191	22	16	39	21	16	40
hsa04060	Environmental Information Processing	Signaling molecules and interaction	04060 Cytokine-cytokine receptor interaction	265	185	0.698113	7	9	1	170	174	346	315	142	487	1290	19	16	36	23	16	42
