# Supplementary material for: Stratification of clear cell renal cell carcinoma (ccRCC) genomes by gene-directed copy number alteration (CNA) analysis
Source: PLoS One. 2017 May 9;12(5):e0176659. doi: 10.1371/journal.pone.0176659 (PMC5423597; doi:10.1371/journal.pone.0176659)
Supplement: S2 File — S2 subtables are presented in similar formats: the first 3 columns enlist gene names and chromosomal localization. Column D & E show the number of tumours with gains or losses of individual genes. Column F enlists the number of KEGG-pathways linked with each CNA gene. Column G presents p-values of Fisher's exact test (testing whether this gene differentiates between G1 and G3). Columns H to N contain numbers of tumours, according to Fuhrman gradings in the header. Column O describes the relative number of tumours affected by CNAs of individual genes. P and Q describe the relation between number of affected G1 and G3 tumours and column R the difference between both. Columns S to AG contain a "1" if a gene is assigned to a specific set of genes or a specific pathway. The first Table contains all CNA genes of the HRO cohort, the other tables contain identical data but enlist specific subsets of CNA genes. (XLSX) [file pone.0176659.s002.xlsx]

## Sheet: A All Genes
																		Genesets									Pathways							Gene
Names	Chr	Cytoband	Gain	Loss	Number of Pathways	p-Value Fisher-test	∑CNV	CNV G1	CNV G3	Gain G1	Gain G3	Loss G1	Loss G3	% CNV	% G1	% G3	%G1 - %G3	Genes_TOP20	Genes.TOP20.gains	Genes.TOP20.losses	Genes_CNV_mixed.type	Genes_TOP20.Mixed.Typed	TSG.Genes	Driver.genes	Genes_3P	G1 ≠ G3	HSA04151 PI3K-Akt signaling pathway	HSA05200 Pathways in cancer	HSA04080 Neuroactive ligand-receptor interaction	HSA05206 MicroRNAs in cancer	HSA04010 MAPK signaling pathway	HSA04060 Cytokine-cytokine receptor interaction	HSA05211 Renal cell carcinoma	Loss only	Gain only	Mixed
LIMD1-AS1	3p	3p21.31	0	27	0	6.70985e-05	27	21	4	0	0	21	4	56.3%	80.2%	19.8%	60.3%	1		1					1									1
SACM1L	3p	3p21.31	0	27	0	6.70985e-05	27	21	4	0	0	21	4	56.3%	80.2%	19.8%	60.3%	1		1					1									1
SH3BP5	3p	3p25.1	0	27	0	6.70985e-05	27	21	4	0	0	21	4	56.3%	80.2%	19.8%	60.3%	1		1					1									1
METTL6	3p	3p25.1	0	19	2	0.000123051	19	16	1	0	0	16	1	39.6%	92.5%	7.5%	85.0%								1	G1								1
CAPN7	3p	3p25.1	0	26	0	0.000251992	26	20	4	0	0	20	4	54.2%	79.4%	20.6%	58.7%	1		1					1									1
SH3BP5-AS1	3p	3p25.1	0	26	0	0.000251992	26	20	4	0	0	20	4	54.2%	79.4%	20.6%	58.7%	1		1					1									1
ATRIP	3p	3p21.31	0	28	1	0.000250619	28	21	5	0	0	21	5	58.3%	76.4%	23.6%	52.7%	1		1					1									1
LIMD1	3p	3p21.31	0	28	1	0.000250619	28	21	5	0	0	21	5	58.3%	76.4%	23.6%	52.7%	1		1			1		1									1
SNRK	3p	3p22.1	0	28	0	0.000250619	28	21	5	0	0	21	5	58.3%	76.4%	23.6%	52.7%	1		1					1									1
COL6A4P1	3p	3p25.1	0	28	0	0.000250619	28	21	5	0	0	21	5	58.3%	76.4%	23.6%	52.7%	1		1					1									1
CNOT10	3p	3p22.3	0	20	1	0.000209502	20	17	2	0	0	17	2	41.7%	86.7%	13.3%	73.5%	1		1					1									1
HRH1	3p	3p25.3	0	21	2	0.000209502	21	17	2	0	0	17	2	43.8%	86.7%	13.3%	73.5%	1		1					1				1					1
TRIM71	3p	3p22.3	0	17	1	0.000174323	17	15	1	0	0	15	1	35.4%	92.0%	8.0%	84.0%								1	G1				1				1
ACKR2	3p	3p22.1	0	23	0	0.000323595	23	18	3	0	0	18	3	47.9%	82.2%	17.8%	64.4%	1		1					1									1
CYP8B1	3p	3p22.1	0	23	2	0.000323595	23	18	3	0	0	18	3	47.9%	82.2%	17.8%	64.4%	1		1					1									1
SETD5	3p	3p25.3	0	25	0	0.000841035	25	19	4	0	0	19	4	52.1%	78.5%	21.5%	57.0%	1		1					1									1
BSN	3p	3p21.31	0	25	0	0.000841035	25	19	4	0	0	19	4	52.1%	78.5%	21.5%	57.0%	1		1					1									1
ARPC4	3p	3p25.3	0	27	6	0.000837669	27	20	5	0	0	20	5	56.3%	75.5%	24.5%	50.9%	1		1					1									1
LHFPL4	3p	3p25.3	0	27	0	0.000837669	27	20	5	0	0	20	5	56.3%	75.5%	24.5%	50.9%	1		1					1									1
ULK4	3p	3p22.1	0	27	0	0.000837669	27	20	5	0	0	20	5	56.3%	75.5%	24.5%	50.9%	1		1					1									1
VHL	3p	3p25.3	0	16	4	0.000443776	16	14	1	0	0	14	1	33.3%	91.5%	8.5%	83.0%						1	1	1	G1		1					1	1
CMTM8	3p	3p22.3	0	16	0	0.000443776	16	14	1	0	0	14	1	33.3%	91.5%	8.5%	83.0%								1	G1								1
CAND2	3p	3p25.2	0	20	0	0.000601166	20	16	2	0	0	16	2	41.7%	86.0%	14.0%	72.0%	1		1					1									1
SGOL1	3p	3p24.3	0	20	1	0.000885754	20	17	3	0	0	17	3	41.7%	81.3%	18.7%	62.7%	1		1					1									1
SGOL1-AS1	3p	3p24.3	0	20	0	0.000885754	20	17	3	0	0	17	3	41.7%	81.3%	18.7%	62.7%	1		1					1									1
SUSD5	3p	3p22.3	0	20	0	0.000601166	20	16	2	0	0	16	2	41.7%	86.0%	14.0%	72.0%	1		1					1									1
ABHD5	3p	3p21.33	0	20	0	0.000601166	20	16	2	0	0	16	2	41.7%	86.0%	14.0%	72.0%	1		1					1									1
EAF1	3p	3p25.1	0	20	0	0.000601166	20	16	2	0	0	16	2	41.7%	86.0%	14.0%	72.0%	1		1					1									1
XYLB	3p	3p22.2	0	20	1	0.000601166	20	16	2	0	0	16	2	41.7%	86.0%	14.0%	72.0%	1		1					1									1
CCDC13-AS1	3p	3p22.1	0	20	0	0.000601166	20	16	2	0	0	16	2	41.7%	86.0%	14.0%	72.0%	1		1					1									1
MIRLET7G	3p	3p21.1	0	31	1	0.000785408	31	22	7	0	0	22	7	64.6%	70.7%	29.3%	41.5%	1		1					1					1				1
WDR82	3p	3p21.1	0	31	1	0.000785408	31	22	7	0	0	22	7	64.6%	70.7%	29.3%	41.5%	1		1					1									1
MON1A	3p	3p21.31	0	31	0	0.000785408	31	22	7	0	0	22	7	64.6%	70.7%	29.3%	41.5%	1		1					1									1
CCDC51	3p	3p21.31	0	29	0	0.000823244	29	21	6	0	0	21	6	60.4%	72.9%	27.1%	45.8%	1		1					1									1
TMA7	3p	3p21.31	0	29	0	0.000823244	29	21	6	0	0	21	6	60.4%	72.9%	27.1%	45.8%	1		1					1									1
AZI2	3p	3p24.1	0	21	1	0.000885754	21	17	3	0	0	17	3	43.8%	81.3%	18.7%	62.7%	1		1					1									1
CMC1	3p	3p24.1	0	21	0	0.000885754	21	17	3	0	0	17	3	43.8%	81.3%	18.7%	62.7%	1		1					1									1
SLC25A38	3p	3p22.1	0	17	0	0.000443776	17	14	1	0	0	14	1	35.4%	91.5%	8.5%	83.0%								1	G1								1
IRAK2	3p	3p25.3	0	17	3	0.000443776	17	14	1	0	0	14	1	35.4%	91.5%	8.5%	83.0%								1	G1								1
TMEM40	3p	3p25.2	0	22	0	0.000885754	22	17	3	0	0	17	3	45.8%	81.3%	18.7%	62.7%	1		1					1									1
ZCWPW2	3p	3p24.1	0	22	0	0.000885754	22	17	3	0	0	17	3	45.8%	81.3%	18.7%	62.7%	1		1					1									1
BSN-AS2	3p	3p21.31	0	22	0	0.000885754	22	17	3	0	0	17	3	45.8%	81.3%	18.7%	62.7%	1		1					1									1
CCDC13	3p	3p22.1	0	22	0	0.000885754	22	17	3	0	0	17	3	45.8%	81.3%	18.7%	62.7%	1		1					1									1
HIGD1A	3p	3p22.1	0	22	0	0.000885754	22	17	3	0	0	17	3	45.8%	81.3%	18.7%	62.7%	1		1					1									1
C3orf83	3p	3p25.2	0	24	0	0.00121129	24	18	4	0	0	18	4	50.0%	77.6%	22.4%	55.2%	1		1					1									1
DYNC1LI1	3p	3p22.3	0	24	3	0.00121129	24	18	4	0	0	18	4	50.0%	77.6%	22.4%	55.2%	1		1					1									1
EFHB	3p	3p24.3	0	24	0	0.00121129	24	18	4	0	0	18	4	50.0%	77.6%	22.4%	55.2%	1		1					1									1
KRBOX1	3p	3p22.1	0	24	0	0.00121129	24	18	4	0	0	18	4	50.0%	77.6%	22.4%	55.2%	1		1					1									1
MKRN2	3p	3p25.2	0	24	0	0.00121129	24	18	4	0	0	18	4	50.0%	77.6%	22.4%	55.2%	1		1					1									1
TSEN2	3p	3p25.2	0	24	0	0.00121129	24	18	4	0	0	18	4	50.0%	77.6%	22.4%	55.2%	1		1					1									1
OGG1	3p	3p25.3	0	26	1	0.00250382	26	19	5	0	0	19	5	54.2%	74.5%	25.5%	49.0%	1		1					1									1
TADA3	3p	3p25.3	0	26	0	0.00250382	26	19	5	0	0	19	5	54.2%	74.5%	25.5%	49.0%	1		1					1									1
PLCL2	3p	3p24.3	0	26	0	0.00250382	26	19	5	0	0	19	5	54.2%	74.5%	25.5%	49.0%	1		1					1									1
ZNF385D	3p	3p24.3	0	26	0	0.00250382	26	19	5	0	0	19	5	54.2%	74.5%	25.5%	49.0%	1		1					1									1
ARL8B	3p	3p26.1	0	20	0	0.00228088	20	16	3	0	0	16	3	41.7%	80.4%	19.6%	60.8%	1		1					1									1
CMTM6	3p	3p22.3	0	20	0	0.00228088	20	16	3	0	0	16	3	41.7%	80.4%	19.6%	60.8%	1		1					1									1
CMTM7	3p	3p22.3	0	20	0	0.00228088	20	16	3	0	0	16	3	41.7%	80.4%	19.6%	60.8%	1		1					1									1
ANKRD28	3p	3p25.1	0	28	0	0.00247694	28	20	6	0	0	20	6	58.3%	71.9%	28.1%	43.9%	1		1					1									1
ZNF860	3p	3p23	0	20	0	0.00228088	20	16	3	0	0	16	3	41.7%	80.4%	19.6%	60.8%	1		1					1									1
ENTPD3	3p	3p22.1	0	28	3	0.00247694	28	20	6	0	0	20	6	58.3%	71.9%	28.1%	43.9%	1		1					1									1
ENTPD3-AS1	3p	3p22.1	0	28	0	0.00247694	28	20	6	0	0	20	6	58.3%	71.9%	28.1%	43.9%	1		1					1									1
TRANK1	3p	3p22.2	0	32	0	0.00412772	32	22	8	0	0	22	8	66.7%	67.9%	32.1%	35.8%	1		1					1									1
SNORA6	3p	3p22.1	0	16	0	0.00108666	16	13	1	0	0	13	1	33.3%	90.9%	9.1%	81.8%								1	G1								1
FBXW12	3p	3p21.31	0	30	0	0.00241009	30	21	7	0	0	21	7	62.5%	69.8%	30.2%	39.5%	1		1					1									1
EPM2AIP1	3p	3p22.2	0	30	0	0.00241009	30	21	7	0	0	21	7	62.5%	69.8%	30.2%	39.5%	1		1					1									1
GLYCTK	3p	3p21.1	0	30	3	0.00241009	30	21	7	0	0	21	7	62.5%	69.8%	30.2%	39.5%	1		1					1									1
MIR135A1	3p	3p21.1	0	30	1	0.00241009	30	21	7	0	0	21	7	62.5%	69.8%	30.2%	39.5%	1		1					1					1				1
PPM1M	3p	3p21.2	0	30	0	0.00241009	30	21	7	0	0	21	7	62.5%	69.8%	30.2%	39.5%	1		1					1									1
TLR9	3p	3p21.2	0	30	7	0.00241009	30	21	7	0	0	21	7	62.5%	69.8%	30.2%	39.5%	1		1					1									1
PUS7	7q	7q22.3	3	7	0	0.00503428	10	7	3	0	3	7	0	20.8%	64.2%	35.8%	28.4%				1															1
DCP1A	3p	3p21.1	0	13	1	0.00256956	13	12	1	0	0	12	1	27.1%	90.2%	9.8%	80.5%								1	G1								1
CRTAP	3p	3p22.3	0	21	0	0.00228088	21	16	3	0	0	16	3	43.8%	80.4%	19.6%	60.8%	1		1					1									1
KAT2B	3p	3p24.3	0	21	3	0.00301789	21	17	4	0	0	17	4	43.8%	76.6%	23.4%	53.2%	1		1					1									1
RAF1	3p	3p25.2	0	21	45	0.00228088	21	16	3	0	0	16	3	43.8%	80.4%	19.6%	60.8%	1		1					1		1	1		1	1		1	1
TMPPE	3p	3p22.3	0	21	0	0.00228088	21	16	3	0	0	16	3	43.8%	80.4%	19.6%	60.8%	1		1					1									1
GPD1L	3p	3p22.3	0	17	1	0.00222831	17	14	2	0	0	14	2	35.4%	84.3%	15.7%	68.7%								1									1
TEX264	3p	3p21.2	0	17	0	0.00222831	17	14	2	0	0	14	2	35.4%	84.3%	15.7%	68.7%								1									1
SLC4A7	3p	3p24.1	0	22	0	0.00301789	22	17	4	0	0	17	4	45.8%	76.6%	23.4%	53.2%	1		1					1									1
TKT	3p	3p21.1	0	14	1	0.00256956	14	12	1	0	0	12	1	29.2%	90.2%	9.8%	80.5%								1	G1								1
MIR563	3p	3p25.1	0	23	0	0.00301789	23	17	4	0	0	17	4	47.9%	76.6%	23.4%	53.2%	1		1					1									1
WDR48	3p	3p22.2	0	23	1	0.00301789	23	17	4	0	0	17	4	47.9%	76.6%	23.4%	53.2%	1		1					1									1
VPRBP	3p	3p21.2	0	23	0	0.00301789	23	17	4	0	0	17	4	47.9%	76.6%	23.4%	53.2%	1		1					1									1
ATG7	3p	3p25.3	0	23	1	0.00301789	23	17	4	0	0	17	4	47.9%	76.6%	23.4%	53.2%	1		1					1									1
BHLHE40-AS1	3p	3p26.1	0	23	0	0.00301789	23	17	4	0	0	17	4	47.9%	76.6%	23.4%	53.2%	1		1					1									1
BTD	3p	3p25.1	0	23	2	0.00301789	23	17	4	0	0	17	4	47.9%	76.6%	23.4%	53.2%	1		1					1									1
COLQ	3p	3p25.1	0	23	0	0.00301789	23	17	4	0	0	17	4	47.9%	76.6%	23.4%	53.2%	1		1					1									1
ACVR2B-AS1	3p	3p22.2	0	18	0	0.00222831	18	14	2	0	0	14	2	37.5%	84.3%	15.7%	68.7%								1									1
RTP3	3p	3p21.31	0	18	0	0.00222831	18	14	2	0	0	14	2	37.5%	84.3%	15.7%	68.7%								1									1
KIAA1143	3p	3p21.31	0	24	0	0.00672473	24	18	5	0	0	18	5	50.0%	73.5%	26.5%	46.9%	1		1					1									1
ZNF501	3p	3p21.31	0	24	0	0.00672473	24	18	5	0	0	18	5	50.0%	73.5%	26.5%	46.9%	1		1					1									1
SRPK2	7q	7q22.3	2	7	0	0.00974778	9	7	2	0	2	7	0	18.8%	72.9%	27.1%	45.8%				1															1
GLB1	3p	3p22.3	0	25	6	0.00672473	25	18	5	0	0	18	5	52.1%	73.5%	26.5%	46.9%	1		1					1									1
TPRXL	3p	3p25.1	0	25	0	0.00672473	25	18	5	0	0	18	5	52.1%	73.5%	26.5%	46.9%	1		1					1									1
SHISA5	3p	3p21.31	0	25	1	0.00672473	25	18	5	0	0	18	5	52.1%	73.5%	26.5%	46.9%	1		1					1									1
TREX1	3p	3p21.31	0	25	1	0.00672473	25	18	5	0	0	18	5	52.1%	73.5%	26.5%	46.9%	1		1					1									1
BRPF1	3p	3p25.3	0	25	0	0.00672473	25	18	5	0	0	18	5	52.1%	73.5%	26.5%	46.9%	1		1					1									1
CAMK1	3p	3p25.3	0	25	0	0.00672473	25	18	5	0	0	18	5	52.1%	73.5%	26.5%	46.9%	1		1					1									1
CPNE9	3p	3p25.3	0	25	0	0.00672473	25	18	5	0	0	18	5	52.1%	73.5%	26.5%	46.9%	1		1					1									1
DAG1	3p	3p21.31	0	25	5	0.00672473	25	18	5	0	0	18	5	52.1%	73.5%	26.5%	46.9%	1		1					1									1
MTMR14	3p	3p25.3	0	25	0	0.00672473	25	18	5	0	0	18	5	52.1%	73.5%	26.5%	46.9%	1		1					1									1
CCDC66	3p	3p14.3	0	19	0	0.00553459	19	15	3	0	0	15	3	39.6%	79.4%	20.6%	58.7%								1									1
EDEM1	3p	3p26.1	0	19	1	0.00553459	19	15	3	0	0	15	3	39.6%	79.4%	20.6%	58.7%								1									1
TRAK1	3p	3p22.1	0	19	0	0.00553459	19	15	3	0	0	15	3	39.6%	79.4%	20.6%	58.7%								1									1
UBE2E1	3p	3p24.3	0	26	2	0.00668985	26	19	6	0	0	19	6	54.2%	70.9%	29.1%	41.8%	1		1					1									1
RBM6	3p	3p21.31	0	35	0	0.00728984	35	23	10	0	0	23	10	72.9%	63.9%	36.1%	27.8%	1		1			1		1									1
NISCH	3p	3p21.1	0	27	0	0.00668985	27	19	6	0	0	19	6	56.3%	70.9%	29.1%	41.8%	1		1					1									1
SEMA3G	3p	3p21.1	0	27	1	0.00668985	27	19	6	0	0	19	6	56.3%	70.9%	29.1%	41.8%	1		1					1									1
TNNC1	3p	3p21.1	0	27	5	0.00668985	27	19	6	0	0	19	6	56.3%	70.9%	29.1%	41.8%	1		1					1									1
CCR8	3p	3p22.2	0	20	3	0.00553459	20	15	3	0	0	15	3	41.7%	79.4%	20.6%	58.7%	1		1					1							1		1
WNT7A	3p	3p25.1	0	20	8	0.00553459	20	15	3	0	0	15	3	41.7%	79.4%	20.6%	58.7%	1		1					1			1						1
CNTN4	3p	3p26.3	0	20	0	0.00553459	20	15	3	0	0	15	3	41.7%	79.4%	20.6%	58.7%	1		1					1									1
FANCD2OS	3p	3p25.3	0	29	0	0.00657707	29	20	7	0	0	20	7	60.4%	68.7%	31.3%	37.5%	1		1					1									1
MRPS25	3p	3p25.1	0	29	0	0.00657707	29	20	7	0	0	20	7	60.4%	68.7%	31.3%	37.5%	1		1					1									1
NR2C2	3p	3p25.1	0	29	0	0.00657707	29	20	7	0	0	20	7	60.4%	68.7%	31.3%	37.5%	1		1					1									1
RPUSD3	3p	3p25.3	0	29	0	0.00657707	29	20	7	0	0	20	7	60.4%	68.7%	31.3%	37.5%	1		1					1									1
SUMF1	3p	3p26.1	0	29	1	0.00657707	29	20	7	0	0	20	7	60.4%	68.7%	31.3%	37.5%	1		1					1									1
TTLL3	3p	3p25.3	0	29	0	0.00657707	29	20	7	0	0	20	7	60.4%	68.7%	31.3%	37.5%	1		1					1									1
TWF2	3p	3p21.2	0	29	0	0.00657707	29	20	7	0	0	20	7	60.4%	68.7%	31.3%	37.5%	1		1					1									1
VGLL4	3p	3p25.3	0	29	0	0.00657707	29	20	7	0	0	20	7	60.4%	68.7%	31.3%	37.5%	1		1					1									1
ZFYVE20	3p	3p25.1	0	29	1	0.00657707	29	20	7	0	0	20	7	60.4%	68.7%	31.3%	37.5%	1		1					1									1
SNORA51	4p	4p14	14	8	0	0.00810901	22	13	9	5	9	8	0	45.8%	52.6%	47.4%	5.3%	1			1	1														1
MLH1	3p	3p22.2	0	33	5	0.00985217	33	22	9	0	0	22	9	68.8%	65.3%	34.7%	30.6%	1		1			1		1			1						1
NR1D2	3p	3p24.2	0	16	0	0.00494536	16	13	2	0	0	13	2	33.3%	83.3%	16.7%	66.7%								1									1
ALAS1	3p	3p21.2	0	31	2	0.00636025	31	21	8	0	0	21	8	64.6%	66.9%	33.1%	33.8%	1		1					1									1
DOCK3	3p	3p21.2	0	31	0	0.00636025	31	21	8	0	0	21	8	64.6%	66.9%	33.1%	33.8%	1		1					1									1
DNAH1	3p	3p21.1	0	31	1	0.00636025	31	21	8	0	0	21	8	64.6%	66.9%	33.1%	33.8%	1		1					1									1
CRBN	3p	3p26.2	0	21	0	0.00706579	21	16	4	0	0	16	4	43.8%	75.5%	24.5%	50.9%	1		1					1									1
ZNF852	3p	3p21.31	0	13	0	0.00587808	13	11	1	0	0	11	1	27.1%	89.4%	10.6%	78.9%								1	G1								1
OR2T10	1q	1q44	9	1	1	0.0141943	10	2	7	1	7	1	0	20.8%	18.0%	82.0%	-64.0%																			1
OR2T11	1q	1q44	9	1	1	0.0141943	10	2	7	1	7	1	0	20.8%	18.0%	82.0%	-64.0%																			1
OR2T29	1q	1q44	9	1	1	0.0141943	10	2	7	1	7	1	0	20.8%	18.0%	82.0%	-64.0%																			1
OR2T34	1q	1q44	9	1	1	0.0141943	10	2	7	1	7	1	0	20.8%	18.0%	82.0%	-64.0%																			1
CDK12	17q	17q12	0	8	0	0.00647004	8	8	0	0	0	8	0	16.7%	100.0%	0.0%	100.0%							1		G1								1
DNA2	10q	10q21.3	0	8	1	0.00647004	8	8	0	0	0	8	0	16.7%	100.0%	0.0%	100.0%									G1								1
FBXL20	17q	17q12	0	8	0	0.00647004	8	8	0	0	0	8	0	16.7%	100.0%	0.0%	100.0%									G1								1
MED1	17q	17q12	0	8	0	0.00647004	8	8	0	0	0	8	0	16.7%	100.0%	0.0%	100.0%									G1								1
SLC25A16	10q	10q21.3	0	8	0	0.00647004	8	8	0	0	0	8	0	16.7%	100.0%	0.0%	100.0%									G1								1
C19orf57	19p	19p13.12	0	8	0	0.00647004	8	8	0	0	0	8	0	16.7%	100.0%	0.0%	100.0%									G1								1
CC2D1A	19p	19p13.12	0	8	0	0.00647004	8	8	0	0	0	8	0	16.7%	100.0%	0.0%	100.0%									G1								1
MIR181C	19p	19p13.13	0	8	1	0.00647004	8	8	0	0	0	8	0	16.7%	100.0%	0.0%	100.0%									G1				1				1
MIR181D	19p	19p13.13	0	8	1	0.00647004	8	8	0	0	0	8	0	16.7%	100.0%	0.0%	100.0%									G1				1				1
MIR23A	19p	19p13.13	0	8	1	0.00647004	8	8	0	0	0	8	0	16.7%	100.0%	0.0%	100.0%									G1				1				1
MIR27A	19p	19p13.13	0	8	1	0.00647004	8	8	0	0	0	8	0	16.7%	100.0%	0.0%	100.0%									G1				1				1
NANOS3	19p	19p13.13	0	8	0	0.00647004	8	8	0	0	0	8	0	16.7%	100.0%	0.0%	100.0%									G1								1
ZSWIM4	19p	19p13.13	0	8	0	0.00647004	8	8	0	0	0	8	0	16.7%	100.0%	0.0%	100.0%									G1								1
SUZ12	17q	17q11.2	2	6	0	0.0219058	8	6	2	0	2	6	0	16.7%	69.8%	30.2%	39.5%				1			1												1
GLT8D1	3p	3p21.1	0	22	0	0.00706579	22	16	4	0	0	16	4	45.8%	75.5%	24.5%	50.9%	1		1					1									1
GNL3	3p	3p21.1	0	22	1	0.00706579	22	16	4	0	0	16	4	45.8%	75.5%	24.5%	50.9%	1		1					1									1
SNORD19	3p	3p21.1	0	22	0	0.00706579	22	16	4	0	0	16	4	45.8%	75.5%	24.5%	50.9%	1		1					1									1
SNORD19B	3p	3p21.1	0	22	0	0.00706579	22	16	4	0	0	16	4	45.8%	75.5%	24.5%	50.9%	1		1					1									1
SNORD69	3p	3p21.1	0	22	0	0.00706579	22	16	4	0	0	16	4	45.8%	75.5%	24.5%	50.9%	1		1					1									1
SPCS1	3p	3p21.1	0	22	1	0.00706579	22	16	4	0	0	16	4	45.8%	75.5%	24.5%	50.9%	1		1					1									1
RAD54L2	3p	3p21.2	0	22	0	0.00706579	22	16	4	0	0	16	4	45.8%	75.5%	24.5%	50.9%	1		1					1									1
ARHGEF3	3p	3p14.3	0	22	0	0.00706579	22	16	4	0	0	16	4	45.8%	75.5%	24.5%	50.9%	1		1					1									1
LRRC2	3p	3p21.31	0	22	0	0.00706579	22	16	4	0	0	16	4	45.8%	75.5%	24.5%	50.9%	1		1					1									1
TDGF1	3p	3p21.31	0	22	0	0.00706579	22	16	4	0	0	16	4	45.8%	75.5%	24.5%	50.9%	1		1					1									1
CSRNP1	3p	3p22.2	0	17	0	0.00494536	17	13	2	0	0	13	2	35.4%	83.3%	16.7%	66.7%								1									1
XIRP1	3p	3p22.2	0	17	0	0.00494536	17	13	2	0	0	13	2	35.4%	83.3%	16.7%	66.7%								1									1
LTF	3p	3p21.31	0	17	0	0.00494536	17	13	2	0	0	13	2	35.4%	83.3%	16.7%	66.7%						1		1									1
RPSA	3p	3p22.1	0	17	1	0.00494536	17	13	2	0	0	13	2	35.4%	83.3%	16.7%	66.7%								1									1
SNORA62	3p	3p22.1	0	17	0	0.00494536	17	13	2	0	0	13	2	35.4%	83.3%	16.7%	66.7%								1									1
SNRK-AS1	3p	3p22.1	0	17	0	0.00494536	17	13	2	0	0	13	2	35.4%	83.3%	16.7%	66.7%								1									1
KIF15	3p	3p21.31	0	23	0	0.00864333	23	17	5	0	0	17	5	47.9%	72.3%	27.7%	44.7%	1		1					1									1
LARS2	3p	3p21.31	0	23	1	0.00864333	23	17	5	0	0	17	5	47.9%	72.3%	27.7%	44.7%	1		1					1									1
PFKFB4	3p	3p21.31	0	23	2	0.00864333	23	17	5	0	0	17	5	47.9%	72.3%	27.7%	44.7%	1		1					1									1
ZNF502	3p	3p21.31	0	23	0	0.00864333	23	17	5	0	0	17	5	47.9%	72.3%	27.7%	44.7%	1		1					1									1
OR2T35	1q	1q44	9	0	0	0.0141943	9	1	7	1	7	0	0	18.8%	9.9%	90.1%	-80.2%									G3									1
ASPDH	19q	19q13.33	0	11	0	0.0130067	11	10	1	0	0	10	1	22.9%	88.5%	11.5%	77.0%									G1								1
JOSD2	19q	19q13.33	0	11	0	0.0130067	11	10	1	0	0	10	1	22.9%	88.5%	11.5%	77.0%									G1								1
LRRC4B	19q	19q13.33	0	11	1	0.0130067	11	10	1	0	0	10	1	22.9%	88.5%	11.5%	77.0%									G1								1
FAM208A	3p	3p14.3	0	18	0	0.0126527	18	14	3	0	0	14	3	37.5%	78.2%	21.8%	56.4%								1									1
SNORA26	3p	3p21.1	8	18	0	0.00768293	26	17	7	3	5	14	2	54.2%	65.1%	34.9%	30.3%	1			1	1			1											1
CCR3	3p	3p21.31	0	24	3	0.00864333	24	17	5	0	0	17	5	50.0%	72.3%	27.7%	44.7%	1		1					1							1		1
HACL1	3p	3p25.1	0	24	1	0.00864333	24	17	5	0	0	17	5	50.0%	72.3%	27.7%	44.7%	1		1					1									1
ITPR1	3p	3p26.1	0	24	22	0.00864333	24	17	5	0	0	17	5	50.0%	72.3%	27.7%	44.7%	1		1					1									1
SLC26A6	3p	3p21.31	0	24	1	0.00864333	24	17	5	0	0	17	5	50.0%	72.3%	27.7%	44.7%	1		1					1									1
STAC	3p	3p22.3	0	24	0	0.00864333	24	17	5	0	0	17	5	50.0%	72.3%	27.7%	44.7%	1		1					1									1
TMEM89	3p	3p21.31	0	24	0	0.00864333	24	17	5	0	0	17	5	50.0%	72.3%	27.7%	44.7%	1		1					1									1
PBRM1	3p	3p21.1	0	24	0	0.00864333	24	17	5	0	0	17	5	50.0%	72.3%	27.7%	44.7%	1		1			1	1	1									1
SMIM4	3p	3p21.1	0	24	0	0.00864333	24	17	5	0	0	17	5	50.0%	72.3%	27.7%	44.7%	1		1					1									1
OSBPL10	3p	3p22.3	0	25	0	0.0163177	25	18	6	0	0	18	6	52.1%	69.8%	30.2%	39.5%	1		1					1									1
POC1A	3p	3p21.2	0	25	0	0.0163177	25	18	6	0	0	18	6	52.1%	69.8%	30.2%	39.5%	1		1					1									1
CCR1	3p	3p21.31	0	19	2	0.0126527	19	14	3	0	0	14	3	39.6%	78.2%	21.8%	56.4%								1							1		1
SLC22A14	3p	3p22.2	0	19	0	0.0126527	19	14	3	0	0	14	3	39.6%	78.2%	21.8%	56.4%								1									1
CCNB1	5q	5q13.2	2	5	4	0.0224298	7	5	2	0	2	5	0	14.6%	65.8%	34.2%	31.6%				1															1
TCTA	3p	3p21.31	0	26	0	0.0163177	26	18	6	0	0	18	6	54.2%	69.8%	30.2%	39.5%	1		1			1		1									1
EIF1B	3p	3p22.1	0	26	1	0.0163177	26	18	6	0	0	18	6	54.2%	69.8%	30.2%	39.5%	1		1					1									1
LRRN1	3p	3p26.2	0	26	0	0.0163177	26	18	6	0	0	18	6	54.2%	69.8%	30.2%	39.5%	1		1					1									1
CDHR4	3p	3p21.31	0	26	0	0.0163177	26	18	6	0	0	18	6	54.2%	69.8%	30.2%	39.5%	1		1					1									1
FAM212A	3p	3p21.31	0	26	0	0.0163177	26	18	6	0	0	18	6	54.2%	69.8%	30.2%	39.5%	1		1					1									1
UBA7	3p	3p21.31	0	26	2	0.0163177	26	18	6	0	0	18	6	54.2%	69.8%	30.2%	39.5%	1		1					1									1
UBXN7	3q	3q29	0	7	0	0.013738	7	7	0	0	0	7	0	14.6%	100.0%	0.0%	100.0%									G1								1
UBXN7-AS1	3q	3q29	0	7	0	0.013738	7	7	0	0	0	7	0	14.6%	100.0%	0.0%	100.0%									G1								1
COMMD7	20q	20q11.21	0	7	0	0.013738	7	7	0	0	0	7	0	14.6%	100.0%	0.0%	100.0%									G1								1
DNMT3B	20q	20q11.21	0	7	2	0.013738	7	7	0	0	0	7	0	14.6%	100.0%	0.0%	100.0%									G1				1				1
ZNF44	19p	19p13.2	0	7	0	0.013738	7	7	0	0	0	7	0	14.6%	100.0%	0.0%	100.0%									G1								1
CCDC125	5q	5q13.2	1	6	0	0.0287173	7	6	1	0	1	6	0	14.6%	82.2%	17.8%	64.4%																			1
CDK7	5q	5q13.2	1	6	3	0.0287173	7	6	1	0	1	6	0	14.6%	82.2%	17.8%	64.4%																			1
CENPH	5q	5q13.2	1	6	0	0.0287173	7	6	1	0	1	6	0	14.6%	82.2%	17.8%	64.4%																			1
UBE2E2	3p	3p24.3	0	36	2	0.0171011	36	23	11	0	0	23	11	75.0%	61.7%	38.3%	23.3%	1		1					1									1
BHLHE40	3p	3p26.1	0	12	1	0.0130067	12	10	1	0	0	10	1	25.0%	88.5%	11.5%	77.0%								1	G1								1
ZNF445	3p	3p21.31	0	12	0	0.0130067	12	10	1	0	0	10	1	25.0%	88.5%	11.5%	77.0%								1	G1								1
RPL14	3p	3p22.1	0	20	1	0.0155879	20	15	4	0	0	15	4	41.7%	74.3%	25.7%	48.5%	1		1					1									1
ZNF619	3p	3p22.1	0	20	0	0.0155879	20	15	4	0	0	15	4	41.7%	74.3%	25.7%	48.5%	1		1					1									1
CNTN6	3p	3p26.3	0	20	0	0.0155879	20	15	4	0	0	15	4	41.7%	74.3%	25.7%	48.5%	1		1					1									1
PLXNB1	3p	3p21.31	0	28	1	0.0161583	28	19	7	0	0	19	7	58.3%	67.6%	32.4%	35.2%	1		1					1									1
BAP1	3p	3p21.1	0	28	0	0.0161583	28	19	7	0	0	19	7	58.3%	67.6%	32.4%	35.2%	1		1			1	1	1									1
PHF7	3p	3p21.1	0	28	0	0.0161583	28	19	7	0	0	19	7	58.3%	67.6%	32.4%	35.2%	1		1					1									1
NEK4	3p	3p21.1	1	23	0	0.00162255	24	18	4	1	0	17	4	50.0%	77.6%	22.4%	55.2%	1		1					1											1
GPX1	3p	3p21.31	0	30	5	0.0158228	30	20	8	0	0	20	8	62.5%	65.8%	34.2%	31.6%	1		1					1									1
RBM5	3p	3p21.31	0	30	0	0.0158228	30	20	8	0	0	20	8	62.5%	65.8%	34.2%	31.6%	1		1			1		1									1
RHOA	3p	3p21.31	0	30	25	0.0158228	30	20	8	0	0	20	8	62.5%	65.8%	34.2%	31.6%	1		1			1	1	1			1		1				1
CAMKV	3p	3p21.31	0	30	0	0.0158228	30	20	8	0	0	20	8	62.5%	65.8%	34.2%	31.6%	1		1					1									1
CIDEC	3p	3p25.3	0	30	0	0.0158228	30	20	8	0	0	20	8	62.5%	65.8%	34.2%	31.6%	1		1					1									1
TBC1D5	3p	3p24.3	0	30	0	0.0158228	30	20	8	0	0	20	8	62.5%	65.8%	34.2%	31.6%	1		1					1									1
TRAIP	3p	3p21.31	0	30	0	0.0158228	30	20	8	0	0	20	8	62.5%	65.8%	34.2%	31.6%	1		1					1									1
DAZL	3p	3p24.3	0	32	0	0.0152709	32	21	9	0	0	21	9	66.7%	64.2%	35.8%	28.4%	1		1					1									1
C3orf84	3p	3p21.31	0	32	0	0.0152709	32	21	9	0	0	21	9	66.7%	64.2%	35.8%	28.4%	1		1					1									1
CLSTN2	3q	3q23	3	3	0	0.0357816	6	3	3	0	3	3	0	12.5%	43.5%	56.5%	-13.0%																			1
KIAA0232	4p	4p16.1	3	3	0	0.0357816	6	3	3	0	3	3	0	12.5%	43.5%	56.5%	-13.0%																			1
RNF4	4p	4p16.3	3	3	0	0.0357816	6	3	3	0	3	3	0	12.5%	43.5%	56.5%	-13.0%																			1
EXOG	3p	3p22.2	0	21	0	0.0155879	21	15	4	0	0	15	4	43.8%	74.3%	25.7%	48.5%	1		1					1									1
ITGA9	3p	3p22.2	0	21	8	0.0155879	21	15	4	0	0	15	4	43.8%	74.3%	25.7%	48.5%	1		1					1		1							1
LAMB2	3p	3p21.31	0	21	7	0.0155879	21	15	4	0	0	15	4	43.8%	74.3%	25.7%	48.5%	1		1					1		1	1						1
SATB1	3p	3p24.3	0	21	0	0.0155879	21	15	4	0	0	15	4	43.8%	74.3%	25.7%	48.5%	1		1					1									1
USP19	3p	3p21.31	0	21	0	0.0155879	21	15	4	0	0	15	4	43.8%	74.3%	25.7%	48.5%	1		1					1									1
ZNF662	3p	3p22.1	0	21	0	0.0155879	21	15	4	0	0	15	4	43.8%	74.3%	25.7%	48.5%	1		1					1									1
EOMES	3p	3p24.1	0	21	0	0.0155879	21	15	4	0	0	15	4	43.8%	74.3%	25.7%	48.5%	1		1					1									1
SNORA63	3q	3q27.1	7	7	0	0.0274808	14	8	5	2	5	6	0	29.2%	55.2%	44.8%	10.3%				1															1
EMC10	19q	19q13.33	0	10	0	0.0277932	10	9	1	0	0	9	1	20.8%	87.4%	12.6%	74.8%									G1								1
FAM71E1	19q	19q13.33	0	10	0	0.0277932	10	9	1	0	0	9	1	20.8%	87.4%	12.6%	74.8%									G1								1
NKTR	3p	3p22.1	0	13	0	0.0130067	13	10	1	0	0	10	1	27.1%	88.5%	11.5%	77.0%								1	G1								1
NEK10	3p	3p24.1	0	22	0	0.0185503	22	16	5	0	0	16	5	45.8%	71.1%	28.9%	42.2%	1		1					1									1
SRGAP3	3p	3p25.3	0	22	1	0.0185503	22	16	5	0	0	16	5	45.8%	71.1%	28.9%	42.2%	1		1					1									1
ZNF197	3p	3p21.31	0	22	0	0.0185503	22	16	5	0	0	16	5	45.8%	71.1%	28.9%	42.2%	1		1					1									1
ZNF35	3p	3p21.31	0	22	0	0.0185503	22	16	5	0	0	16	5	45.8%	71.1%	28.9%	42.2%	1		1					1									1
TRNT1	3p	3p26.2	0	17	1	0.0272293	17	13	3	0	0	13	3	35.4%	76.9%	23.1%	53.8%								1									1
OSBPL10-AS1	3p	3p23	0	17	0	0.0272293	17	13	3	0	0	13	3	35.4%	76.9%	23.1%	53.8%								1									1
CDCP1	3p	3p21.31	0	17	0	0.0272293	17	13	3	0	0	13	3	35.4%	76.9%	23.1%	53.8%								1									1
OR52B4	11p	11p15.4	4	0	1	0.0296902	4	0	4	0	4	0	0	8.3%	0.0%	100.0%	-100.0%									G3									1
WNT7B	22q	22q13.31	4	0	8	0.0296902	4	0	4	0	4	0	0	8.3%	0.0%	100.0%	-100.0%									G3		1							1
ERBB2IP	5q	5q12.3	4	0	1	0.0296902	4	0	4	0	4	0	0	8.3%	0.0%	100.0%	-100.0%							1		G3									1
ARMC10	7q	7q22.1	4	0	0	0.0296902	4	0	4	0	4	0	0	8.3%	0.0%	100.0%	-100.0%						1			G3									1
ARPC1A	7q	7q22.1	4	0	6	0.0296902	4	0	4	0	4	0	0	8.3%	0.0%	100.0%	-100.0%									G3									1
CBLL1	7q	7q22.3	4	0	0	0.0296902	4	0	4	0	4	0	0	8.3%	0.0%	100.0%	-100.0%									G3									1
DBF4	7q	7q21.12	4	0	1	0.0296902	4	0	4	0	4	0	0	8.3%	0.0%	100.0%	-100.0%									G3									1
FBXL13	7q	7q22.1	4	0	0	0.0296902	4	0	4	0	4	0	0	8.3%	0.0%	100.0%	-100.0%						1			G3									1
NAPEPLD	7q	7q22.1	4	0	1	0.0296902	4	0	4	0	4	0	0	8.3%	0.0%	100.0%	-100.0%						1			G3									1
PAX4	7q	7q32.1	4	0	1	0.0296902	4	0	4	0	4	0	0	8.3%	0.0%	100.0%	-100.0%						1			G3									1
RPL19P12	7q	7q22.1	4	0	0	0.0296902	4	0	4	0	4	0	0	8.3%	0.0%	100.0%	-100.0%									G3									1
SLC25A40	7q	7q21.12	4	0	0	0.0296902	4	0	4	0	4	0	0	8.3%	0.0%	100.0%	-100.0%									G3									1
SLC26A4	7q	7q22.3	4	0	1	0.0296902	4	0	4	0	4	0	0	8.3%	0.0%	100.0%	-100.0%									G3									1
SLC26A4-AS1	7q	7q22.3	4	0	0	0.0296902	4	0	4	0	4	0	0	8.3%	0.0%	100.0%	-100.0%									G3									1
ZC3HAV1	7q	7q34	4	0	0	0.0296902	4	0	4	0	4	0	0	8.3%	0.0%	100.0%	-100.0%									G3									1
ZC3HAV1L	7q	7q34	4	0	0	0.0296902	4	0	4	0	4	0	0	8.3%	0.0%	100.0%	-100.0%									G3									1
CST11	20p	20p11.21	4	0	0	0.0296902	4	0	4	0	4	0	0	8.3%	0.0%	100.0%	-100.0%									G3									1
CST12P	20p	20p11.21	4	0	0	0.0296902	4	0	4	0	4	0	0	8.3%	0.0%	100.0%	-100.0%									G3									1
CST8	20p	20p11.21	4	0	0	0.0296902	4	0	4	0	4	0	0	8.3%	0.0%	100.0%	-100.0%									G3									1
COL7A1	3p	3p21.31	0	23	1	0.0185503	23	16	5	0	0	16	5	47.9%	71.1%	28.9%	42.2%	1		1					1									1
UQCRC1	3p	3p21.31	0	23	6	0.0185503	23	16	5	0	0	16	5	47.9%	71.1%	28.9%	42.2%	1		1					1									1
HDAC11	3p	3p25.1	0	23	2	0.0185503	23	16	5	0	0	16	5	47.9%	71.1%	28.9%	42.2%	1		1					1									1
MYD88	3p	3p22.2	0	23	16	0.0185503	23	16	5	0	0	16	5	47.9%	71.1%	28.9%	42.2%	1		1					1									1
TAMM41	3p	3p25.2	0	23	0	0.0185503	23	16	5	0	0	16	5	47.9%	71.1%	28.9%	42.2%	1		1					1									1
OR2T27	1q	1q44	8	0	1	0.0325659	8	1	6	1	6	0	0	16.7%	11.4%	88.6%	-77.3%									G3									1
FAM186A	12q	12q13.12	1	5	0	0.0347194	6	5	1	0	1	5	0	12.5%	79.4%	20.6%	58.7%																			1
LIMA1	12q	12q13.12	1	5	0	0.0347194	6	5	1	0	1	5	0	12.5%	79.4%	20.6%	58.7%																			1
RPRD2	1q	1q21.3	1	5	0	0.0347194	6	5	1	0	1	5	0	12.5%	79.4%	20.6%	58.7%																			1
MIR1226	3p	3p21.31	0	24	0	0.0361432	24	17	6	0	0	17	6	50.0%	68.5%	31.5%	37.1%	1		1					1									1
IQSEC1	3p	3p25.2	0	14	1	0.0217148	14	11	2	0	0	11	2	29.2%	80.9%	19.1%	61.8%								1									1
SLC37A3	7q	7q34	3	2	0	0.0383395	5	2	3	0	3	2	0	10.4%	33.9%	66.1%	-32.2%																			1
LPP	3q	3q27.3	3	2	0	0.0383395	5	2	3	0	3	2	0	10.4%	33.9%	66.1%	-32.2%							1												1
MXD4	4p	4p16.3	3	2	0	0.0383395	5	2	3	0	3	2	0	10.4%	33.9%	66.1%	-32.2%																			1
ZFYVE28	4p	4p16.3	3	2	0	0.0383395	5	2	3	0	3	2	0	10.4%	33.9%	66.1%	-32.2%																			1
BAK1P1	20q	20q11.21	0	6	0	0.0287173	6	6	0	0	0	6	0	12.5%	100.0%	0.0%	100.0%									G1								1
BCAT2	19q	19q13.33	0	6	3	0.0287173	6	6	0	0	0	6	0	12.5%	100.0%	0.0%	100.0%									G1								1
BFAR	16p	16p13.12	0	6	0	0.0287173	6	6	0	0	0	6	0	12.5%	100.0%	0.0%	100.0%									G1								1
COPRS	17q	17q11.2	0	6	0	0.0287173	6	6	0	0	0	6	0	12.5%	100.0%	0.0%	100.0%									G1								1
DENND5A	11p	11p15.4	0	6	0	0.0287173	6	6	0	0	0	6	0	12.5%	100.0%	0.0%	100.0%									G1								1
GON4L	1q	1q22	0	6	0	0.0287173	6	6	0	0	0	6	0	12.5%	100.0%	0.0%	100.0%									G1								1
KDM2B	12q	12q24.31	0	6	0	0.0287173	6	6	0	0	0	6	0	12.5%	100.0%	0.0%	100.0%									G1								1
KIAA0907	1q	1q22	0	6	0	0.0287173	6	6	0	0	0	6	0	12.5%	100.0%	0.0%	100.0%									G1								1
MORN3	12q	12q24.31	0	6	0	0.0287173	6	6	0	0	0	6	0	12.5%	100.0%	0.0%	100.0%									G1								1
MRPS36	5q	5q13.2	0	6	0	0.0287173	6	6	0	0	0	6	0	12.5%	100.0%	0.0%	100.0%									G1								1
ORAI1	12q	12q24.31	0	6	2	0.0287173	6	6	0	0	0	6	0	12.5%	100.0%	0.0%	100.0%									G1								1
RBBP4	1p	1p35.1	0	6	0	0.0287173	6	6	0	0	0	6	0	12.5%	100.0%	0.0%	100.0%									G1								1
RIT1	1q	1q22	0	6	0	0.0287173	6	6	0	0	0	6	0	12.5%	100.0%	0.0%	100.0%									G1								1
SBNO1	12q	12q24.31	0	6	0	0.0287173	6	6	0	0	0	6	0	12.5%	100.0%	0.0%	100.0%									G1								1
SMIM14	4p	4p14	0	6	0	0.0287173	6	6	0	0	0	6	0	12.5%	100.0%	0.0%	100.0%									G1								1
SNORA23	11p	11p15.4	0	6	0	0.0287173	6	6	0	0	0	6	0	12.5%	100.0%	0.0%	100.0%									G1								1
SYT11	1q	1q22	0	6	0	0.0287173	6	6	0	0	0	6	0	12.5%	100.0%	0.0%	100.0%									G1								1
TMEM120B	12q	12q24.31	0	6	0	0.0287173	6	6	0	0	0	6	0	12.5%	100.0%	0.0%	100.0%									G1								1
TMEM41B	11p	11p15.4	0	6	0	0.0287173	6	6	0	0	0	6	0	12.5%	100.0%	0.0%	100.0%									G1								1
UTP6	17q	17q11.2	0	6	1	0.0287173	6	6	0	0	0	6	0	12.5%	100.0%	0.0%	100.0%									G1								1
ZBTB8A	1p	1p35.1	0	6	0	0.0287173	6	6	0	0	0	6	0	12.5%	100.0%	0.0%	100.0%									G1								1
ZBTB8OS	1p	1p35.1	0	6	0	0.0287173	6	6	0	0	0	6	0	12.5%	100.0%	0.0%	100.0%									G1								1
GNAI2	3p	3p21.31	0	6	25	0.0287173	6	6	0	0	0	6	0	12.5%	100.0%	0.0%	100.0%								1	G1								1
IFRD2	3p	3p21.31	0	6	0	0.0287173	6	6	0	0	0	6	0	12.5%	100.0%	0.0%	100.0%								1	G1								1
LSMEM2	3p	3p21.31	0	6	0	0.0287173	6	6	0	0	0	6	0	12.5%	100.0%	0.0%	100.0%								1	G1								1
SEMA3B	3p	3p21.31	0	6	1	0.0287173	6	6	0	0	0	6	0	12.5%	100.0%	0.0%	100.0%						1		1	G1								1
SEMA3B-AS1	3p	3p21.31	0	6	0	0.0287173	6	6	0	0	0	6	0	12.5%	100.0%	0.0%	100.0%								1	G1								1
SLC38A3	3p	3p21.31	0	6	3	0.0287173	6	6	0	0	0	6	0	12.5%	100.0%	0.0%	100.0%								1	G1								1
CACNA2D3	3p	3p21.1	0	25	6	0.0361432	25	17	6	0	0	17	6	52.1%	68.5%	31.5%	37.1%	1		1					1						1			1
AMT	3p	3p21.31	0	25	2	0.0361432	25	17	6	0	0	17	6	52.1%	68.5%	31.5%	37.1%	1		1					1									1
NICN1	3p	3p21.31	0	25	0	0.0361432	25	17	6	0	0	17	6	52.1%	68.5%	31.5%	37.1%	1		1					1									1
SETMAR	3p	3p26.1	0	25	1	0.0361432	25	17	6	0	0	17	6	52.1%	68.5%	31.5%	37.1%	1		1					1									1
FCF1P2	3p	3p21.31	0	25	0	0.0361432	25	17	6	0	0	17	6	52.1%	68.5%	31.5%	37.1%	1		1					1									1
NME6	3p	3p21.31	0	25	2	0.0361432	25	17	6	0	0	17	6	52.1%	68.5%	31.5%	37.1%	1		1					1									1
SPINK8	3p	3p21.31	0	25	0	0.0361432	25	17	6	0	0	17	6	52.1%	68.5%	31.5%	37.1%	1		1					1									1
CCDC71	3p	3p21.31	0	25	0	0.0361432	25	17	6	0	0	17	6	52.1%	68.5%	31.5%	37.1%	1		1					1									1
KLHDC8B	3p	3p21.31	0	25	0	0.0361432	25	17	6	0	0	17	6	52.1%	68.5%	31.5%	37.1%	1		1					1									1
MIR564	3p	3p21.31	0	11	0	0.0277932	11	9	1	0	0	9	1	22.9%	87.4%	12.6%	74.8%								1	G1								1
TGM4	3p	3p21.31	0	11	0	0.0277932	11	9	1	0	0	9	1	22.9%	87.4%	12.6%	74.8%								1	G1								1
TMEM42	3p	3p21.31	0	11	0	0.0277932	11	9	1	0	0	9	1	22.9%	87.4%	12.6%	74.8%								1	G1								1
RPL15	3p	3p24.2	0	11	1	0.0277932	11	9	1	0	0	9	1	22.9%	87.4%	12.6%	74.8%								1	G1								1
SETD5-AS1	3p	3p25.3	0	19	0	0.0324217	19	14	4	0	0	14	4	39.6%	72.9%	27.1%	45.8%								1									1
THUMPD3	3p	3p25.3	0	19	0	0.0324217	19	14	4	0	0	14	4	39.6%	72.9%	27.1%	45.8%								1									1
MIR128-2	3p	3p22.3	0	19	1	0.0324217	19	14	4	0	0	14	4	39.6%	72.9%	27.1%	45.8%								1					1				1
EIF2B5	3q	3q27.1	5	3	1	0.121024	8	4	4	1	4	3	0	16.7%	43.5%	56.5%	-13.0%				1															1
DNASE1L3	3p	3p14.3	0	15	0	0.0217148	15	11	2	0	0	11	2	31.3%	80.9%	19.1%	61.8%								1									1
FRMD4B	3p	3p14.1	0	15	0	0.0313666	15	12	3	0	0	12	3	31.3%	75.5%	24.5%	50.9%								1									1
MYL3	3p	3p21.31	0	15	4	0.0217148	15	11	2	0	0	11	2	31.3%	80.9%	19.1%	61.8%								1									1
PTH1R	3p	3p21.31	0	15	2	0.0217148	15	11	2	0	0	11	2	31.3%	80.9%	19.1%	61.8%								1				1					1
PTPRG	3p	3p14.2	0	15	0	0.0313666	15	12	3	0	0	12	3	31.3%	75.5%	24.5%	50.9%								1									1
RAB5A	3p	3p24.3	0	15	7	0.0313666	15	12	3	0	0	12	3	31.3%	75.5%	24.5%	50.9%								1									1
IP6K1	3p	3p21.31	0	27	0	0.0359921	27	18	7	0	0	18	7	56.3%	66.4%	33.6%	32.8%	1		1					1									1
NINL	20p	20p11.21	6	1	0	0.0717526	7	2	5	1	5	1	0	14.6%	23.5%	76.5%	-52.9%																			1
C20orf78	20p	20p11.23	6	1	0	0.0717526	7	2	5	1	5	1	0	14.6%	23.5%	76.5%	-52.9%																			1
SLC24A3	20p	20p11.23	6	1	0	0.0717526	7	2	5	1	5	1	0	14.6%	23.5%	76.5%	-52.9%																			1
FLNB	3p	3p14.3	0	20	4	0.0324217	20	14	4	0	0	14	4	41.7%	72.9%	27.1%	45.8%	1		1					1						1			1
GOLGA4	3p	3p22.2	0	20	0	0.0324217	20	14	4	0	0	14	4	41.7%	72.9%	27.1%	45.8%	1		1					1									1
ACVR2B	3p	3p22.2	0	20	2	0.0324217	20	14	4	0	0	14	4	41.7%	72.9%	27.1%	45.8%	1		1					1							1		1
FAM198A	3p	3p22.1	0	20	0	0.0324217	20	14	4	0	0	14	4	41.7%	72.9%	27.1%	45.8%	1		1					1									1
TTC21A	3p	3p22.2	0	20	0	0.0324217	20	14	4	0	0	14	4	41.7%	72.9%	27.1%	45.8%	1		1					1									1
DHX30	3p	3p21.31	0	28	0	0.0355345	28	19	8	0	0	19	8	58.3%	64.6%	35.4%	29.3%	1		1					1									1
PRLR	5p	5p13.2	11	0	5	0.0375571	11	3	8	3	8	0	0	22.9%	22.4%	77.6%	-55.2%										1		1			1			1
ARHGEF5	7q	7q35	11	0	0	0.0375571	11	3	8	3	8	0	0	22.9%	22.4%	77.6%	-55.2%																		1
BAZ1B	7q	7q11.23	2	7	0	0.0657581	9	6	3	0	2	6	1	18.8%	60.6%	39.4%	21.2%				1			1												1
IQCJ	3q	3q25.32	2	3	0	0.074378	5	3	2	0	2	3	0	10.4%	53.6%	46.4%	7.1%																			1
KIAA0226	3q	3q29	2	3	0	0.074378	5	3	2	0	2	3	0	10.4%	53.6%	46.4%	7.1%																			1
NLGN1	3q	3q26.31	2	3	1	0.074378	5	3	2	0	2	3	0	10.4%	53.6%	46.4%	7.1%																			1
SCHIP1	3q	3q25.33	2	3	0	0.074378	5	3	2	0	2	3	0	10.4%	53.6%	46.4%	7.1%																			1
USF1	1q	1q23.3	2	3	0	0.074378	5	3	2	0	2	3	0	10.4%	53.6%	46.4%	7.1%																			1
CLDN15	7q	7q22.1	2	3	4	0.074378	5	3	2	0	2	3	0	10.4%	53.6%	46.4%	7.1%																			1
FIS1	7q	7q22.1	2	3	0	0.074378	5	3	2	0	2	3	0	10.4%	53.6%	46.4%	7.1%																			1
ZNHIT1	7q	7q22.1	2	3	0	0.074378	5	3	2	0	2	3	0	10.4%	53.6%	46.4%	7.1%																			1
JAGN1	3p	3p25.3	0	29	0	0.0355345	29	19	8	0	0	19	8	60.4%	64.6%	35.4%	29.3%	1		1					1									1
CELSR3	3p	3p21.31	0	29	0	0.0355345	29	19	8	0	0	19	8	60.4%	64.6%	35.4%	29.3%	1		1					1									1
SLC6A18	5p	5p15.33	19	0	0	0.0355345	19	7	12	7	12	0	0	39.6%	31.0%	69.0%	-38.1%																		1
SLC6A19	5p	5p15.33	19	0	2	0.0355345	19	7	12	7	12	0	0	39.6%	31.0%	69.0%	-38.1%																		1
PIK3CB	3q	3q22.3	0	9	58	0.0571901	9	8	1	0	0	8	1	18.8%	86.0%	14.0%	72.0%							1			1	1					1	1
PAK2	3q	3q29	0	9	8	0.0571901	9	8	1	0	0	8	1	18.8%	86.0%	14.0%	72.0%														1		1	1
PIGX	3q	3q29	0	9	1	0.0571901	9	8	1	0	0	8	1	18.8%	86.0%	14.0%	72.0%																	1
RNU6-42P	3q	3q29	0	9	0	0.0571901	9	8	1	0	0	8	1	18.8%	86.0%	14.0%	72.0%																	1
N4BP2	4p	4p14	1	8	0	0.0823996	9	7	2	0	1	7	1	18.8%	72.9%	27.1%	45.8%																			1
SEC22C	3p	3p22.1	0	12	0	0.0277932	12	9	1	0	0	9	1	25.0%	87.4%	12.6%	74.8%								1	G1								1
SS18L2	3p	3p22.1	0	12	0	0.0277932	12	9	1	0	0	9	1	25.0%	87.4%	12.6%	74.8%								1	G1								1
VENTXP7	3p	3p24.3	0	12	0	0.0430383	12	10	2	0	0	10	2	25.0%	79.4%	20.6%	58.7%								1									1
ZBTB47	3p	3p22.1	0	12	0	0.0277932	12	9	1	0	0	9	1	25.0%	87.4%	12.6%	74.8%								1	G1								1
CTNNB1	3p	3p22.1	0	12	19	0.0430383	12	10	2	0	0	10	2	25.0%	79.4%	20.6%	58.7%							1	1			1						1
CIDECP	3p	3p25.3	0	31	0	0.0347533	31	20	9	0	0	20	9	64.6%	63.1%	36.9%	26.2%	1		1					1									1
CLASP2	3p	3p22.3	0	31	0	0.0347533	31	20	9	0	0	20	9	64.6%	63.1%	36.9%	26.2%	1		1					1									1
FANCD2	3p	3p25.3	0	31	1	0.0347533	31	20	9	0	0	20	9	64.6%	63.1%	36.9%	26.2%	1		1					1									1
NCKIPSD	3p	3p21.31	0	31	0	0.0347533	31	20	9	0	0	20	9	64.6%	63.1%	36.9%	26.2%	1		1					1									1
CSPG5	3p	3p21.31	0	31	0	0.0347533	31	20	9	0	0	20	9	64.6%	63.1%	36.9%	26.2%	1		1					1									1
CA14	1q	1q21.2	3	1	1	0.0750988	4	1	3	0	3	1	0	8.3%	20.4%	79.6%	-59.2%																			1
MBD3	19p	19p13.3	3	1	0	0.0750988	4	1	3	0	3	1	0	8.3%	20.4%	79.6%	-59.2%																			1
MEX3D	19p	19p13.3	3	1	0	0.0750988	4	1	3	0	3	1	0	8.3%	20.4%	79.6%	-59.2%																			1
PLK5	19p	19p13.3	3	1	0	0.0750988	4	1	3	0	3	1	0	8.3%	20.4%	79.6%	-59.2%						1													1
TCF3	19p	19p13.3	3	1	2	0.0750988	4	1	3	0	3	1	0	8.3%	20.4%	79.6%	-59.2%																			1
UQCR11	19p	19p13.3	3	1	6	0.0750988	4	1	3	0	3	1	0	8.3%	20.4%	79.6%	-59.2%																			1
KLF15	3q	3q21.3	3	1	0	0.0750988	4	1	3	0	3	1	0	8.3%	20.4%	79.6%	-59.2%																			1
FZD9	7q	7q11.23	3	1	7	0.0750988	4	1	3	0	3	1	0	8.3%	20.4%	79.6%	-59.2%											1								1
IDH3B	20p	20p13	3	1	1	0.0750988	4	1	3	0	3	1	0	8.3%	20.4%	79.6%	-59.2%																			1
SMOX	20p	20p13	3	1	0	0.0750988	4	1	3	0	3	1	0	8.3%	20.4%	79.6%	-59.2%																			1
ERCC8	5q	5q12.1	3	1	2	0.0750988	4	1	3	0	3	1	0	8.3%	20.4%	79.6%	-59.2%																			1
PTPN2	18p	18p11.21	3	1	0	0.0750988	4	1	3	0	3	1	0	8.3%	20.4%	79.6%	-59.2%						1													1
SEH1L	18p	18p11.21	3	1	1	0.0750988	4	1	3	0	3	1	0	8.3%	20.4%	79.6%	-59.2%																			1
MME	3q	3q25.2	3	1	4	0.0750988	4	1	3	0	3	1	0	8.3%	20.4%	79.6%	-59.2%							1												1
TBX15	1p	1p12	3	1	0	0.0750988	4	1	3	0	3	1	0	8.3%	20.4%	79.6%	-59.2%																			1
ZKSCAN7	3p	3p21.31	0	21	0	0.0375173	21	15	5	0	0	15	5	43.8%	69.8%	30.2%	39.5%	1		1					1									1
ZNF660	3p	3p21.31	0	21	0	0.0375173	21	15	5	0	0	15	5	43.8%	69.8%	30.2%	39.5%	1		1					1									1
RNVU1-19	1q	1q21.2	14	0	0	0.046389	14	4	9	4	9	0	0	29.2%	25.5%	74.5%	-49.0%																		1
LARS2-AS1	3p	3p21.31	0	16	0	0.0313666	16	12	3	0	0	12	3	33.3%	75.5%	24.5%	50.9%								1									1
LRRC3B	3p	3p24.1	0	16	0	0.0313666	16	12	3	0	0	12	3	33.3%	75.5%	24.5%	50.9%						1		1									1
IL5RA	3p	3p26.2	0	16	3	0.0313666	16	12	3	0	0	12	3	33.3%	75.5%	24.5%	50.9%								1							1		1
OR2A1	7q	7q35	16	0	1	0.0551155	16	5	10	5	10	0	0	33.3%	27.8%	72.2%	-44.4%																		1
OR2A1-AS1	7q	7q35	16	0	0	0.0551155	16	5	10	5	10	0	0	33.3%	27.8%	72.2%	-44.4%																		1
OR2A20P	7q	7q35	16	0	0	0.0551155	16	5	10	5	10	0	0	33.3%	27.8%	72.2%	-44.4%																		1
OR2A9P	7q	7q35	16	0	0	0.0551155	16	5	10	5	10	0	0	33.3%	27.8%	72.2%	-44.4%																		1
PTPN23	3p	3p21.31	0	33	0	0.0551155	33	21	10	0	0	21	10	68.8%	61.8%	38.2%	23.5%	1		1					1									1
FAM220A	7p	7p22.1	1	4	0	0.0733159	5	4	1	0	1	4	0	10.4%	75.5%	24.5%	50.9%																			1
GPBP1	5q	5q11.2	1	4	0	0.0733159	5	4	1	0	1	4	0	10.4%	75.5%	24.5%	50.9%																			1
MLXIPL	7q	7q11.23	1	4	1	0.0733159	5	4	1	0	1	4	0	10.4%	75.5%	24.5%	50.9%																			1
RAD17	5q	5q13.2	1	4	0	0.0733159	5	4	1	0	1	4	0	10.4%	75.5%	24.5%	50.9%																			1
TAF9	5q	5q13.2	1	4	2	0.0733159	5	4	1	0	1	4	0	10.4%	75.5%	24.5%	50.9%																			1
IL20RB	3q	3q22.3	1	4	2	0.0733159	5	4	1	0	1	4	0	10.4%	75.5%	24.5%	50.9%															1				1
TNIK	3q	3q26.31	1	4	0	0.0733159	5	4	1	0	1	4	0	10.4%	75.5%	24.5%	50.9%																			1
QARS	3p	3p21.31	0	22	1	0.0375173	22	15	5	0	0	15	5	45.8%	69.8%	30.2%	39.5%	1		1					1									1
THRB	3p	3p24.2	0	22	1	0.0375173	22	15	5	0	0	15	5	45.8%	69.8%	30.2%	39.5%	1		1			1		1				1					1
RALGAPA2	20p	20p11.23	8	1	0	0.11289	9	3	6	2	6	1	0	18.8%	27.8%	72.2%	-44.4%																			1
KIF16B	20p	20p12.1	8	1	0	0.11289	9	3	6	2	6	1	0	18.8%	27.8%	72.2%	-44.4%																			1
FAM107A	3p	3p14.2	0	17	0	0.0313666	17	12	3	0	0	12	3	35.4%	75.5%	24.5%	50.9%								1									1
ACOX2	3p	3p14.3	0	17	3	0.0313666	17	12	3	0	0	12	3	35.4%	75.5%	24.5%	50.9%								1									1
KCTD6	3p	3p14.3	0	17	0	0.0313666	17	12	3	0	0	12	3	35.4%	75.5%	24.5%	50.9%								1									1
PDHB	3p	3p14.3	0	17	5	0.0313666	17	12	3	0	0	12	3	35.4%	75.5%	24.5%	50.9%								1									1
PRSS42	3p	3p21.31	0	17	0	0.0313666	17	12	3	0	0	12	3	35.4%	75.5%	24.5%	50.9%								1									1
PRSS45	3p	3p21.31	0	17	0	0.0313666	17	12	3	0	0	12	3	35.4%	75.5%	24.5%	50.9%								1									1
PRSS50	3p	3p21.31	0	17	0	0.0313666	17	12	3	0	0	12	3	35.4%	75.5%	24.5%	50.9%								1									1
RNF123	3p	3p21.31	0	17	0	0.0313666	17	12	3	0	0	12	3	35.4%	75.5%	24.5%	50.9%								1									1
CTDSPL	3p	3p22.2	0	17	0	0.0313666	17	12	3	0	0	12	3	35.4%	75.5%	24.5%	50.9%						1		1									1
RAE1	20q	20q13.31	6	0	2	0.0717526	6	1	5	1	5	0	0	12.5%	13.3%	86.7%	-73.3%									G3									1
RBM38	20q	20q13.31	6	0	0	0.0717526	6	1	5	1	5	0	0	12.5%	13.3%	86.7%	-73.3%									G3									1
NOBOX	7q	7q35	6	0	0	0.0717526	6	1	5	1	5	0	0	12.5%	13.3%	86.7%	-73.3%									G3									1
SLC6A20	3p	3p21.31	0	13	0	0.0430383	13	10	2	0	0	10	2	27.1%	79.4%	20.6%	58.7%								1									1
DUSP7	3p	3p21.2	0	13	1	0.0430383	13	10	2	0	0	10	2	27.1%	79.4%	20.6%	58.7%								1						1			1
MANF	3p	3p21.2	0	13	0	0.0430383	13	10	2	0	0	10	2	27.1%	79.4%	20.6%	58.7%								1									1
FGD5-AS1	3p	3p25.1	0	13	0	0.0430383	13	10	2	0	0	10	2	27.1%	79.4%	20.6%	58.7%								1									1
NKIRAS1	3p	3p24.2	0	13	0	0.0430383	13	10	2	0	0	10	2	27.1%	79.4%	20.6%	58.7%								1									1
TCAIM	3p	3p21.31	0	13	0	0.0430383	13	10	2	0	0	10	2	27.1%	79.4%	20.6%	58.7%								1									1
GRB2	17q	17q25.1	0	5	33	0.0592988	5	5	0	0	0	5	0	10.4%	100.0%	0.0%	100.0%									G1	1	1		1	1		1	1
RBM47	4p	4p14	0	5	0	0.0592988	5	5	0	0	0	5	0	10.4%	100.0%	0.0%	100.0%									G1								1
ASH1L	1q	1q22	0	5	2	0.0592988	5	5	0	0	0	5	0	10.4%	100.0%	0.0%	100.0%									G1								1
PRPF3	1q	1q21.2	0	5	1	0.0592988	5	5	0	0	0	5	0	10.4%	100.0%	0.0%	100.0%									G1								1
VMP1	17q	17q23.1	0	5	0	0.0592988	5	5	0	0	0	5	0	10.4%	100.0%	0.0%	100.0%									G1								1
C19orf66	19p	19p13.2	0	5	0	0.0592988	5	5	0	0	0	5	0	10.4%	100.0%	0.0%	100.0%									G1								1
C3P1	19p	19p13.2	0	5	0	0.0592988	5	5	0	0	0	5	0	10.4%	100.0%	0.0%	100.0%									G1								1
GNAT1	3p	3p21.31	0	5	1	0.0592988	5	5	0	0	0	5	0	10.4%	100.0%	0.0%	100.0%								1	G1								1
SEMA3F	3p	3p21.31	0	5	1	0.0592988	5	5	0	0	0	5	0	10.4%	100.0%	0.0%	100.0%								1	G1								1
FBXO27	19q	19q13.2	0	5	0	0.0592988	5	5	0	0	0	5	0	10.4%	100.0%	0.0%	100.0%									G1								1
C20orf203	20q	20q11.21	0	5	0	0.0592988	5	5	0	0	0	5	0	10.4%	100.0%	0.0%	100.0%									G1								1
ATF7	12q	12q13.13	0	5	0	0.0592988	5	5	0	0	0	5	0	10.4%	100.0%	0.0%	100.0%									G1								1
ATP5G2	12q	12q13.13	0	5	4	0.0592988	5	5	0	0	0	5	0	10.4%	100.0%	0.0%	100.0%									G1								1
BOLA2B	16p	16p11.2	0	5	0	0.0592988	5	5	0	0	0	5	0	10.4%	100.0%	0.0%	100.0%									G1								1
CERS4	19p	19p13.2	0	5	1	0.0592988	5	5	0	0	0	5	0	10.4%	100.0%	0.0%	100.0%									G1								1
CORO1A	16p	16p11.2	0	5	2	0.0592988	5	5	0	0	0	5	0	10.4%	100.0%	0.0%	100.0%									G1								1
CRLF3	17q	17q11.2	0	5	0	0.0592988	5	5	0	0	0	5	0	10.4%	100.0%	0.0%	100.0%									G1								1
CYP2A13	19q	19q13.2	0	5	2	0.0592988	5	5	0	0	0	5	0	10.4%	100.0%	0.0%	100.0%									G1								1
CYP2F1	19q	19q13.2	0	5	1	0.0592988	5	5	0	0	0	5	0	10.4%	100.0%	0.0%	100.0%									G1								1
CYP2S1	19q	19q13.2	0	5	2	0.0592988	5	5	0	0	0	5	0	10.4%	100.0%	0.0%	100.0%									G1								1
NDUFB7	19p	19p13.12	0	5	5	0.0592988	5	5	0	0	0	5	0	10.4%	100.0%	0.0%	100.0%									G1								1
SLX1A	16p	16p11.2	0	5	1	0.0592988	5	5	0	0	0	5	0	10.4%	100.0%	0.0%	100.0%									G1								1
SLX1A-SULT1A3	16p	16p11.2	0	5	0	0.0592988	5	5	0	0	0	5	0	10.4%	100.0%	0.0%	100.0%									G1								1
TECR	19p	19p13.12	0	5	2	0.0592988	5	5	0	0	0	5	0	10.4%	100.0%	0.0%	100.0%									G1								1
TET1	10q	10q21.3	0	5	0	0.0592988	5	5	0	0	0	5	0	10.4%	100.0%	0.0%	100.0%									G1								1
TFDP2	3q	3q23	0	5	1	0.0592988	5	5	0	0	0	5	0	10.4%	100.0%	0.0%	100.0%									G1								1
CLIP2	7q	7q11.23	0	5	0	0.0592988	5	5	0	0	0	5	0	10.4%	100.0%	0.0%	100.0%									G1								1
ELF3	1q	1q32.1	0	5	0	0.0592988	5	5	0	0	0	5	0	10.4%	100.0%	0.0%	100.0%									G1								1
RNPEP	1q	1q32.1	0	5	0	0.0592988	5	5	0	0	0	5	0	10.4%	100.0%	0.0%	100.0%									G1								1
CPLX1	4p	4p16.3	5	2	1	0.106369	7	3	4	1	4	2	0	14.6%	36.6%	63.4%	-26.8%				1															1
CRIPAK	4p	4p16.3	5	2	0	0.106369	7	3	4	1	4	2	0	14.6%	36.6%	63.4%	-26.8%				1															1
GAK	4p	4p16.3	5	2	0	0.106369	7	3	4	1	4	2	0	14.6%	36.6%	63.4%	-26.8%				1															1
PCGF3	4p	4p16.3	5	2	0	0.106369	7	3	4	1	4	2	0	14.6%	36.6%	63.4%	-26.8%				1															1
UVSSA	4p	4p16.3	5	2	0	0.106369	7	3	4	1	4	2	0	14.6%	36.6%	63.4%	-26.8%				1															1
ZFYVE16	5q	5q14.1	5	2	2	0.106369	7	3	4	1	4	2	0	14.6%	36.6%	63.4%	-26.8%				1															1
IQCF2	3p	3p21.2	0	23	0	0.0424106	23	16	6	0	0	16	6	47.9%	67.2%	32.8%	34.5%	1		1					1									1
IQCF3	3p	3p21.2	0	23	0	0.0424106	23	16	6	0	0	16	6	47.9%	67.2%	32.8%	34.5%	1		1					1									1
IQCF5	3p	3p21.2	0	23	0	0.0424106	23	16	6	0	0	16	6	47.9%	67.2%	32.8%	34.5%	1		1					1									1
IQCF5-AS1	3p	3p21.2	0	23	0	0.0424106	23	16	6	0	0	16	6	47.9%	67.2%	32.8%	34.5%	1		1					1									1
LSM3	3p	3p25.1	0	10	2	0.0571901	10	8	1	0	0	8	1	20.8%	86.0%	14.0%	72.0%								1									1
SLC6A1-AS1	3p	3p25.3	0	10	0	0.0571901	10	8	1	0	0	8	1	20.8%	86.0%	14.0%	72.0%								1									1
CCK	3p	3p22.1	0	10	0	0.0571901	10	8	1	0	0	8	1	20.8%	86.0%	14.0%	72.0%								1									1
EXOSC7	3p	3p21.31	0	10	1	0.0571901	10	8	1	0	0	8	1	20.8%	86.0%	14.0%	72.0%								1									1
ARF4	3p	3p14.3	0	24	0	0.0424106	24	16	6	0	0	16	6	50.0%	67.2%	32.8%	34.5%	1		1					1									1
CACNA1D	3p	3p21.1	0	24	21	0.0424106	24	16	6	0	0	16	6	50.0%	67.2%	32.8%	34.5%	1		1					1						1			1
NUP210	3p	3p25.1	0	24	1	0.0424106	24	16	6	0	0	16	6	50.0%	67.2%	32.8%	34.5%	1		1					1									1
TRIM48	11q	11q11	0	18	0	0.0635531	18	13	4	0	0	13	4	37.5%	71.4%	28.6%	42.9%																	1
CNTN3	3p	3p12.3	0	18	0	0.0635531	18	13	4	0	0	13	4	37.5%	71.4%	28.6%	42.9%								1									1
FBXL2	3p	3p22.3	0	18	0	0.0635531	18	13	4	0	0	13	4	37.5%	71.4%	28.6%	42.9%								1									1
GORASP1	3p	3p22.2	0	18	0	0.0635531	18	13	4	0	0	13	4	37.5%	71.4%	28.6%	42.9%								1									1
RRP9	3p	3p21.2	0	18	0	0.0635531	18	13	4	0	0	13	4	37.5%	71.4%	28.6%	42.9%								1									1
C7	5p	5p13.1	3	0	3	0.0750988	3	0	3	0	3	0	0	6.3%	0.0%	100.0%	-100.0%																		1
CARD6	5p	5p13.1	3	0	1	0.0750988	3	0	3	0	3	0	0	6.3%	0.0%	100.0%	-100.0%																		1
CDH26	20q	20q13.33	3	0	0	0.0750988	3	0	3	0	3	0	0	6.3%	0.0%	100.0%	-100.0%																		1
FAM217B	20q	20q13.33	3	0	0	0.0750988	3	0	3	0	3	0	0	6.3%	0.0%	100.0%	-100.0%																		1
PIK3C2G	12p	12p12.3	3	0	2	0.0750988	3	0	3	0	3	0	0	6.3%	0.0%	100.0%	-100.0%																		1
PPP1R3D	20q	20q13.33	3	0	1	0.0750988	3	0	3	0	3	0	0	6.3%	0.0%	100.0%	-100.0%																		1
RPL37	5p	5p13.1	3	0	1	0.0750988	3	0	3	0	3	0	0	6.3%	0.0%	100.0%	-100.0%																		1
SNORD72	5p	5p13.1	3	0	0	0.0750988	3	0	3	0	3	0	0	6.3%	0.0%	100.0%	-100.0%																		1
PRAME	22q	22q11.22	3	0	0	0.0750988	3	0	3	0	3	0	0	6.3%	0.0%	100.0%	-100.0%																		1
ANO2	12p	12p13.31	3	0	0	0.0750988	3	0	3	0	3	0	0	6.3%	0.0%	100.0%	-100.0%																		1
CSAD	12q	12q13.13	3	0	1	0.0750988	3	0	3	0	3	0	0	6.3%	0.0%	100.0%	-100.0%																		1
ELOVL7	5q	5q12.1	3	0	1	0.0750988	3	0	3	0	3	0	0	6.3%	0.0%	100.0%	-100.0%																		1
EMP1	12p	12p13.1	3	0	0	0.0750988	3	0	3	0	3	0	0	6.3%	0.0%	100.0%	-100.0%						1												1
KCNA5	12p	12p13.32	3	0	0	0.0750988	3	0	3	0	3	0	0	6.3%	0.0%	100.0%	-100.0%																		1
PHKG1P1	7q	7q11.21	3	0	0	0.0750988	3	0	3	0	3	0	0	6.3%	0.0%	100.0%	-100.0%																		1
SLC2A3	12p	12p13.31	3	0	0	0.0750988	3	0	3	0	3	0	0	6.3%	0.0%	100.0%	-100.0%																		1
SLC30A5	5q	5q13.1	3	0	0	0.0750988	3	0	3	0	3	0	0	6.3%	0.0%	100.0%	-100.0%																		1
SOAT2	12q	12q13.13	3	0	1	0.0750988	3	0	3	0	3	0	0	6.3%	0.0%	100.0%	-100.0%																		1
C1orf86	1p	1p36.33	3	0	0	0.0750988	3	0	3	0	3	0	0	6.3%	0.0%	100.0%	-100.0%																		1
GABRD	1p	1p36.33	3	0	5	0.0750988	3	0	3	0	3	0	0	6.3%	0.0%	100.0%	-100.0%												1						1
PRKCZ	1p	1p36.33	3	0	8	0.0750988	3	0	3	0	3	0	0	6.3%	0.0%	100.0%	-100.0%										1								1
RBP1	3q	3q23	3	0	0	0.0750988	3	0	3	0	3	0	0	6.3%	0.0%	100.0%	-100.0%																		1
UBL4B	1p	1p13.3	3	0	0	0.0750988	3	0	3	0	3	0	0	6.3%	0.0%	100.0%	-100.0%																		1
ADCK2	7q	7q34	3	0	0	0.0750988	3	0	3	0	3	0	0	6.3%	0.0%	100.0%	-100.0%																		1
ARPC1B	7q	7q22.1	3	0	6	0.0750988	3	0	3	0	3	0	0	6.3%	0.0%	100.0%	-100.0%																		1
ASB15	7q	7q31.32	3	0	0	0.0750988	3	0	3	0	3	0	0	6.3%	0.0%	100.0%	-100.0%																		1
ATP5J2	7q	7q22.1	3	0	1	0.0750988	3	0	3	0	3	0	0	6.3%	0.0%	100.0%	-100.0%																		1
BUD31	7q	7q22.1	3	0	1	0.0750988	3	0	3	0	3	0	0	6.3%	0.0%	100.0%	-100.0%																		1
CPSF4	7q	7q22.1	3	0	2	0.0750988	3	0	3	0	3	0	0	6.3%	0.0%	100.0%	-100.0%																		1
DENND2A	7q	7q34	3	0	0	0.0750988	3	0	3	0	3	0	0	6.3%	0.0%	100.0%	-100.0%																		1
FAM200A	7q	7q22.1	3	0	0	0.0750988	3	0	3	0	3	0	0	6.3%	0.0%	100.0%	-100.0%																		1
GPR37	7q	7q31.33	3	0	1	0.0750988	3	0	3	0	3	0	0	6.3%	0.0%	100.0%	-100.0%																		1
MEST	7q	7q32.2	3	0	0	0.0750988	3	0	3	0	3	0	0	6.3%	0.0%	100.0%	-100.0%																		1
NDUFA5	7q	7q31.32	3	0	5	0.0750988	3	0	3	0	3	0	0	6.3%	0.0%	100.0%	-100.0%																		1
NDUFB2	7q	7q34	3	0	5	0.0750988	3	0	3	0	3	0	0	6.3%	0.0%	100.0%	-100.0%																		1
NDUFB2-AS1	7q	7q34	3	0	0	0.0750988	3	0	3	0	3	0	0	6.3%	0.0%	100.0%	-100.0%																		1
PDAP1	7q	7q22.1	3	0	0	0.0750988	3	0	3	0	3	0	0	6.3%	0.0%	100.0%	-100.0%																		1
PON3	7q	7q21.3	3	0	0	0.0750988	3	0	3	0	3	0	0	6.3%	0.0%	100.0%	-100.0%																		1
POT1	7q	7q31.33	3	0	0	0.0750988	3	0	3	0	3	0	0	6.3%	0.0%	100.0%	-100.0%																		1
PTCD1	7q	7q22.1	3	0	0	0.0750988	3	0	3	0	3	0	0	6.3%	0.0%	100.0%	-100.0%																		1
PTPN12	7q	7q11.23	3	0	0	0.0750988	3	0	3	0	3	0	0	6.3%	0.0%	100.0%	-100.0%						1												1
SRRM3	7q	7q11.23	3	0	0	0.0750988	3	0	3	0	3	0	0	6.3%	0.0%	100.0%	-100.0%																		1
ZKSCAN5	7q	7q22.1	3	0	0	0.0750988	3	0	3	0	3	0	0	6.3%	0.0%	100.0%	-100.0%																		1
ZNF117	7q	7q11.21	3	0	0	0.0750988	3	0	3	0	3	0	0	6.3%	0.0%	100.0%	-100.0%																		1
ZNF212	7q	7q36.1	3	0	0	0.0750988	3	0	3	0	3	0	0	6.3%	0.0%	100.0%	-100.0%																		1
ZNF394	7q	7q22.1	3	0	0	0.0750988	3	0	3	0	3	0	0	6.3%	0.0%	100.0%	-100.0%																		1
ZNF655	7q	7q22.1	3	0	0	0.0750988	3	0	3	0	3	0	0	6.3%	0.0%	100.0%	-100.0%																		1
ZNF783	7q	7q36.1	3	0	0	0.0750988	3	0	3	0	3	0	0	6.3%	0.0%	100.0%	-100.0%																		1
ZNF789	7q	7q22.1	3	0	0	0.0750988	3	0	3	0	3	0	0	6.3%	0.0%	100.0%	-100.0%																		1
ZSCAN25	7q	7q22.1	3	0	0	0.0750988	3	0	3	0	3	0	0	6.3%	0.0%	100.0%	-100.0%																		1
ANP32E	1q	1q21.2	3	0	0	0.0750988	3	0	3	0	3	0	0	6.3%	0.0%	100.0%	-100.0%																		1
PLEKHO1	1q	1q21.2	3	0	0	0.0750988	3	0	3	0	3	0	0	6.3%	0.0%	100.0%	-100.0%						1												1
ALG9	11q	11q23.1	3	0	1	0.0750988	3	0	3	0	3	0	0	6.3%	0.0%	100.0%	-100.0%																		1
AMDHD2	16p	16p13.3	3	0	1	0.0750988	3	0	3	0	3	0	0	6.3%	0.0%	100.0%	-100.0%																		1
ATP6V0C	16p	16p13.3	3	0	9	0.0750988	3	0	3	0	3	0	0	6.3%	0.0%	100.0%	-100.0%																		1
BAD	11q	11q13.1	3	0	24	0.0750988	3	0	3	0	3	0	0	6.3%	0.0%	100.0%	-100.0%										1	1							1
C11orf1	11q	11q23.1	3	0	0	0.0750988	3	0	3	0	3	0	0	6.3%	0.0%	100.0%	-100.0%																		1
C11orf52	11q	11q23.1	3	0	0	0.0750988	3	0	3	0	3	0	0	6.3%	0.0%	100.0%	-100.0%																		1
C16orf59	16p	16p13.3	3	0	0	0.0750988	3	0	3	0	3	0	0	6.3%	0.0%	100.0%	-100.0%																		1
CCNDBP1	15q	15q15.2	3	0	0	0.0750988	3	0	3	0	3	0	0	6.3%	0.0%	100.0%	-100.0%																		1
CEMP1	16p	16p13.3	3	0	0	0.0750988	3	0	3	0	3	0	0	6.3%	0.0%	100.0%	-100.0%																		1
COL6A2	21q	21q22.3	3	0	4	0.0750988	3	0	3	0	3	0	0	6.3%	0.0%	100.0%	-100.0%										1								1
CRYAB	11q	11q23.1	3	0	1	0.0750988	3	0	3	0	3	0	0	6.3%	0.0%	100.0%	-100.0%																		1
DIXDC1	11q	11q23.1	3	0	0	0.0750988	3	0	3	0	3	0	0	6.3%	0.0%	100.0%	-100.0%																		1
DNAJC4	11q	11q13.1	3	0	0	0.0750988	3	0	3	0	3	0	0	6.3%	0.0%	100.0%	-100.0%																		1
EPB42	15q	15q15.2	3	0	0	0.0750988	3	0	3	0	3	0	0	6.3%	0.0%	100.0%	-100.0%																		1
ESRRA	11q	11q13.1	3	0	0	0.0750988	3	0	3	0	3	0	0	6.3%	0.0%	100.0%	-100.0%																		1
FERMT3	11q	11q13.1	3	0	0	0.0750988	3	0	3	0	3	0	0	6.3%	0.0%	100.0%	-100.0%																		1
FKBP2	11q	11q13.1	3	0	0	0.0750988	3	0	3	0	3	0	0	6.3%	0.0%	100.0%	-100.0%																		1
GPR137	11q	11q13.1	3	0	0	0.0750988	3	0	3	0	3	0	0	6.3%	0.0%	100.0%	-100.0%																		1
HSPB2	11q	11q23.1	3	0	2	0.0750988	3	0	3	0	3	0	0	6.3%	0.0%	100.0%	-100.0%																		1
KCNK4	11q	11q13.1	3	0	0	0.0750988	3	0	3	0	3	0	0	6.3%	0.0%	100.0%	-100.0%																		1
NTN3	16p	16p13.3	3	0	1	0.0750988	3	0	3	0	3	0	0	6.3%	0.0%	100.0%	-100.0%																		1
NUDT22	11q	11q13.1	3	0	0	0.0750988	3	0	3	0	3	0	0	6.3%	0.0%	100.0%	-100.0%																		1
ONECUT3	19p	19p13.3	3	0	0	0.0750988	3	0	3	0	3	0	0	6.3%	0.0%	100.0%	-100.0%																		1
PDPK1	16p	16p13.3	3	0	15	0.0750988	3	0	3	0	3	0	0	6.3%	0.0%	100.0%	-100.0%										1								1
PLCB3	11q	11q13.1	3	0	31	0.0750988	3	0	3	0	3	0	0	6.3%	0.0%	100.0%	-100.0%						1												1
PPP1R14B	11q	11q13.1	3	0	0	0.0750988	3	0	3	0	3	0	0	6.3%	0.0%	100.0%	-100.0%																		1
PRDX5	11q	11q13.1	3	0	1	0.0750988	3	0	3	0	3	0	0	6.3%	0.0%	100.0%	-100.0%																		1
TBC1D24	16p	16p13.3	3	0	0	0.0750988	3	0	3	0	3	0	0	6.3%	0.0%	100.0%	-100.0%																		1
TEX40	11q	11q13.1	3	0	0	0.0750988	3	0	3	0	3	0	0	6.3%	0.0%	100.0%	-100.0%																		1
TGM5	15q	15q15.2	3	0	0	0.0750988	3	0	3	0	3	0	0	6.3%	0.0%	100.0%	-100.0%																		1
TMEM62	15q	15q15.2	3	0	0	0.0750988	3	0	3	0	3	0	0	6.3%	0.0%	100.0%	-100.0%																		1
TRMT112	11q	11q13.1	3	0	0	0.0750988	3	0	3	0	3	0	0	6.3%	0.0%	100.0%	-100.0%																		1
TRPT1	11q	11q13.1	3	0	0	0.0750988	3	0	3	0	3	0	0	6.3%	0.0%	100.0%	-100.0%																		1
VEGFB	11q	11q13.1	3	0	6	0.0750988	3	0	3	0	3	0	0	6.3%	0.0%	100.0%	-100.0%										1	1				1			1
AP1S1	7q	7q22.1	2	2	1	0.155825	4	2	2	0	2	2	0	8.3%	43.5%	56.5%	-13.0%																			1
COL26A1	7q	7q22.1	2	2	0	0.155825	4	2	2	0	2	2	0	8.3%	43.5%	56.5%	-13.0%																			1
MOGAT3	7q	7q22.1	2	2	2	0.155825	4	2	2	0	2	2	0	8.3%	43.5%	56.5%	-13.0%																			1
NAT16	7q	7q22.1	2	2	0	0.155825	4	2	2	0	2	2	0	8.3%	43.5%	56.5%	-13.0%																			1
PLOD3	7q	7q22.1	2	2	2	0.155825	4	2	2	0	2	2	0	8.3%	43.5%	56.5%	-13.0%																			1
SERPINE1	7q	7q22.1	2	2	5	0.155825	4	2	2	0	2	2	0	8.3%	43.5%	56.5%	-13.0%																			1
VGF	7q	7q22.1	2	2	0	0.155825	4	2	2	0	2	2	0	8.3%	43.5%	56.5%	-13.0%																			1
ARHGEF26-AS1	3q	3q25.2	2	2	0	0.155825	4	2	2	0	2	2	0	8.3%	43.5%	56.5%	-13.0%																			1
IFT80	3q	3q25.33	2	2	0	0.155825	4	2	2	0	2	2	0	8.3%	43.5%	56.5%	-13.0%																			1
PLCH1	3q	3q25.31	2	2	0	0.155825	4	2	2	0	2	2	0	8.3%	43.5%	56.5%	-13.0%																			1
RBP2	3q	3q23	2	2	1	0.155825	4	2	2	0	2	2	0	8.3%	43.5%	56.5%	-13.0%																			1
RPL39L	3q	3q27.3	2	2	0	0.155825	4	2	2	0	2	2	0	8.3%	43.5%	56.5%	-13.0%																			1
TRIM59	3q	3q25.33	2	2	0	0.155825	4	2	2	0	2	2	0	8.3%	43.5%	56.5%	-13.0%																			1
FAM151B	5q	5q14.1	2	2	0	0.155825	4	2	2	0	2	2	0	8.3%	43.5%	56.5%	-13.0%																			1
TYW1	7q	7q11.21	2	2	0	0.155825	4	2	2	0	2	2	0	8.3%	43.5%	56.5%	-13.0%																			1
PARD3	10p	10p11.21	2	2	7	0.155825	4	2	2	0	2	2	0	8.3%	43.5%	56.5%	-13.0%												1							1
CAPZA1	1p	1p13.2	2	2	0	0.155825	4	2	2	0	2	2	0	8.3%	43.5%	56.5%	-13.0%																			1
BLOC1S4	4p	4p16.1	2	2	0	0.155825	4	2	2	0	2	2	0	8.3%	43.5%	56.5%	-13.0%																			1
BST1	4p	4p15.32	2	2	5	0.155825	4	2	2	0	2	2	0	8.3%	43.5%	56.5%	-13.0%																			1
FAM200B	4p	4p15.32	2	2	0	0.155825	4	2	2	0	2	2	0	8.3%	43.5%	56.5%	-13.0%																			1
FBXL5	4p	4p15.32	2	2	0	0.155825	4	2	2	0	2	2	0	8.3%	43.5%	56.5%	-13.0%																			1
MRFAP1L1	4p	4p16.1	2	2	0	0.155825	4	2	2	0	2	2	0	8.3%	43.5%	56.5%	-13.0%																			1
S100P	4p	4p16.1	2	2	0	0.155825	4	2	2	0	2	2	0	8.3%	43.5%	56.5%	-13.0%																			1
SRGAP2B	1q	1q21.1	34	0	0	0.0587894	34	15	17	15	17	0	0	70.8%	40.4%	59.6%	-19.1%	1	1																1
SLC6A1	3p	3p25.3	0	14	1	0.0430383	14	10	2	0	0	10	2	29.2%	79.4%	20.6%	58.7%								1									1
MIR138-1	3p	3p21.32	0	14	0	0.0430383	14	10	2	0	0	10	2	29.2%	79.4%	20.6%	58.7%								1									1
BRAP	12q	12q24.12	3	8	1	0.133753	11	8	3	1	2	7	1	22.9%	67.2%	32.8%	34.5%				1															1
OR4M1	14q	14q11.2	3	11	1	0.0105031	14	12	2	2	1	10	1	29.2%	82.2%	17.8%	64.4%				1															1
C3orf35	3p	3p22.2	0	19	0	0.0635531	19	13	4	0	0	13	4	39.6%	71.4%	28.6%	42.9%								1									1
MOBP	3p	3p22.1	0	19	0	0.0635531	19	13	4	0	0	13	4	39.6%	71.4%	28.6%	42.9%								1									1
CX3CR1	3p	3p22.2	0	19	2	0.0635531	19	13	4	0	0	13	4	39.6%	71.4%	28.6%	42.9%								1							1		1
SCN11A	3p	3p22.2	0	26	0	0.0731082	26	17	7	0	0	17	7	54.2%	65.1%	34.9%	30.3%	1		1					1									1
ATP5I	4p	4p16.3	4	3	1	0.0618363	7	2	5	0	4	2	1	14.6%	23.5%	76.5%	-52.9%				1															1
MFSD7	4p	4p16.3	4	3	0	0.0618363	7	2	5	0	4	2	1	14.6%	23.5%	76.5%	-52.9%				1															1
MYL5	4p	4p16.3	4	3	4	0.0618363	7	2	5	0	4	2	1	14.6%	23.5%	76.5%	-52.9%				1															1
PDE6B	4p	4p16.3	4	3	2	0.0618363	7	2	5	0	4	2	1	14.6%	23.5%	76.5%	-52.9%				1															1
CCAR1	10q	10q21.3	0	8	0	0.11289	8	7	1	0	0	7	1	16.7%	84.3%	15.7%	68.7%							1										1
FCHO1	19p	19p13.11	0	8	0	0.11289	8	7	1	0	0	7	1	16.7%	84.3%	15.7%	68.7%																	1
MAP1S	19p	19p13.11	0	8	0	0.11289	8	7	1	0	0	7	1	16.7%	84.3%	15.7%	68.7%																	1
RNF168	3q	3q29	0	8	0	0.11289	8	7	1	0	0	7	1	16.7%	84.3%	15.7%	68.7%																	1
SMCO1	3q	3q29	0	8	0	0.11289	8	7	1	0	0	7	1	16.7%	84.3%	15.7%	68.7%																	1
UNC13A	19p	19p13.11	0	8	1	0.11289	8	7	1	0	0	7	1	16.7%	84.3%	15.7%	68.7%																	1
WDR53	3q	3q29	0	8	0	0.11289	8	7	1	0	0	7	1	16.7%	84.3%	15.7%	68.7%																	1
XPNPEP3	22q	22q13.2	0	8	0	0.11289	8	7	1	0	0	7	1	16.7%	84.3%	15.7%	68.7%																	1
AGAP10	10q	10q11.22	8	0	0	0.0717526	8	1	5	1	5	0	0	16.7%	13.3%	86.7%	-73.3%									G3									1
ANXA8L1	10q	10q11.22	8	0	0	0.0717526	8	1	5	1	5	0	0	16.7%	13.3%	86.7%	-73.3%									G3									1
CTSLP7	10q	10q11.22	8	0	0	0.0717526	8	1	5	1	5	0	0	16.7%	13.3%	86.7%	-73.3%									G3									1
FAM25B	10q	10q11.22	8	0	0	0.0717526	8	1	5	1	5	0	0	16.7%	13.3%	86.7%	-73.3%									G3									1
ACER1	19p	19p13.3	0	8	1	0.11289	8	7	1	0	0	7	1	16.7%	84.3%	15.7%	68.7%																	1
ALKBH7	19p	19p13.3	0	8	0	0.11289	8	7	1	0	0	7	1	16.7%	84.3%	15.7%	68.7%																	1
CLPP	19p	19p13.3	0	8	0	0.11289	8	7	1	0	0	7	1	16.7%	84.3%	15.7%	68.7%																	1
GTF2F1	19p	19p13.3	0	8	1	0.11289	8	7	1	0	0	7	1	16.7%	84.3%	15.7%	68.7%																	1
PSPN	19p	19p13.3	0	8	0	0.11289	8	7	1	0	0	7	1	16.7%	84.3%	15.7%	68.7%																	1
ARL6IP5	3p	3p14.1	0	11	0	0.0820571	11	9	2	0	0	9	2	22.9%	77.6%	22.4%	55.2%								1									1
LMOD3	3p	3p14.1	0	11	0	0.0820571	11	9	2	0	0	9	2	22.9%	77.6%	22.4%	55.2%								1									1
GALNT15	3p	3p25.1	0	27	1	0.0726085	27	18	8	0	0	18	8	56.3%	63.4%	36.6%	26.8%	1		1					1									1
UBP1	3p	3p22.3	0	15	0	0.0587894	15	11	3	0	0	11	3	31.3%	73.8%	26.2%	47.7%								1									1
IQCF1	3p	3p21.2	0	20	0	0.0715779	20	14	5	0	0	14	5	41.7%	68.3%	31.7%	36.6%	1		1					1									1
GRM7-AS3	3p	3p26.1	0	20	0	0.0715779	20	14	5	0	0	14	5	41.7%	68.3%	31.7%	36.6%	1		1					1									1
MST1R	3p	3p21.31	0	28	0	0.0726085	28	18	8	0	0	18	8	58.3%	63.4%	36.6%	26.8%	1		1					1									1
RFTN1	3p	3p24.3	0	28	0	0.0726085	28	18	8	0	0	18	8	58.3%	63.4%	36.6%	26.8%	1		1					1									1
MIR711	3p	3p21.31	0	20	0	0.0715779	20	14	5	0	0	14	5	41.7%	68.3%	31.7%	36.6%	1		1					1									1
UCN2	3p	3p21.31	0	20	0	0.0715779	20	14	5	0	0	14	5	41.7%	68.3%	31.7%	36.6%	1		1					1									1
DLEC1	3p	3p22.2	0	20	0	0.0715779	20	14	5	0	0	14	5	41.7%	68.3%	31.7%	36.6%	1		1			1		1									1
SFMBT1	3p	3p21.1	0	28	0	0.0726085	28	18	8	0	0	18	8	58.3%	63.4%	36.6%	26.8%	1		1					1									1
MARVELD2	5q	5q13.2	1	3	0	0.154763	4	3	1	0	1	3	0	8.3%	69.8%	30.2%	39.5%																			1
PCIF1	20q	20q13.12	1	3	0	0.154763	4	3	1	0	1	3	0	8.3%	69.8%	30.2%	39.5%																			1
C1orf222	1p	1p36.33	1	3	0	0.154763	4	3	1	0	1	3	0	8.3%	69.8%	30.2%	39.5%																			1
CALML6	1p	1p36.33	1	3	25	0.154763	4	3	1	0	1	3	0	8.3%	69.8%	30.2%	39.5%																			1
TMEM52	1p	1p36.33	1	3	0	0.154763	4	3	1	0	1	3	0	8.3%	69.8%	30.2%	39.5%																			1
SEL1L3	4p	4p15.2	1	3	0	0.154763	4	3	1	0	1	3	0	8.3%	69.8%	30.2%	39.5%																			1
TGFBR3	1p	1p22.1	1	3	0	0.154763	4	3	1	0	1	3	0	8.3%	69.8%	30.2%	39.5%						1													1
ZCCHC4	4p	4p15.2	1	3	0	0.154763	4	3	1	0	1	3	0	8.3%	69.8%	30.2%	39.5%																			1
ACOX3	4p	4p16.1	1	3	5	0.154763	4	3	1	0	1	3	0	8.3%	69.8%	30.2%	39.5%																			1
C1QTNF7	4p	4p15.32	1	3	0	0.154763	4	3	1	0	1	3	0	8.3%	69.8%	30.2%	39.5%																			1
C4orf48	4p	4p16.3	1	3	0	0.154763	4	3	1	0	1	3	0	8.3%	69.8%	30.2%	39.5%																			1
C4orf50	4p	4p16.2	1	3	0	0.154763	4	3	1	0	1	3	0	8.3%	69.8%	30.2%	39.5%																			1
C4orf6	4p	4p16.2	1	3	0	0.154763	4	3	1	0	1	3	0	8.3%	69.8%	30.2%	39.5%																			1
CC2D2A	4p	4p15.32	1	3	0	0.154763	4	3	1	0	1	3	0	8.3%	69.8%	30.2%	39.5%																			1
CPEB2	4p	4p15.33	1	3	0	0.154763	4	3	1	0	1	3	0	8.3%	69.8%	30.2%	39.5%																			1
CPEB2-AS1	4p	4p15.33	1	3	0	0.154763	4	3	1	0	1	3	0	8.3%	69.8%	30.2%	39.5%																			1
CRMP1	4p	4p16.2	1	3	0	0.154763	4	3	1	0	1	3	0	8.3%	69.8%	30.2%	39.5%																			1
CYTL1	4p	4p16.2	1	3	0	0.154763	4	3	1	0	1	3	0	8.3%	69.8%	30.2%	39.5%																			1
EVC	4p	4p16.2	1	3	0	0.154763	4	3	1	0	1	3	0	8.3%	69.8%	30.2%	39.5%																			1
EVC2	4p	4p16.2	1	3	0	0.154763	4	3	1	0	1	3	0	8.3%	69.8%	30.2%	39.5%																			1
FAM193A	4p	4p16.3	1	3	0	0.154763	4	3	1	0	1	3	0	8.3%	69.8%	30.2%	39.5%																			1
HSP90AB2P	4p	4p15.33	1	3	0	0.154763	4	3	1	0	1	3	0	8.3%	69.8%	30.2%	39.5%																			1
JAKMIP1	4p	4p16.1	1	3	0	0.154763	4	3	1	0	1	3	0	8.3%	69.8%	30.2%	39.5%																			1
MIR943	4p	4p16.3	1	3	0	0.154763	4	3	1	0	1	3	0	8.3%	69.8%	30.2%	39.5%																			1
NAT8L	4p	4p16.3	1	3	0	0.154763	4	3	1	0	1	3	0	8.3%	69.8%	30.2%	39.5%																			1
NELFA	4p	4p16.3	1	3	0	0.154763	4	3	1	0	1	3	0	8.3%	69.8%	30.2%	39.5%																			1
POLN	4p	4p16.3	1	3	1	0.154763	4	3	1	0	1	3	0	8.3%	69.8%	30.2%	39.5%																			1
PSAPL1	4p	4p16.1	1	3	1	0.154763	4	3	1	0	1	3	0	8.3%	69.8%	30.2%	39.5%																			1
SLC2A9	4p	4p16.1	1	3	0	0.154763	4	3	1	0	1	3	0	8.3%	69.8%	30.2%	39.5%																			1
SORCS2	4p	4p16.1	1	3	0	0.154763	4	3	1	0	1	3	0	8.3%	69.8%	30.2%	39.5%																			1
STK32B	4p	4p16.2	1	3	0	0.154763	4	3	1	0	1	3	0	8.3%	69.8%	30.2%	39.5%																			1
TADA2B	4p	4p16.1	1	3	0	0.154763	4	3	1	0	1	3	0	8.3%	69.8%	30.2%	39.5%																			1
TBC1D14	4p	4p16.1	1	3	0	0.154763	4	3	1	0	1	3	0	8.3%	69.8%	30.2%	39.5%																			1
TRMT44	4p	4p16.1	1	3	0	0.154763	4	3	1	0	1	3	0	8.3%	69.8%	30.2%	39.5%																			1
WHSC1	4p	4p16.3	1	3	2	0.154763	4	3	1	0	1	3	0	8.3%	69.8%	30.2%	39.5%							1												1
APH1A	1q	1q21.2	1	3	2	0.154763	4	3	1	0	1	3	0	8.3%	69.8%	30.2%	39.5%																			1
C1orf51	1q	1q21.2	1	3	0	0.154763	4	3	1	0	1	3	0	8.3%	69.8%	30.2%	39.5%																			1
C1orf54	1q	1q21.2	1	3	0	0.154763	4	3	1	0	1	3	0	8.3%	69.8%	30.2%	39.5%																			1
ITCH	20q	20q11.22	1	3	4	0.154763	4	3	1	0	1	3	0	8.3%	69.8%	30.2%	39.5%																			1
LARP4	12q	12q13.12	1	3	0	0.154763	4	3	1	0	1	3	0	8.3%	69.8%	30.2%	39.5%																			1
MTDH	8q	8q22.1	1	3	0	0.154763	4	3	1	0	1	3	0	8.3%	69.8%	30.2%	39.5%																			1
F11R	1q	1q23.3	1	3	4	0.154763	4	3	1	0	1	3	0	8.3%	69.8%	30.2%	39.5%																			1
TSTD1	1q	1q23.3	1	3	0	0.154763	4	3	1	0	1	3	0	8.3%	69.8%	30.2%	39.5%																			1
ATP13A4	3q	3q29	1	3	0	0.154763	4	3	1	0	1	3	0	8.3%	69.8%	30.2%	39.5%																			1
C3orf55	3q	3q25.32	1	3	0	0.154763	4	3	1	0	1	3	0	8.3%	69.8%	30.2%	39.5%																			1
CHRD	3q	3q27.1	1	3	1	0.154763	4	3	1	0	1	3	0	8.3%	69.8%	30.2%	39.5%																			1
CLRN1	3q	3q25.1	1	3	0	0.154763	4	3	1	0	1	3	0	8.3%	69.8%	30.2%	39.5%																			1
CLRN1-AS1	3q	3q25.1	1	3	0	0.154763	4	3	1	0	1	3	0	8.3%	69.8%	30.2%	39.5%																			1
EGFEM1P	3q	3q26.2	1	3	0	0.154763	4	3	1	0	1	3	0	8.3%	69.8%	30.2%	39.5%																			1
FGF12	3q	3q29	1	3	8	0.154763	4	3	1	0	1	3	0	8.3%	69.8%	30.2%	39.5%										1	1			1					1
GP5	3q	3q29	1	3	2	0.154763	4	3	1	0	1	3	0	8.3%	69.8%	30.2%	39.5%																			1
KCNMB2	3q	3q26.32	1	3	2	0.154763	4	3	1	0	1	3	0	8.3%	69.8%	30.2%	39.5%																			1
MRPS22	3q	3q23	1	3	0	0.154763	4	3	1	0	1	3	0	8.3%	69.8%	30.2%	39.5%																			1
SLC9A9	3q	3q24	1	3	0	0.154763	4	3	1	0	1	3	0	8.3%	69.8%	30.2%	39.5%																			1
SOX2-OT	3q	3q26.33	1	3	0	0.154763	4	3	1	0	1	3	0	8.3%	69.8%	30.2%	39.5%																			1
THPO	3q	3q27.1	1	3	1	0.154763	4	3	1	0	1	3	0	8.3%	69.8%	30.2%	39.5%																			1
VEPH1	3q	3q25.32	1	3	0	0.154763	4	3	1	0	1	3	0	8.3%	69.8%	30.2%	39.5%																			1
CCL26	7q	7q11.23	1	3	2	0.154763	4	3	1	0	1	3	0	8.3%	69.8%	30.2%	39.5%															1				1
HIP1	7q	7q11.23	1	3	1	0.154763	4	3	1	0	1	3	0	8.3%	69.8%	30.2%	39.5%																			1
VKORC1L1	7q	7q11.21	1	3	0	0.154763	4	3	1	0	1	3	0	8.3%	69.8%	30.2%	39.5%																			1
TSHZ2	20q	20q13.2	5	1	0	0.151197	6	2	4	1	4	1	0	12.5%	27.8%	72.2%	-44.4%																			1
CHRAC1	8q	8q24.3	5	1	0	0.151197	6	2	4	1	4	1	0	12.5%	27.8%	72.2%	-44.4%																			1
INSM1	20p	20p11.23	5	1	0	0.151197	6	2	4	1	4	1	0	12.5%	27.8%	72.2%	-44.4%																			1
NRSN2	20p	20p13	5	1	0	0.151197	6	2	4	1	4	1	0	12.5%	27.8%	72.2%	-44.4%						1													1
SOX12	20p	20p13	5	1	0	0.151197	6	2	4	1	4	1	0	12.5%	27.8%	72.2%	-44.4%																			1
TRIB3	20p	20p13	5	1	0	0.151197	6	2	4	1	4	1	0	12.5%	27.8%	72.2%	-44.4%																			1
ZCCHC3	20p	20p13	5	1	0	0.151197	6	2	4	1	4	1	0	12.5%	27.8%	72.2%	-44.4%																			1
GINS1	20p	20p11.21	5	1	0	0.151197	6	2	4	1	4	1	0	12.5%	27.8%	72.2%	-44.4%																			1
ABHD12	20p	20p11.21	5	1	0	0.151197	6	2	4	1	4	1	0	12.5%	27.8%	72.2%	-44.4%																			1
HAO1	20p	20p12.3	5	1	2	0.151197	6	2	4	1	4	1	0	12.5%	27.8%	72.2%	-44.4%																			1
JAG1	20p	20p12.2	5	1	2	0.151197	6	2	4	1	4	1	0	12.5%	27.8%	72.2%	-44.4%																			1
MACROD2	20p	20p12.1	5	1	0	0.151197	6	2	4	1	4	1	0	12.5%	27.8%	72.2%	-44.4%																			1
PLCB1	20p	20p12.3	5	1	31	0.151197	6	2	4	1	4	1	0	12.5%	27.8%	72.2%	-44.4%																			1
PLCB4	20p	20p12.3	5	1	31	0.151197	6	2	4	1	4	1	0	12.5%	27.8%	72.2%	-44.4%																			1
SLX4IP	20p	20p12.2	5	1	0	0.151197	6	2	4	1	4	1	0	12.5%	27.8%	72.2%	-44.4%																			1
TMX4	20p	20p12.3	5	1	0	0.151197	6	2	4	1	4	1	0	12.5%	27.8%	72.2%	-44.4%																			1
OR4Q3	14q	14q11.2	3	12	1	0.0105031	15	12	2	2	1	10	1	31.3%	82.2%	17.8%	64.4%				1															1
ZNF831	20q	20q13.32	10	0	0	0.0772374	10	3	7	3	7	0	0	20.8%	24.8%	75.2%	-50.4%																		1
MAST4	5q	5q12.3	10	0	0	0.0772374	10	3	7	3	7	0	0	20.8%	24.8%	75.2%	-50.4%																		1
DDX51	12q	12q24.33	10	0	0	0.0772374	10	3	7	3	7	0	0	20.8%	24.8%	75.2%	-50.4%																		1
NOC4L	12q	12q24.33	10	0	0	0.0772374	10	3	7	3	7	0	0	20.8%	24.8%	75.2%	-50.4%																		1
CBWD1	9p	9p24.3	10	0	0	0.0772374	10	3	7	3	7	0	0	20.8%	24.8%	75.2%	-50.4%																		1
FOXD4	9p	9p24.3	10	0	0	0.0772374	10	3	7	3	7	0	0	20.8%	24.8%	75.2%	-50.4%																		1
MAP4	3p	3p21.31	0	38	0	0.0772374	38	23	13	0	0	23	13	79.2%	57.6%	42.4%	15.3%	1		1				1	1									1
TERT	5p	5p15.33	18	0	1	0.071615	18	7	11	7	11	0	0	37.5%	32.9%	67.1%	-34.3%																		1
OR7E122P	3p	3p25.3	0	6	0	0.0592988	6	5	0	0	0	5	0	12.5%	100.0%	0.0%	100.0%								1	G1								1
ACAA1	3p	3p22.2	0	21	6	0.0715779	21	14	5	0	0	14	5	43.8%	68.3%	31.7%	36.6%	1		1					1									1
C3orf67	3p	3p14.2	0	21	0	0.0715779	21	14	5	0	0	14	5	43.8%	68.3%	31.7%	36.6%	1		1					1									1
LMCD1-AS1	3p	3p26.1	0	21	0	0.0715779	21	14	5	0	0	14	5	43.8%	68.3%	31.7%	36.6%	1		1					1									1
GRM7	3p	3p26.1	0	21	2	0.0715779	21	14	5	0	0	14	5	43.8%	68.3%	31.7%	36.6%	1		1					1				1					1
RPTOR	17q	17q25.3	17	0	4	0.0701306	17	6	10	6	10	0	0	35.4%	31.6%	68.4%	-36.8%										1			1					1
ZDHHC19	3q	3q29	3	4	0	0.148988	7	5	2	1	2	4	0	14.6%	65.8%	34.2%	31.6%				1															1
TCTEX1D2	3q	3q29	3	4	0	0.148988	7	5	2	1	2	4	0	14.6%	65.8%	34.2%	31.6%				1															1
PRKAR2A-AS1	3p	3p21.31	0	32	0	0.0701306	32	20	10	0	0	20	10	66.7%	60.6%	39.4%	21.2%	1		1					1									1
IP6K2	3p	3p21.31	0	32	0	0.0701306	32	20	10	0	0	20	10	66.7%	60.6%	39.4%	21.2%	1		1					1									1
PP2D1	3p	3p24.3	0	16	0	0.117324	16	12	4	0	0	12	4	33.3%	69.8%	30.2%	39.5%								1									1
AMIGO3	3p	3p21.31	0	16	0	0.0587894	16	11	3	0	0	11	3	33.3%	73.8%	26.2%	47.7%								1									1
APEH	3p	3p21.31	0	16	0	0.0587894	16	11	3	0	0	11	3	33.3%	73.8%	26.2%	47.7%								1									1
GMPPB	3p	3p21.31	0	16	2	0.0587894	16	11	3	0	0	11	3	33.3%	73.8%	26.2%	47.7%								1									1
MST1	3p	3p21.31	0	16	0	0.0587894	16	11	3	0	0	11	3	33.3%	73.8%	26.2%	47.7%						1	1	1									1
ANO10	3p	3p21.33	0	36	0	0.0914377	36	22	12	0	0	22	12	75.0%	58.5%	41.5%	17.0%	1		1					1									1
LRRFIP2	3p	3p22.2	0	36	0	0.0914377	36	22	12	0	0	22	12	75.0%	58.5%	41.5%	17.0%	1		1					1									1
PARP3	3p	3p21.2	0	12	1	0.0820571	12	9	2	0	0	9	2	25.0%	77.6%	22.4%	55.2%								1									1
PRKCD	3p	3p21.1	0	12	9	0.0820571	12	9	2	0	0	9	2	25.0%	77.6%	22.4%	55.2%						1	1	1									1
RBMS3-AS3	3p	3p24.1	0	12	0	0.0820571	12	9	2	0	0	9	2	25.0%	77.6%	22.4%	55.2%								1									1
FGD5	3p	3p25.1	0	12	0	0.0820571	12	9	2	0	0	9	2	25.0%	77.6%	22.4%	55.2%								1									1
ITPR1-AS1	3p	3p26.1	0	12	0	0.0820571	12	9	2	0	0	9	2	25.0%	77.6%	22.4%	55.2%								1									1
NGLY1	3p	3p24.2	0	12	1	0.0820571	12	9	2	0	0	9	2	25.0%	77.6%	22.4%	55.2%								1									1
OXSM	3p	3p24.2	0	12	2	0.0820571	12	9	2	0	0	9	2	25.0%	77.6%	22.4%	55.2%								1									1
GALNT9	12q	12q24.33	12	0	1	0.0914377	12	4	8	4	8	0	0	25.0%	27.8%	72.2%	-44.4%																		1
CHDH	3p	3p21.1	0	12	1	0.0820571	12	9	2	0	0	9	2	25.0%	77.6%	22.4%	55.2%								1									1
IL17RB	3p	3p21.1	0	12	1	0.0820571	12	9	2	0	0	9	2	25.0%	77.6%	22.4%	55.2%								1							1		1
RNVU1-18	1q	1q21.2	15	0	0	0.104848	15	5	9	5	9	0	0	31.3%	29.9%	70.1%	-40.1%																		1
CHMP6	17q	17q25.3	15	0	1	0.104848	15	5	9	5	9	0	0	31.3%	29.9%	70.1%	-40.1%																		1
CTAGE8	7q	7q35	15	0	0	0.104848	15	5	9	5	9	0	0	31.3%	29.9%	70.1%	-40.1%																		1
FRYL	4p	4p11	0	4	0	0.121304	4	4	0	0	0	4	0	8.3%	100.0%	0.0%	100.0%																	1
OCIAD1	4p	4p11	0	4	0	0.121304	4	4	0	0	0	4	0	8.3%	100.0%	0.0%	100.0%																	1
OCIAD2	4p	4p11	0	4	0	0.121304	4	4	0	0	0	4	0	8.3%	100.0%	0.0%	100.0%																	1
GSPT1	16p	16p13.13	0	4	1	0.121304	4	4	0	0	0	4	0	8.3%	100.0%	0.0%	100.0%																	1
MRPS21	1q	1q21.2	0	4	1	0.121304	4	4	0	0	0	4	0	8.3%	100.0%	0.0%	100.0%																	1
SMURF2	17q	17q24.1	0	4	3	0.121304	4	4	0	0	0	4	0	8.3%	100.0%	0.0%	100.0%																	1
TNFRSF17	16p	16p13.13	0	4	2	0.121304	4	4	0	0	0	4	0	8.3%	100.0%	0.0%	100.0%															1		1
MIR566	3p	3p21.31	0	4	0	0.121304	4	4	0	0	0	4	0	8.3%	100.0%	0.0%	100.0%								1									1
MIF4GD	17q	17q25.1	0	4	0	0.121304	4	4	0	0	0	4	0	8.3%	100.0%	0.0%	100.0%																	1
MRPS7	17q	17q25.1	0	4	1	0.121304	4	4	0	0	0	4	0	8.3%	100.0%	0.0%	100.0%																	1
SLC25A19	17q	17q25.1	0	4	0	0.121304	4	4	0	0	0	4	0	8.3%	100.0%	0.0%	100.0%																	1
SNORA70B	2p	2p15	0	4	0	0.121304	4	4	0	0	0	4	0	8.3%	100.0%	0.0%	100.0%																	1
GRK4	4p	4p16.3	0	4	3	0.121304	4	4	0	0	0	4	0	8.3%	100.0%	0.0%	100.0%																	1
LYAR	4p	4p16.3	0	4	0	0.121304	4	4	0	0	0	4	0	8.3%	100.0%	0.0%	100.0%																	1
TMEM128	4p	4p16.3	0	4	0	0.121304	4	4	0	0	0	4	0	8.3%	100.0%	0.0%	100.0%																	1
ZBTB49	4p	4p16.3	0	4	0	0.121304	4	4	0	0	0	4	0	8.3%	100.0%	0.0%	100.0%																	1
ZNF595	4p	4p16.3	0	4	0	0.121304	4	4	0	0	0	4	0	8.3%	100.0%	0.0%	100.0%																	1
ZNF732	4p	4p16.3	0	4	0	0.121304	4	4	0	0	0	4	0	8.3%	100.0%	0.0%	100.0%																	1
PODNL1	19p	19p13.12	0	4	0	0.121304	4	4	0	0	0	4	0	8.3%	100.0%	0.0%	100.0%																	1
ANKRD24	19p	19p13.3	0	4	0	0.121304	4	4	0	0	0	4	0	8.3%	100.0%	0.0%	100.0%																	1
ATAD5	17q	17q11.2	0	4	0	0.121304	4	4	0	0	0	4	0	8.3%	100.0%	0.0%	100.0%																	1
AXL	19q	19q13.2	0	4	0	0.121304	4	4	0	0	0	4	0	8.3%	100.0%	0.0%	100.0%																	1
CREB3L3	19p	19p13.3	0	4	17	0.121304	4	4	0	0	0	4	0	8.3%	100.0%	0.0%	100.0%										1							1
EBI3	19p	19p13.3	0	4	0	0.121304	4	4	0	0	0	4	0	8.3%	100.0%	0.0%	100.0%																	1
MIR21	17q	17q23.1	0	4	2	0.121304	4	4	0	0	0	4	0	8.3%	100.0%	0.0%	100.0%													1				1
MIR639	19p	19p13.12	0	4	0	0.121304	4	4	0	0	0	4	0	8.3%	100.0%	0.0%	100.0%																	1
MPHOSPH9	12q	12q24.31	0	4	0	0.121304	4	4	0	0	0	4	0	8.3%	100.0%	0.0%	100.0%																	1
POU5F1P4	1q	1q22	0	4	0	0.121304	4	4	0	0	0	4	0	8.3%	100.0%	0.0%	100.0%																	1
RPS6KB1	17q	17q23.1	0	4	9	0.121304	4	4	0	0	0	4	0	8.3%	100.0%	0.0%	100.0%										1							1
SIRT6	19p	19p13.3	0	4	0	0.121304	4	4	0	0	0	4	0	8.3%	100.0%	0.0%	100.0%																	1
TIMM17A	1q	1q32.1	0	4	0	0.121304	4	4	0	0	0	4	0	8.3%	100.0%	0.0%	100.0%																	1
TUBD1	17q	17q23.1	0	4	0	0.121304	4	4	0	0	0	4	0	8.3%	100.0%	0.0%	100.0%																	1
COL5A3	19p	19p13.2	0	4	5	0.121304	4	4	0	0	0	4	0	8.3%	100.0%	0.0%	100.0%										1							1
FCGRT	19q	19q13.33	0	4	0	0.121304	4	4	0	0	0	4	0	8.3%	100.0%	0.0%	100.0%																	1
GMPS	3q	3q25.31	0	4	2	0.121304	4	4	0	0	0	4	0	8.3%	100.0%	0.0%	100.0%																	1
MIR150	19q	19q13.33	0	4	1	0.121304	4	4	0	0	0	4	0	8.3%	100.0%	0.0%	100.0%													1				1
NOSIP	19q	19q13.33	0	4	0	0.121304	4	4	0	0	0	4	0	8.3%	100.0%	0.0%	100.0%																	1
PRRG2	19q	19q13.33	0	4	0	0.121304	4	4	0	0	0	4	0	8.3%	100.0%	0.0%	100.0%																	1
RCN3	19q	19q13.33	0	4	0	0.121304	4	4	0	0	0	4	0	8.3%	100.0%	0.0%	100.0%																	1
RDH8	19p	19p13.2	0	4	1	0.121304	4	4	0	0	0	4	0	8.3%	100.0%	0.0%	100.0%																	1
RPS11	19q	19q13.33	0	4	1	0.121304	4	4	0	0	0	4	0	8.3%	100.0%	0.0%	100.0%																	1
SLC33A1	3q	3q25.31	0	4	1	0.121304	4	4	0	0	0	4	0	8.3%	100.0%	0.0%	100.0%																	1
SNORD35B	19q	19q13.33	0	4	0	0.121304	4	4	0	0	0	4	0	8.3%	100.0%	0.0%	100.0%																	1
CLEC17A	19p	19p13.12	0	4	0	0.121304	4	4	0	0	0	4	0	8.3%	100.0%	0.0%	100.0%																	1
EMR3	19p	19p13.12	0	4	0	0.121304	4	4	0	0	0	4	0	8.3%	100.0%	0.0%	100.0%																	1
C16orf54	16p	16p11.2	0	4	0	0.121304	4	4	0	0	0	4	0	8.3%	100.0%	0.0%	100.0%																	1
DRG1	22q	22q12.2	0	4	0	0.121304	4	4	0	0	0	4	0	8.3%	100.0%	0.0%	100.0%																	1
EIF4ENIF1	22q	22q12.2	0	4	0	0.121304	4	4	0	0	0	4	0	8.3%	100.0%	0.0%	100.0%																	1
QPRT	16p	16p11.2	0	4	1	0.121304	4	4	0	0	0	4	0	8.3%	100.0%	0.0%	100.0%																	1
RAB1A	2p	2p14	0	4	1	0.121304	4	4	0	0	0	4	0	8.3%	100.0%	0.0%	100.0%																	1
RNU6-28P	22q	22q12.2	0	4	0	0.121304	4	4	0	0	0	4	0	8.3%	100.0%	0.0%	100.0%																	1
SPN	16p	16p11.2	0	4	2	0.121304	4	4	0	0	0	4	0	8.3%	100.0%	0.0%	100.0%																	1
ACAD11	3q	3q22.1	0	4	0	0.121304	4	4	0	0	0	4	0	8.3%	100.0%	0.0%	100.0%																	1
CCDC39	3q	3q26.33	0	4	0	0.121304	4	4	0	0	0	4	0	8.3%	100.0%	0.0%	100.0%																	1
CEP70	3q	3q22.3	0	4	0	0.121304	4	4	0	0	0	4	0	8.3%	100.0%	0.0%	100.0%																	1
CPNE4	3q	3q22.1	0	4	0	0.121304	4	4	0	0	0	4	0	8.3%	100.0%	0.0%	100.0%																	1
FXR1	3q	3q26.33	0	4	1	0.121304	4	4	0	0	0	4	0	8.3%	100.0%	0.0%	100.0%																	1
HECTD2	10q	10q23.32	0	4	0	0.121304	4	4	0	0	0	4	0	8.3%	100.0%	0.0%	100.0%																	1
MRPL3	3q	3q22.1	0	4	1	0.121304	4	4	0	0	0	4	0	8.3%	100.0%	0.0%	100.0%																	1
NPHP3	3q	3q22.1	0	4	0	0.121304	4	4	0	0	0	4	0	8.3%	100.0%	0.0%	100.0%																	1
PARP14	3q	3q21.1	0	4	0	0.121304	4	4	0	0	0	4	0	8.3%	100.0%	0.0%	100.0%																	1
PPP2R3A	3q	3q22.2	0	4	4	0.121304	4	4	0	0	0	4	0	8.3%	100.0%	0.0%	100.0%										1							1
IDO1	8p	8p11.21	0	4	2	0.121304	4	4	0	0	0	4	0	8.3%	100.0%	0.0%	100.0%																	1
MAK16	8p	8p12	0	4	0	0.121304	4	4	0	0	0	4	0	8.3%	100.0%	0.0%	100.0%																	1
SNORD13	8p	8p12	0	4	0	0.121304	4	4	0	0	0	4	0	8.3%	100.0%	0.0%	100.0%																	1
TACC1	8p	8p11.22	0	4	0	0.121304	4	4	0	0	0	4	0	8.3%	100.0%	0.0%	100.0%																	1
THAP1	8p	8p11.21	0	4	0	0.121304	4	4	0	0	0	4	0	8.3%	100.0%	0.0%	100.0%																	1
TTI2	8p	8p12	0	4	0	0.121304	4	4	0	0	0	4	0	8.3%	100.0%	0.0%	100.0%																	1
CDC123	10p	10p13	0	4	0	0.121304	4	4	0	0	0	4	0	8.3%	100.0%	0.0%	100.0%																	1
CLSPN	1p	1p34.3	0	4	0	0.121304	4	4	0	0	0	4	0	8.3%	100.0%	0.0%	100.0%																	1
RAVER1	19p	19p13.2	0	4	0	0.121304	4	4	0	0	0	4	0	8.3%	100.0%	0.0%	100.0%																	1
ZGLP1	19p	19p13.2	0	4	0	0.121304	4	4	0	0	0	4	0	8.3%	100.0%	0.0%	100.0%																	1
ENAH	1q	1q42.12	0	4	1	0.121304	4	4	0	0	0	4	0	8.3%	100.0%	0.0%	100.0%																	1
FAM72B	1p	1p11.2	13	0	0	0.0914377	13	4	8	4	8	0	0	27.1%	27.8%	72.2%	-44.4%																		1
NUP155	5p	5p13.2	4	6	1	0.239124	10	6	4	1	3	5	1	20.8%	53.6%	46.4%	7.1%				1															1
RAB9BP1	5q	5q21.2	14	0	0	0.104848	14	5	9	5	9	0	0	29.2%	29.9%	70.1%	-40.1%																		1
USP4	3p	3p21.31	0	34	0	0.104848	34	21	11	0	0	21	11	70.8%	59.5%	40.5%	19.0%	1		1					1									1
ITIH3	3p	3p21.1	1	11	0	0.0197023	12	10	1	1	0	9	1	25.0%	88.5%	11.5%	77.0%								1	G1										1
ITIH4	3p	3p21.1	1	11	0	0.0197023	12	10	1	1	0	9	1	25.0%	88.5%	11.5%	77.0%								1	G1										1
FBXL17	5q	5q21.3	14	0	0	0.104848	14	5	9	5	9	0	0	29.2%	29.9%	70.1%	-40.1%																		1
C3orf62	3p	3p21.31	0	34	0	0.104848	34	21	11	0	0	21	11	70.8%	59.5%	40.5%	19.0%	1		1					1									1
CCDC36	3p	3p21.31	0	34	0	0.104848	34	21	11	0	0	21	11	70.8%	59.5%	40.5%	19.0%	1		1					1									1
PRKAR2A	3p	3p21.31	0	34	2	0.104848	34	21	11	0	0	21	11	70.8%	59.5%	40.5%	19.0%	1		1					1									1
PTPRT	20q	20q13.11	6	3	0	0.113963	9	3	6	1	5	2	1	18.8%	27.8%	72.2%	-44.4%				1															1
LETM1	4p	4p16.3	6	3	0	0.195226	9	5	4	2	4	3	0	18.8%	49.0%	51.0%	-2.0%				1															1
GDF10	10q	10q11.22	2	1	0	0.183575	3	1	2	0	2	1	0	6.3%	27.8%	72.2%	-44.4%																			1
SH2B2	7q	7q22.1	2	1	2	0.183575	3	1	2	0	2	1	0	6.3%	27.8%	72.2%	-44.4%																			1
MIR28	3q	3q28	2	1	1	0.183575	3	1	2	0	2	1	0	6.3%	27.8%	72.2%	-44.4%													1						1
SST	3q	3q27.3	2	1	1	0.183575	3	1	2	0	2	1	0	6.3%	27.8%	72.2%	-44.4%																			1
TPRG1	3q	3q28	2	1	0	0.183575	3	1	2	0	2	1	0	6.3%	27.8%	72.2%	-44.4%																			1
TRH	3q	3q22.1	2	1	0	0.183575	3	1	2	0	2	1	0	6.3%	27.8%	72.2%	-44.4%																			1
CCZ1B	7p	7p22.1	2	1	0	0.183575	3	1	2	0	2	1	0	6.3%	27.8%	72.2%	-44.4%																			1
PMS2CL	7p	7p22.1	2	1	0	0.183575	3	1	2	0	2	1	0	6.3%	27.8%	72.2%	-44.4%																			1
RSPH10B2	7p	7p22.1	2	1	0	0.183575	3	1	2	0	2	1	0	6.3%	27.8%	72.2%	-44.4%																			1
BPTF	17q	17q24.2	2	1	0	0.183575	3	1	2	0	2	1	0	6.3%	27.8%	72.2%	-44.4%																			1
C17orf58	17q	17q24.2	2	1	0	0.183575	3	1	2	0	2	1	0	6.3%	27.8%	72.2%	-44.4%																			1
ADRA1D	20p	20p13	2	1	5	0.183575	3	1	2	0	2	1	0	6.3%	27.8%	72.2%	-44.4%												1							1
MIR1292	20p	20p13	2	1	0	0.183575	3	1	2	0	2	1	0	6.3%	27.8%	72.2%	-44.4%																			1
NOP56	20p	20p13	2	1	1	0.183575	3	1	2	0	2	1	0	6.3%	27.8%	72.2%	-44.4%																			1
SNORD110	20p	20p13	2	1	0	0.183575	3	1	2	0	2	1	0	6.3%	27.8%	72.2%	-44.4%																			1
SNORD57	20p	20p13	2	1	0	0.183575	3	1	2	0	2	1	0	6.3%	27.8%	72.2%	-44.4%																			1
SNORD86	20p	20p13	2	1	0	0.183575	3	1	2	0	2	1	0	6.3%	27.8%	72.2%	-44.4%																			1
PMS2P4	7q	7q11.21	2	1	0	0.183575	3	1	2	0	2	1	0	6.3%	27.8%	72.2%	-44.4%																			1
STAG3L4	7q	7q11.21	2	1	0	0.183575	3	1	2	0	2	1	0	6.3%	27.8%	72.2%	-44.4%																			1
TRIM56	7q	7q22.1	2	1	0	0.183575	3	1	2	0	2	1	0	6.3%	27.8%	72.2%	-44.4%																			1
UBE2H	7q	7q32.2	2	1	1	0.183575	3	1	2	0	2	1	0	6.3%	27.8%	72.2%	-44.4%																			1
CRLS1	20p	20p12.3	2	1	1	0.183575	3	1	2	0	2	1	0	6.3%	27.8%	72.2%	-44.4%																			1
FERMT1	20p	20p12.3	2	1	0	0.183575	3	1	2	0	2	1	0	6.3%	27.8%	72.2%	-44.4%																			1
LRRN4	20p	20p12.3	2	1	0	0.183575	3	1	2	0	2	1	0	6.3%	27.8%	72.2%	-44.4%																			1
MCM8	20p	20p12.3	2	1	0	0.183575	3	1	2	0	2	1	0	6.3%	27.8%	72.2%	-44.4%																			1
MIR15B	3q	3q25.33	2	1	1	0.183575	3	1	2	0	2	1	0	6.3%	27.8%	72.2%	-44.4%													1						1
MIR16-2	3q	3q25.33	2	1	1	0.183575	3	1	2	0	2	1	0	6.3%	27.8%	72.2%	-44.4%													1						1
SMC4	3q	3q25.33	2	1	0	0.183575	3	1	2	0	2	1	0	6.3%	27.8%	72.2%	-44.4%																			1
PTK2	8q	8q24.3	2	1	14	0.183575	3	1	2	0	2	1	0	6.3%	27.8%	72.2%	-44.4%										1	1								1
SLC25A24	1p	1p13.3	2	1	0	0.183575	3	1	2	0	2	1	0	6.3%	27.8%	72.2%	-44.4%																			1
MAGI1	3p	3p14.1	0	22	2	0.0791209	22	15	6	0	0	15	6	45.8%	65.8%	34.2%	31.6%	1		1					1									1
DIMT1	5q	5q12.1	2	1	0	0.183575	3	1	2	0	2	1	0	6.3%	27.8%	72.2%	-44.4%																			1
KIF2A	5q	5q12.1	2	1	0	0.183575	3	1	2	0	2	1	0	6.3%	27.8%	72.2%	-44.4%																			1
SLC2A14	12p	12p13.31	2	1	0	0.183575	3	1	2	0	2	1	0	6.3%	27.8%	72.2%	-44.4%																			1
ALPL	1p	1p36.12	2	1	1	0.183575	3	1	2	0	2	1	0	6.3%	27.8%	72.2%	-44.4%																			1
MFAP3L	4q	4q33	2	1	0	0.183575	3	1	2	0	2	1	0	6.3%	27.8%	72.2%	-44.4%																			1
MOV10	1p	1p13.2	2	1	0	0.183575	3	1	2	0	2	1	0	6.3%	27.8%	72.2%	-44.4%																			1
MTMR3	22q	22q12.2	2	1	0	0.183575	3	1	2	0	2	1	0	6.3%	27.8%	72.2%	-44.4%																			1
RAP1GAP	1p	1p36.12	2	1	1	0.183575	3	1	2	0	2	1	0	6.3%	27.8%	72.2%	-44.4%						1													1
C1orf173	1p	1p31.1	2	1	0	0.183575	3	1	2	0	2	1	0	6.3%	27.8%	72.2%	-44.4%																			1
CRYZ	1p	1p31.1	2	1	0	0.183575	3	1	2	0	2	1	0	6.3%	27.8%	72.2%	-44.4%																			1
GRIK3	1p	1p34.3	2	1	2	0.183575	3	1	2	0	2	1	0	6.3%	27.8%	72.2%	-44.4%												1							1
HS2ST1	1p	1p22.3	2	1	1	0.183575	3	1	2	0	2	1	0	6.3%	27.8%	72.2%	-44.4%																			1
KCND3	1p	1p13.2	2	1	0	0.183575	3	1	2	0	2	1	0	6.3%	27.8%	72.2%	-44.4%																			1
KCND3-IT1	1p	1p13.2	2	1	0	0.183575	3	1	2	0	2	1	0	6.3%	27.8%	72.2%	-44.4%																			1
LINC00466	1p	1p31.3	2	1	0	0.183575	3	1	2	0	2	1	0	6.3%	27.8%	72.2%	-44.4%																			1
LMO4	1p	1p22.3	2	1	0	0.183575	3	1	2	0	2	1	0	6.3%	27.8%	72.2%	-44.4%																			1
MIR137HG	1p	1p21.3	2	1	0	0.183575	3	1	2	0	2	1	0	6.3%	27.8%	72.2%	-44.4%																			1
ROR1	1p	1p31.3	2	1	0	0.183575	3	1	2	0	2	1	0	6.3%	27.8%	72.2%	-44.4%																			1
SLC44A5	1p	1p31.1	2	1	0	0.183575	3	1	2	0	2	1	0	6.3%	27.8%	72.2%	-44.4%																			1
ST6GALNAC3	1p	1p31.1	2	1	1	0.183575	3	1	2	0	2	1	0	6.3%	27.8%	72.2%	-44.4%																			1
TNNI3K	1p	1p31.1	2	1	0	0.183575	3	1	2	0	2	1	0	6.3%	27.8%	72.2%	-44.4%																			1
WARS2	1p	1p12	2	1	1	0.183575	3	1	2	0	2	1	0	6.3%	27.8%	72.2%	-44.4%																			1
OR4A5	11p	11p11.12	0	9	1	0.11289	9	7	1	0	0	7	1	18.8%	84.3%	15.7%	68.7%																	1
C3orf18	3p	3p21.2	0	9	0	0.11289	9	7	1	0	0	7	1	18.8%	84.3%	15.7%	68.7%								1									1
CCR4	3p	3p22.3	0	9	3	0.11289	9	7	1	0	0	7	1	18.8%	84.3%	15.7%	68.7%								1							1		1
CISH	3p	3p21.2	0	9	2	0.11289	9	7	1	0	0	7	1	18.8%	84.3%	15.7%	68.7%								1									1
CLEC3B	3p	3p21.31	0	9	0	0.11289	9	7	1	0	0	7	1	18.8%	84.3%	15.7%	68.7%								1									1
HEMK1	3p	3p21.2	0	9	2	0.11289	9	7	1	0	0	7	1	18.8%	84.3%	15.7%	68.7%								1									1
FAM3D	3p	3p14.2	0	9	0	0.11289	9	7	1	0	0	7	1	18.8%	84.3%	15.7%	68.7%								1									1
LINC00312	3p	3p26.1	0	9	0	0.11289	9	7	1	0	0	7	1	18.8%	84.3%	15.7%	68.7%								1									1
PLCD1	3p	3p22.2	0	17	3	0.117324	17	12	4	0	0	12	4	35.4%	69.8%	30.2%	39.5%						1		1									1
GXYLT2	3p	3p13	0	17	1	0.117324	17	12	4	0	0	12	4	35.4%	69.8%	30.2%	39.5%								1									1
NCOA3	20q	20q13.12	2	5	0	0.0727473	7	6	1	1	1	5	0	14.6%	82.2%	17.8%	64.4%				1			1												1
PPARG	3p	3p25.2	0	23	6	0.0791209	23	15	6	0	0	15	6	47.9%	65.8%	34.2%	31.6%	1		1					1			1						1
GGTLC2	22q	22q11.22	25	0	0	0.136166	25	10	13	10	13	0	0	52.1%	37.2%	62.8%	-25.7%	1	1																1
POM121L1P	22q	22q11.22	25	0	0	0.136166	25	10	13	10	13	0	0	52.1%	37.2%	62.8%	-25.7%	1	1																1
C20orf26	20p	20p11.23	7	1	0	0.212733	8	3	5	2	5	1	0	16.7%	31.6%	68.4%	-36.8%																			1
TMEM110	3p	3p21.1	1	21	0	0.0251948	22	16	5	1	0	15	5	45.8%	71.1%	28.9%	42.2%	1		1					1											1
ALG3	3q	3q27.1	4	2	1	0.276569	6	3	3	1	3	2	0	12.5%	43.5%	56.5%	-13.0%																			1
CAMK2N2	3q	3q27.1	4	2	0	0.276569	6	3	3	1	3	2	0	12.5%	43.5%	56.5%	-13.0%																			1
CLCN2	3q	3q27.1	4	2	1	0.276569	6	3	3	1	3	2	0	12.5%	43.5%	56.5%	-13.0%																			1
ECE2	3q	3q27.1	4	2	0	0.276569	6	3	3	1	3	2	0	12.5%	43.5%	56.5%	-13.0%																			1
EIF4G1	3q	3q27.1	4	2	2	0.276569	6	3	3	1	3	2	0	12.5%	43.5%	56.5%	-13.0%																			1
FAM131A	3q	3q27.1	4	2	0	0.276569	6	3	3	1	3	2	0	12.5%	43.5%	56.5%	-13.0%																			1
MIR1224	3q	3q27.1	4	2	0	0.276569	6	3	3	1	3	2	0	12.5%	43.5%	56.5%	-13.0%																			1
POLR2H	3q	3q27.1	4	2	6	0.276569	6	3	3	1	3	2	0	12.5%	43.5%	56.5%	-13.0%																			1
PSMD2	3q	3q27.1	4	2	2	0.276569	6	3	3	1	3	2	0	12.5%	43.5%	56.5%	-13.0%																			1
SNORD66	3q	3q27.1	4	2	0	0.276569	6	3	3	1	3	2	0	12.5%	43.5%	56.5%	-13.0%																			1
VWA5B2	3q	3q27.1	4	2	0	0.276569	6	3	3	1	3	2	0	12.5%	43.5%	56.5%	-13.0%																			1
FAM53A	4p	4p16.3	4	2	0	0.276569	6	3	3	1	3	2	0	12.5%	43.5%	56.5%	-13.0%																			1
MAEA	4p	4p16.3	4	2	0	0.276569	6	3	3	1	3	2	0	12.5%	43.5%	56.5%	-13.0%																			1
BRINP3	1q	1q31.1	4	2	0	0.276569	6	3	3	1	3	2	0	12.5%	43.5%	56.5%	-13.0%																			1
GTF2H2C	5q	5q13.2	4	2	3	0.276569	6	3	3	1	3	2	0	12.5%	43.5%	56.5%	-13.0%																			1
NBEAL2	3p	3p21.31	0	13	0	0.0820571	13	9	2	0	0	9	2	27.1%	77.6%	22.4%	55.2%								1									1
NRADDP	3p	3p21.31	0	13	0	0.0820571	13	9	2	0	0	9	2	27.1%	77.6%	22.4%	55.2%								1									1
SLC25A26	3p	3p14.1	0	13	0	0.105892	13	10	3	0	0	10	3	27.1%	71.9%	28.1%	43.9%								1									1
SLC6A11	3p	3p25.3	0	13	1	0.0820571	13	9	2	0	0	9	2	27.1%	77.6%	22.4%	55.2%								1									1
PARN	16p	16p13.12	1	6	1	0.0287173	7	7	0	1	0	6	0	14.6%	100.0%	0.0%	100.0%									G1										1
ABHD6	3p	3p14.3	0	18	1	0.117324	18	12	4	0	0	12	4	37.5%	69.8%	30.2%	39.5%								1									1
LMO3	12p	12p12.3	5	0	0	0.151197	5	1	4	1	4	0	0	10.4%	16.1%	83.9%	-67.7%																		1
AGO2	8q	8q24.3	5	0	0	0.151197	5	1	4	1	4	0	0	10.4%	16.1%	83.9%	-67.7%																		1
ANXA2R	5p	5p12	5	0	0	0.151197	5	1	4	1	4	0	0	10.4%	16.1%	83.9%	-67.7%																		1
POLK	5q	5q13.3	5	0	1	0.151197	5	1	4	1	4	0	0	10.4%	16.1%	83.9%	-67.7%																		1
CMPK2	2p	2p25.2	5	0	1	0.151197	5	1	4	1	4	0	0	10.4%	16.1%	83.9%	-67.7%																		1
RNF144A	2p	2p25.2	5	0	0	0.151197	5	1	4	1	4	0	0	10.4%	16.1%	83.9%	-67.7%																		1
RNF144A-AS1	2p	2p25.2	5	0	0	0.151197	5	1	4	1	4	0	0	10.4%	16.1%	83.9%	-67.7%																		1
RSAD2	2p	2p25.2	5	0	1	0.151197	5	1	4	1	4	0	0	10.4%	16.1%	83.9%	-67.7%																		1
NUDT4P1	1q	1q21.1	5	0	0	0.151197	5	1	4	1	4	0	0	10.4%	16.1%	83.9%	-67.7%																		1
CDK6	7q	7q21.2	5	0	14	0.151197	5	1	4	1	4	0	0	10.4%	16.1%	83.9%	-67.7%										1	1		1					1
DNAJC2	7q	7q22.1	5	0	0	0.151197	5	1	4	1	4	0	0	10.4%	16.1%	83.9%	-67.7%																		1
DPY19L2P2	7q	7q22.1	5	0	0	0.151197	5	1	4	1	4	0	0	10.4%	16.1%	83.9%	-67.7%																		1
ERVW-1	7q	7q21.2	5	0	0	0.151197	5	1	4	1	4	0	0	10.4%	16.1%	83.9%	-67.7%																		1
FAM133B	7q	7q21.2	5	0	0	0.151197	5	1	4	1	4	0	0	10.4%	16.1%	83.9%	-67.7%																		1
GATAD1	7q	7q21.2	5	0	0	0.151197	5	1	4	1	4	0	0	10.4%	16.1%	83.9%	-67.7%																		1
PDIA4	7q	7q36.1	5	0	3	0.151197	5	1	4	1	4	0	0	10.4%	16.1%	83.9%	-67.7%																		1
PEX1	7q	7q21.2	5	0	1	0.151197	5	1	4	1	4	0	0	10.4%	16.1%	83.9%	-67.7%																		1
PMPCB	7q	7q22.1	5	0	0	0.151197	5	1	4	1	4	0	0	10.4%	16.1%	83.9%	-67.7%																		1
RBM48	7q	7q21.2	5	0	0	0.151197	5	1	4	1	4	0	0	10.4%	16.1%	83.9%	-67.7%																		1
RNY1	7q	7q36.1	5	0	0	0.151197	5	1	4	1	4	0	0	10.4%	16.1%	83.9%	-67.7%																		1
RNY3	7q	7q36.1	5	0	0	0.151197	5	1	4	1	4	0	0	10.4%	16.1%	83.9%	-67.7%																		1
ZNF680	7q	7q11.21	5	0	0	0.151197	5	1	4	1	4	0	0	10.4%	16.1%	83.9%	-67.7%																		1
BMP7	20q	20q13.31	5	0	3	0.151197	5	1	4	1	4	0	0	10.4%	16.1%	83.9%	-67.7%															1			1
C20orf201	20q	20q13.33	5	0	0	0.151197	5	1	4	1	4	0	0	10.4%	16.1%	83.9%	-67.7%																		1
MYT1	20q	20q13.33	5	0	0	0.151197	5	1	4	1	4	0	0	10.4%	16.1%	83.9%	-67.7%																		1
NPBWR2	20q	20q13.33	5	0	1	0.151197	5	1	4	1	4	0	0	10.4%	16.1%	83.9%	-67.7%												1						1
OPRL1	20q	20q13.33	5	0	1	0.151197	5	1	4	1	4	0	0	10.4%	16.1%	83.9%	-67.7%												1						1
RGS19	20q	20q13.33	5	0	0	0.151197	5	1	4	1	4	0	0	10.4%	16.1%	83.9%	-67.7%																		1
TCEA2	20q	20q13.33	5	0	0	0.151197	5	1	4	1	4	0	0	10.4%	16.1%	83.9%	-67.7%																		1
TSPAN9	12p	12p13.33	5	0	0	0.151197	5	1	4	1	4	0	0	10.4%	16.1%	83.9%	-67.7%																		1
DCP1B	12p	12p13.33	5	0	1	0.151197	5	1	4	1	4	0	0	10.4%	16.1%	83.9%	-67.7%																		1
KRT5	12q	12q13.13	5	0	0	0.151197	5	1	4	1	4	0	0	10.4%	16.1%	83.9%	-67.7%																		1
KRT71	12q	12q13.13	5	0	0	0.151197	5	1	4	1	4	0	0	10.4%	16.1%	83.9%	-67.7%																		1
MYO10	5p	5p15.1	5	0	1	0.151197	5	1	4	1	4	0	0	10.4%	16.1%	83.9%	-67.7%																		1
ADAM22	7q	7q21.12	5	0	0	0.151197	5	1	4	1	4	0	0	10.4%	16.1%	83.9%	-67.7%																		1
CST13P	20p	20p11.21	5	0	0	0.151197	5	1	4	1	4	0	0	10.4%	16.1%	83.9%	-67.7%																		1
CST9L	20p	20p11.21	5	0	0	0.151197	5	1	4	1	4	0	0	10.4%	16.1%	83.9%	-67.7%																		1
DNAJB9	7q	7q31.1	5	0	0	0.151197	5	1	4	1	4	0	0	10.4%	16.1%	83.9%	-67.7%																		1
FOXA2	20p	20p11.21	5	0	1	0.151197	5	1	4	1	4	0	0	10.4%	16.1%	83.9%	-67.7%						1	1											1
PNPLA8	7q	7q31.1	5	0	0	0.151197	5	1	4	1	4	0	0	10.4%	16.1%	83.9%	-67.7%																		1
PSMF1	20p	20p13	5	0	1	0.151197	5	1	4	1	4	0	0	10.4%	16.1%	83.9%	-67.7%																		1
SCP2D1	20p	20p11.23	5	0	0	0.151197	5	1	4	1	4	0	0	10.4%	16.1%	83.9%	-67.7%																		1
THAP5	7q	7q31.1	5	0	0	0.151197	5	1	4	1	4	0	0	10.4%	16.1%	83.9%	-67.7%																		1
TMEM74B	20p	20p13	5	0	0	0.151197	5	1	4	1	4	0	0	10.4%	16.1%	83.9%	-67.7%																		1
ATXN7L1	7q	7q22.3	5	0	0	0.151197	5	1	4	1	4	0	0	10.4%	16.1%	83.9%	-67.7%																		1
EFCAB10	7q	7q22.3	5	0	0	0.151197	5	1	4	1	4	0	0	10.4%	16.1%	83.9%	-67.7%																		1
C12orf75	12q	12q23.3	5	0	0	0.151197	5	1	4	1	4	0	0	10.4%	16.1%	83.9%	-67.7%																		1
LSM14B	20q	20q13.33	5	0	0	0.151197	5	1	4	1	4	0	0	10.4%	16.1%	83.9%	-67.7%																		1
PSMA7	20q	20q13.33	5	0	1	0.151197	5	1	4	1	4	0	0	10.4%	16.1%	83.9%	-67.7%																		1
AATK-AS1	17q	17q25.3	5	0	0	0.151197	5	1	4	1	4	0	0	10.4%	16.1%	83.9%	-67.7%																		1
ANKRD36BP2	2p	2p11.2	5	0	0	0.151197	5	1	4	1	4	0	0	10.4%	16.1%	83.9%	-67.7%																		1
RPIA	2p	2p11.2	5	0	1	0.151197	5	1	4	1	4	0	0	10.4%	16.1%	83.9%	-67.7%																		1
LINC00482	17q	17q25.3	5	0	0	0.151197	5	1	4	1	4	0	0	10.4%	16.1%	83.9%	-67.7%																		1
SLC38A10	17q	17q25.3	5	0	0	0.151197	5	1	4	1	4	0	0	10.4%	16.1%	83.9%	-67.7%																		1
TMEM105	17q	17q25.3	5	0	0	0.151197	5	1	4	1	4	0	0	10.4%	16.1%	83.9%	-67.7%																		1
GRAPL	17p	17p11.2	5	0	0	0.151197	5	1	4	1	4	0	0	10.4%	16.1%	83.9%	-67.7%																		1
CCDC144A	17p	17p11.2	5	0	0	0.151197	5	1	4	1	4	0	0	10.4%	16.1%	83.9%	-67.7%																		1
KRT16P2	17p	17p11.2	5	0	0	0.151197	5	1	4	1	4	0	0	10.4%	16.1%	83.9%	-67.7%																		1
DBNDD2	20q	20q13.12	5	0	0	0.151197	5	1	4	1	4	0	0	10.4%	16.1%	83.9%	-67.7%																		1
MATN4	20q	20q13.12	5	0	0	0.151197	5	1	4	1	4	0	0	10.4%	16.1%	83.9%	-67.7%																		1
RBPJL	20q	20q13.12	5	0	3	0.151197	5	1	4	1	4	0	0	10.4%	16.1%	83.9%	-67.7%																		1
SDC4	20q	20q13.12	5	0	3	0.151197	5	1	4	1	4	0	0	10.4%	16.1%	83.9%	-67.7%																		1
SYS1	20q	20q13.12	5	0	0	0.151197	5	1	4	1	4	0	0	10.4%	16.1%	83.9%	-67.7%																		1
TP53TG5	20q	20q13.12	5	0	0	0.151197	5	1	4	1	4	0	0	10.4%	16.1%	83.9%	-67.7%																		1
CYTH3	7p	7p22.1	5	4	0	0.154841	9	6	3	2	3	4	0	18.8%	60.6%	39.4%	21.2%				1															1
CWH43	4p	4p11	1	9	0	0.14699	10	7	3	0	1	7	2	20.8%	64.2%	35.8%	28.4%																			1
UBE2K	4p	4p14	1	9	1	0.14699	10	7	3	0	1	7	2	20.8%	64.2%	35.8%	28.4%																			1
QRICH1	3p	3p21.31	0	25	0	0.136166	25	16	7	0	0	16	7	52.1%	63.7%	36.3%	27.5%	1		1					1									1
RFT1	3p	3p21.1	0	25	1	0.136166	25	16	7	0	0	16	7	52.1%	63.7%	36.3%	27.5%	1		1					1									1
CGGBP1	3p	3p11.1	0	10	0	0.150056	10	8	2	0	0	8	2	20.8%	75.5%	24.5%	50.9%								1									1
FBXO45	3q	3q29	0	7	0	0.118594	7	6	1	0	0	6	1	14.6%	82.2%	17.8%	64.4%																	1
MYO9B	19p	19p13.11	0	7	0	0.118594	7	6	1	0	0	6	1	14.6%	82.2%	17.8%	64.4%																	1
NR2F6	19p	19p13.11	0	7	0	0.118594	7	6	1	0	0	6	1	14.6%	82.2%	17.8%	64.4%																	1
OCEL1	19p	19p13.11	0	7	0	0.118594	7	6	1	0	0	6	1	14.6%	82.2%	17.8%	64.4%																	1
USE1	19p	19p13.11	0	7	1	0.118594	7	6	1	0	0	6	1	14.6%	82.2%	17.8%	64.4%																	1
HSD17B14	19q	19q13.33	0	7	0	0.118594	7	6	1	0	0	6	1	14.6%	82.2%	17.8%	64.4%																	1
MIR1254-1	10q	10q21.3	0	7	0	0.118594	7	6	1	0	0	6	1	14.6%	82.2%	17.8%	64.4%																	1
NUCB1	19q	19q13.33	0	7	0	0.118594	7	6	1	0	0	6	1	14.6%	82.2%	17.8%	64.4%																	1
PLEKHA4	19q	19q13.33	0	7	0	0.118594	7	6	1	0	0	6	1	14.6%	82.2%	17.8%	64.4%																	1
PPP1R15A	19q	19q13.33	0	7	1	0.118594	7	6	1	0	0	6	1	14.6%	82.2%	17.8%	64.4%																	1
SNORD98	10q	10q21.3	0	7	0	0.118594	7	6	1	0	0	6	1	14.6%	82.2%	17.8%	64.4%																	1
STOX1	10q	10q21.3	0	7	0	0.118594	7	6	1	0	0	6	1	14.6%	82.2%	17.8%	64.4%																	1
TULP2	19q	19q13.33	0	7	0	0.118594	7	6	1	0	0	6	1	14.6%	82.2%	17.8%	64.4%																	1
IPO7	11p	11p15.4	0	7	0	0.118594	7	6	1	0	0	6	1	14.6%	82.2%	17.8%	64.4%																	1
ZNF143	11p	11p15.4	0	7	0	0.118594	7	6	1	0	0	6	1	14.6%	82.2%	17.8%	64.4%																	1
AGBL2	11p	11p11.2	0	7	0	0.118594	7	6	1	0	0	6	1	14.6%	82.2%	17.8%	64.4%																	1
MTCH2	11p	11p11.2	0	7	0	0.118594	7	6	1	0	0	6	1	14.6%	82.2%	17.8%	64.4%																	1
NKAIN1	1p	1p35.2	0	7	0	0.118594	7	6	1	0	0	6	1	14.6%	82.2%	17.8%	64.4%																	1
CHMP2B	3p	3p11.2	0	7	1	0.118594	7	6	1	0	0	6	1	14.6%	82.2%	17.8%	64.4%								1									1
POU1F1	3p	3p11.2	0	7	0	0.118594	7	6	1	0	0	6	1	14.6%	82.2%	17.8%	64.4%								1									1
BCL7B	7q	7q11.23	0	7	0	0.118594	7	6	1	0	0	6	1	14.6%	82.2%	17.8%	64.4%																	1
RBX1	22q	22q13.2	0	7	11	0.118594	7	6	1	0	0	6	1	14.6%	82.2%	17.8%	64.4%						1					1					1	1
TBL2	7q	7q11.23	0	7	0	0.118594	7	6	1	0	0	6	1	14.6%	82.2%	17.8%	64.4%																	1
DCLK3	3p	3p22.2	0	14	0	0.105892	14	10	3	0	0	10	3	29.2%	71.9%	28.1%	43.9%								1									1
LINC00606	3p	3p25.3	0	14	0	0.105892	14	10	3	0	0	10	3	29.2%	71.9%	28.1%	43.9%								1									1
TGFBR2	3p	3p24.1	0	14	14	0.105892	14	10	3	0	0	10	3	29.2%	71.9%	28.1%	43.9%						1	1	1			1			1	1		1
CCR9	3p	3p21.31	0	14	3	0.105892	14	10	3	0	0	10	3	29.2%	71.9%	28.1%	43.9%								1							1		1
FYCO1	3p	3p21.31	0	14	0	0.105892	14	10	3	0	0	10	3	29.2%	71.9%	28.1%	43.9%								1									1
LZTFL1	3p	3p21.31	0	14	0	0.105892	14	10	3	0	0	10	3	29.2%	71.9%	28.1%	43.9%								1									1
POMGNT2	3p	3p22.1	0	14	0	0.105892	14	10	3	0	0	10	3	29.2%	71.9%	28.1%	43.9%								1									1
PRKG1	10q	10q11.23	1	2	6	0.326307	3	2	1	0	1	2	0	6.3%	60.6%	39.4%	21.2%																			1
CIT	12q	12q24.23	1	2	0	0.326307	3	2	1	0	1	2	0	6.3%	60.6%	39.4%	21.2%																			1
CCT6P1	7q	7q11.21	1	2	0	0.326307	3	2	1	0	1	2	0	6.3%	60.6%	39.4%	21.2%																			1
CLIP1	12q	12q24.31	1	2	0	0.326307	3	2	1	0	1	2	0	6.3%	60.6%	39.4%	21.2%							1												1
FOXM1	12p	12p13.33	1	2	0	0.326307	3	2	1	0	1	2	0	6.3%	60.6%	39.4%	21.2%																			1
RHNO1	12p	12p13.33	1	2	0	0.326307	3	2	1	0	1	2	0	6.3%	60.6%	39.4%	21.2%																			1
TEAD4	12p	12p13.33	1	2	1	0.326307	3	2	1	0	1	2	0	6.3%	60.6%	39.4%	21.2%																			1
TULP3	12p	12p13.33	1	2	0	0.326307	3	2	1	0	1	2	0	6.3%	60.6%	39.4%	21.2%																			1
SNORA17	10q	10q25.3	1	2	0	0.326307	3	2	1	0	1	2	0	6.3%	60.6%	39.4%	21.2%																			1
CAMKK2	12q	12q24.31	1	2	2	0.326307	3	2	1	0	1	2	0	6.3%	60.6%	39.4%	21.2%																			1
P2RX4	12q	12q24.31	1	2	2	0.326307	3	2	1	0	1	2	0	6.3%	60.6%	39.4%	21.2%												1							1
P2RX7	12q	12q24.31	1	2	2	0.326307	3	2	1	0	1	2	0	6.3%	60.6%	39.4%	21.2%												1							1
CCL24	7q	7q11.23	1	2	2	0.326307	3	2	1	0	1	2	0	6.3%	60.6%	39.4%	21.2%															1				1
ELN	7q	7q11.23	1	2	1	0.326307	3	2	1	0	1	2	0	6.3%	60.6%	39.4%	21.2%																			1
GATSL1	7q	7q11.23	1	2	0	0.326307	3	2	1	0	1	2	0	6.3%	60.6%	39.4%	21.2%																			1
GTF2I	7q	7q11.23	1	2	2	0.326307	3	2	1	0	1	2	0	6.3%	60.6%	39.4%	21.2%																			1
GTF2IRD2	7q	7q11.23	1	2	0	0.326307	3	2	1	0	1	2	0	6.3%	60.6%	39.4%	21.2%																			1
GUSB	7q	7q11.21	1	2	6	0.326307	3	2	1	0	1	2	0	6.3%	60.6%	39.4%	21.2%																			1
NCF1	7q	7q11.23	1	2	6	0.326307	3	2	1	0	1	2	0	6.3%	60.6%	39.4%	21.2%																			1
PMS2P5	7q	7q11.23	1	2	0	0.326307	3	2	1	0	1	2	0	6.3%	60.6%	39.4%	21.2%																			1
RAB19	7q	7q34	1	2	0	0.326307	3	2	1	0	1	2	0	6.3%	60.6%	39.4%	21.2%																			1
RAC1	7p	7p22.1	1	2	34	0.326307	3	2	1	0	1	2	0	6.3%	60.6%	39.4%	21.2%							1			1	1			1		1			1
RHBDD2	7q	7q11.23	1	2	0	0.326307	3	2	1	0	1	2	0	6.3%	60.6%	39.4%	21.2%																			1
STAG3L2	7q	7q11.23	1	2	0	0.326307	3	2	1	0	1	2	0	6.3%	60.6%	39.4%	21.2%																			1
CEP63	3q	3q22.2	1	2	0	0.326307	3	2	1	0	1	2	0	6.3%	60.6%	39.4%	21.2%																			1
CYP2C19	10q	10q23.33	1	2	5	0.326307	3	2	1	0	1	2	0	6.3%	60.6%	39.4%	21.2%																			1
KCNAB1	3q	3q25.31	1	2	0	0.326307	3	2	1	0	1	2	0	6.3%	60.6%	39.4%	21.2%																			1
VTI1A	10q	10q25.2	1	2	1	0.326307	3	2	1	0	1	2	0	6.3%	60.6%	39.4%	21.2%																			1
ZIC1	3q	3q24	1	2	0	0.326307	3	2	1	0	1	2	0	6.3%	60.6%	39.4%	21.2%						1													1
ATP9A	20q	20q13.2	1	2	0	0.326307	3	2	1	0	1	2	0	6.3%	60.6%	39.4%	21.2%																			1
MIR1293	12q	12q13.12	1	2	0	0.326307	3	2	1	0	1	2	0	6.3%	60.6%	39.4%	21.2%																			1
AARS	16q	16q22.1	1	2	1	0.326307	3	2	1	0	1	2	0	6.3%	60.6%	39.4%	21.2%							1												1
CCNF	16p	16p13.3	1	2	0	0.326307	3	2	1	0	1	2	0	6.3%	60.6%	39.4%	21.2%																			1
PDPR	16q	16q22.1	1	2	0	0.326307	3	2	1	0	1	2	0	6.3%	60.6%	39.4%	21.2%																			1
TMEM130	7q	7q22.1	1	2	0	0.326307	3	2	1	0	1	2	0	6.3%	60.6%	39.4%	21.2%																			1
UHMK1	1q	1q23.3	1	2	0	0.326307	3	2	1	0	1	2	0	6.3%	60.6%	39.4%	21.2%																			1
PLCE1	10q	10q23.33	1	2	6	0.326307	3	2	1	0	1	2	0	6.3%	60.6%	39.4%	21.2%						1													1
SNORA24	3q	3q21.3	1	2	0	0.326307	3	2	1	0	1	2	0	6.3%	60.6%	39.4%	21.2%																			1
TACC2	10q	10q26.13	1	2	0	0.326307	3	2	1	0	1	2	0	6.3%	60.6%	39.4%	21.2%																			1
WIBG	12q	12q13.2	1	2	2	0.326307	3	2	1	0	1	2	0	6.3%	60.6%	39.4%	21.2%																			1
COX7B2	4p	4p12	1	2	6	0.326307	3	2	1	0	1	2	0	6.3%	60.6%	39.4%	21.2%																			1
DENND5B	12p	12p11.21	1	2	0	0.326307	3	2	1	0	1	2	0	6.3%	60.6%	39.4%	21.2%																			1
FAM60A	12p	12p11.21	1	2	0	0.326307	3	2	1	0	1	2	0	6.3%	60.6%	39.4%	21.2%																			1
WNK1	12p	12p13.33	1	2	0	0.326307	3	2	1	0	1	2	0	6.3%	60.6%	39.4%	21.2%																			1
GRID2	4q	4q22.1	1	2	2	0.326307	3	2	1	0	1	2	0	6.3%	60.6%	39.4%	21.2%												1							1
RNF216	7p	7p22.1	1	2	0	0.326307	3	2	1	0	1	2	0	6.3%	60.6%	39.4%	21.2%																			1
TMPRSS11E	4q	4q13.2	1	2	0	0.326307	3	2	1	0	1	2	0	6.3%	60.6%	39.4%	21.2%																			1
ABCE1	4q	4q31.21	1	2	0	0.326307	3	2	1	0	1	2	0	6.3%	60.6%	39.4%	21.2%																			1
OTUD4	4q	4q31.21	1	2	0	0.326307	3	2	1	0	1	2	0	6.3%	60.6%	39.4%	21.2%																			1
ANAPC4	4p	4p15.2	1	2	5	0.326307	3	2	1	0	1	2	0	6.3%	60.6%	39.4%	21.2%																			1
ATP8A1	4p	4p13	1	2	0	0.326307	3	2	1	0	1	2	0	6.3%	60.6%	39.4%	21.2%																			1
C4orf19	4p	4p14	1	2	0	0.326307	3	2	1	0	1	2	0	6.3%	60.6%	39.4%	21.2%																			1
CCDC149	4p	4p15.2	1	2	0	0.326307	3	2	1	0	1	2	0	6.3%	60.6%	39.4%	21.2%																			1
CORIN	4p	4p12	1	2	0	0.326307	3	2	1	0	1	2	0	6.3%	60.6%	39.4%	21.2%																			1
FGFBP1	4p	4p15.32	1	2	0	0.326307	3	2	1	0	1	2	0	6.3%	60.6%	39.4%	21.2%																			1
FGFBP2	4p	4p15.32	1	2	0	0.326307	3	2	1	0	1	2	0	6.3%	60.6%	39.4%	21.2%																			1
GABRA2	4p	4p12	1	2	5	0.326307	3	2	1	0	1	2	0	6.3%	60.6%	39.4%	21.2%												1							1
GABRA4	4p	4p12	1	2	5	0.326307	3	2	1	0	1	2	0	6.3%	60.6%	39.4%	21.2%												1							1
GNPDA2	4p	4p12	1	2	1	0.326307	3	2	1	0	1	2	0	6.3%	60.6%	39.4%	21.2%																			1
GUF1	4p	4p12	1	2	0	0.326307	3	2	1	0	1	2	0	6.3%	60.6%	39.4%	21.2%																			1
KCNIP4	4p	4p15.2	1	2	0	0.326307	3	2	1	0	1	2	0	6.3%	60.6%	39.4%	21.2%																			1
KIAA1239	4p	4p14	1	2	0	0.326307	3	2	1	0	1	2	0	6.3%	60.6%	39.4%	21.2%																			1
LIMCH1	4p	4p13	1	2	0	0.326307	3	2	1	0	1	2	0	6.3%	60.6%	39.4%	21.2%																			1
PACRGL	4p	4p15.31	1	2	0	0.326307	3	2	1	0	1	2	0	6.3%	60.6%	39.4%	21.2%																			1
PHOX2B	4p	4p13	1	2	0	0.326307	3	2	1	0	1	2	0	6.3%	60.6%	39.4%	21.2%																			1
PPARGC1A	4p	4p15.2	1	2	3	0.326307	3	2	1	0	1	2	0	6.3%	60.6%	39.4%	21.2%																			1
PROM1	4p	4p15.32	1	2	1	0.326307	3	2	1	0	1	2	0	6.3%	60.6%	39.4%	21.2%																			1
SOD3	4p	4p15.2	1	2	0	0.326307	3	2	1	0	1	2	0	6.3%	60.6%	39.4%	21.2%																			1
STIM2	4p	4p15.2	1	2	1	0.326307	3	2	1	0	1	2	0	6.3%	60.6%	39.4%	21.2%																			1
TBC1D1	4p	4p14	1	2	0	0.326307	3	2	1	0	1	2	0	6.3%	60.6%	39.4%	21.2%																			1
PEX14	1p	1p36.22	1	2	1	0.326307	3	2	1	0	1	2	0	6.3%	60.6%	39.4%	21.2%																			1
ATP13A5	3q	3q29	1	2	0	0.326307	3	2	1	0	1	2	0	6.3%	60.6%	39.4%	21.2%																			1
CT64	3q	3q26.1	1	2	0	0.326307	3	2	1	0	1	2	0	6.3%	60.6%	39.4%	21.2%																			1
DNAJB8	3q	3q21.3	1	2	0	0.326307	3	2	1	0	1	2	0	6.3%	60.6%	39.4%	21.2%																			1
DNAJB8-AS1	3q	3q21.3	1	2	0	0.326307	3	2	1	0	1	2	0	6.3%	60.6%	39.4%	21.2%																			1
LEKR1	3q	3q25.31	1	2	0	0.326307	3	2	1	0	1	2	0	6.3%	60.6%	39.4%	21.2%																			1
LMLN	3q	3q29	1	2	0	0.326307	3	2	1	0	1	2	0	6.3%	60.6%	39.4%	21.2%																			1
MECOM	3q	3q26.2	1	2	3	0.326307	3	2	1	0	1	2	0	6.3%	60.6%	39.4%	21.2%							1				1			1					1
SEMA5B	3q	3q21.1	1	2	1	0.326307	3	2	1	0	1	2	0	6.3%	60.6%	39.4%	21.2%																			1
SLC2A2	3q	3q26.2	1	2	5	0.326307	3	2	1	0	1	2	0	6.3%	60.6%	39.4%	21.2%																			1
SPATA16	3q	3q26.31	1	2	0	0.326307	3	2	1	0	1	2	0	6.3%	60.6%	39.4%	21.2%																			1
CCDC96	4p	4p16.1	1	2	0	0.326307	3	2	1	0	1	2	0	6.3%	60.6%	39.4%	21.2%																			1
GPR78	4p	4p16.1	1	2	0	0.326307	3	2	1	0	1	2	0	6.3%	60.6%	39.4%	21.2%																			1
NSG1	4p	4p16.3	1	2	0	0.326307	3	2	1	0	1	2	0	6.3%	60.6%	39.4%	21.2%																			1
DGKQ	4p	4p16.3	1	2	3	0.326307	3	2	1	0	1	2	0	6.3%	60.6%	39.4%	21.2%																			1
FGFRL1	4p	4p16.3	1	2	0	0.326307	3	2	1	0	1	2	0	6.3%	60.6%	39.4%	21.2%																			1
IDUA	4p	4p16.3	1	2	2	0.326307	3	2	1	0	1	2	0	6.3%	60.6%	39.4%	21.2%																			1
SLC26A1	4p	4p16.3	1	2	0	0.326307	3	2	1	0	1	2	0	6.3%	60.6%	39.4%	21.2%																			1
TMEM175	4p	4p16.3	1	2	0	0.326307	3	2	1	0	1	2	0	6.3%	60.6%	39.4%	21.2%																			1
FAM194A	3q	3q25.1	1	2	0	0.326307	3	2	1	0	1	2	0	6.3%	60.6%	39.4%	21.2%																			1
KPNA4	3q	3q25.33	1	2	0	0.326307	3	2	1	0	1	2	0	6.3%	60.6%	39.4%	21.2%																			1
LINC00578	3q	3q26.32	1	2	0	0.326307	3	2	1	0	1	2	0	6.3%	60.6%	39.4%	21.2%																			1
SI	3q	3q26.1	1	2	3	0.326307	3	2	1	0	1	2	0	6.3%	60.6%	39.4%	21.2%																			1
SLC4A4	4q	4q13.3	1	2	3	0.326307	3	2	1	0	1	2	0	6.3%	60.6%	39.4%	21.2%																			1
VPS8	3q	3q27.2	1	2	0	0.326307	3	2	1	0	1	2	0	6.3%	60.6%	39.4%	21.2%																			1
ZBBX	3q	3q26.1	1	2	0	0.326307	3	2	1	0	1	2	0	6.3%	60.6%	39.4%	21.2%																			1
FCGR2B	1q	1q23.3	1	2	7	0.326307	3	2	1	0	1	2	0	6.3%	60.6%	39.4%	21.2%																			1
FCGR2C	1q	1q23.3	1	2	5	0.326307	3	2	1	0	1	2	0	6.3%	60.6%	39.4%	21.2%																			1
FCGR3A	1q	1q23.3	1	2	8	0.326307	3	2	1	0	1	2	0	6.3%	60.6%	39.4%	21.2%																			1
FCGR3B	1q	1q23.3	1	2	7	0.326307	3	2	1	0	1	2	0	6.3%	60.6%	39.4%	21.2%																			1
HSPA7	1q	1q23.3	1	2	0	0.326307	3	2	1	0	1	2	0	6.3%	60.6%	39.4%	21.2%																			1
AFF1	4q	4q21.3	1	2	1	0.326307	3	2	1	0	1	2	0	6.3%	60.6%	39.4%	21.2%																			1
PTPN13	4q	4q21.3	1	2	0	0.326307	3	2	1	0	1	2	0	6.3%	60.6%	39.4%	21.2%							1												1
SEC24B	4q	4q25	1	2	1	0.326307	3	2	1	0	1	2	0	6.3%	60.6%	39.4%	21.2%																			1
RARB	3p	3p24.2	0	19	3	0.128817	19	13	5	0	0	13	5	39.6%	66.7%	33.3%	33.3%						1		1			1						1
ROBO1	3p	3p12.2	0	19	1	0.128817	19	13	5	0	0	13	5	39.6%	66.7%	33.3%	33.3%								1									1
PPP4R2	3p	3p13	0	19	0	0.128817	19	13	5	0	0	13	5	39.6%	66.7%	33.3%	33.3%								1									1
ITIH1	3p	3p21.1	1	13	0	0.0293068	14	11	2	1	0	10	2	29.2%	80.9%	19.1%	61.8%								1											1
DSTYK	1q	1q32.1	3	1	0	0.183575	4	1	2	0	2	1	0	8.3%	27.8%	72.2%	-44.4%																			1
ARPP21	3p	3p22.3	1	24	0	0.0361432	25	17	6	1	0	16	6	52.1%	68.5%	31.5%	37.1%	1		1					1											1
OR14I1	1q	1q44	6	0	1	0.151197	6	1	4	1	4	0	0	12.5%	16.1%	83.9%	-67.7%																		1
ERC2	3p	3p14.3	0	27	0	0.135807	27	17	8	0	0	17	8	56.3%	62.0%	38.0%	24.1%	1		1					1									1
SYN2	3p	3p25.2	0	27	0	0.135807	27	17	8	0	0	17	8	56.3%	62.0%	38.0%	24.1%	1		1					1									1
FRG2B	10q	10q26.3	3	3	0	0.170639	6	2	4	0	3	2	1	12.5%	27.8%	72.2%	-44.4%																			1
PCYT1A	3q	3q29	3	3	1	0.291939	6	4	2	1	2	3	0	12.5%	60.6%	39.4%	21.2%																			1
SLC51A	3q	3q29	3	3	1	0.291939	6	4	2	1	2	3	0	12.5%	60.6%	39.4%	21.2%																			1
TM4SF19	3q	3q29	3	3	0	0.291939	6	4	2	1	2	3	0	12.5%	60.6%	39.4%	21.2%																			1
BOD1L1	4p	4p15.33	3	3	0	0.291939	6	4	2	1	2	3	0	12.5%	60.6%	39.4%	21.2%																			1
GBAS	7p	7p11.2	3	3	0	0.170639	6	2	4	0	3	2	1	12.5%	27.8%	72.2%	-44.4%																			1
HGFAC	4p	4p16.3	3	3	0	0.291939	6	4	2	1	2	3	0	12.5%	60.6%	39.4%	21.2%																			1
KIAA0195	17q	17q25.1	3	3	0	0.291939	6	4	2	1	2	3	0	12.5%	60.6%	39.4%	21.2%																			1
MRPS17	7p	7p11.2	3	3	1	0.170639	6	2	4	0	3	2	1	12.5%	27.8%	72.2%	-44.4%																			1
ZNF713	7p	7p11.2	3	3	0	0.170639	6	2	4	0	3	2	1	12.5%	27.8%	72.2%	-44.4%																			1
ACSS3	12q	12q21.31	2	0	1	0.183575	2	0	2	0	2	0	0	4.2%	0.0%	100.0%	-100.0%																		1
NAPB	20p	20p11.21	2	0	0	0.183575	2	0	2	0	2	0	0	4.2%	0.0%	100.0%	-100.0%																		1
RPH3AL	17p	17p13.3	2	0	0	0.183575	2	0	2	0	2	0	0	4.2%	0.0%	100.0%	-100.0%																		1
GJA4	1p	1p34.3	2	0	0	0.183575	2	0	2	0	2	0	0	4.2%	0.0%	100.0%	-100.0%																		1
GJB3	1p	1p34.3	2	0	0	0.183575	2	0	2	0	2	0	0	4.2%	0.0%	100.0%	-100.0%																		1
GJB4	1p	1p34.3	2	0	0	0.183575	2	0	2	0	2	0	0	4.2%	0.0%	100.0%	-100.0%																		1
GJB5	1p	1p34.3	2	0	0	0.183575	2	0	2	0	2	0	0	4.2%	0.0%	100.0%	-100.0%																		1
KY	3q	3q22.2	2	0	0	0.183575	2	0	2	0	2	0	0	4.2%	0.0%	100.0%	-100.0%																		1
PCSK9	1p	1p32.3	2	0	0	0.183575	2	0	2	0	2	0	0	4.2%	0.0%	100.0%	-100.0%																		1
AASS	7q	7q31.32	2	0	1	0.183575	2	0	2	0	2	0	0	4.2%	0.0%	100.0%	-100.0%																		1
ABCB1	7q	7q21.12	2	0	3	0.183575	2	0	2	0	2	0	0	4.2%	0.0%	100.0%	-100.0%							1						1					1
ABCB4	7q	7q21.12	2	0	2	0.183575	2	0	2	0	2	0	0	4.2%	0.0%	100.0%	-100.0%																		1
AKAP9	7q	7q21.2	2	0	0	0.183575	2	0	2	0	2	0	0	4.2%	0.0%	100.0%	-100.0%							1											1
AKR1B1	7q	7q33	2	0	5	0.183575	2	0	2	0	2	0	0	4.2%	0.0%	100.0%	-100.0%						1												1
ANKIB1	7q	7q21.2	2	0	0	0.183575	2	0	2	0	2	0	0	4.2%	0.0%	100.0%	-100.0%																		1
C7orf62	7q	7q21.13	2	0	0	0.183575	2	0	2	0	2	0	0	4.2%	0.0%	100.0%	-100.0%																		1
CHRM2	7q	7q33	2	0	5	0.183575	2	0	2	0	2	0	0	4.2%	0.0%	100.0%	-100.0%										1		1						1
CLDN12	7q	7q21.13	2	0	0	0.183575	2	0	2	0	2	0	0	4.2%	0.0%	100.0%	-100.0%																		1
COPG2	7q	7q32.2	2	0	0	0.183575	2	0	2	0	2	0	0	4.2%	0.0%	100.0%	-100.0%																		1
CROT	7q	7q21.12	2	0	1	0.183575	2	0	2	0	2	0	0	4.2%	0.0%	100.0%	-100.0%																		1
CRYGN	7q	7q36.1	2	0	0	0.183575	2	0	2	0	2	0	0	4.2%	0.0%	100.0%	-100.0%																		1
CTB-107G13.1	7q	7q22.1	2	0	0	0.183575	2	0	2	0	2	0	0	4.2%	0.0%	100.0%	-100.0%																		1
DLD	7q	7q31.1	2	0	5	0.183575	2	0	2	0	2	0	0	4.2%	0.0%	100.0%	-100.0%																		1
DMTF1	7q	7q21.12	2	0	0	0.183575	2	0	2	0	2	0	0	4.2%	0.0%	100.0%	-100.0%						1												1
ERV3-1	7q	7q11.21	2	0	0	0.183575	2	0	2	0	2	0	0	4.2%	0.0%	100.0%	-100.0%																		1
FAM185A	7q	7q22.1	2	0	0	0.183575	2	0	2	0	2	0	0	4.2%	0.0%	100.0%	-100.0%																		1
FGL2	7q	7q11.23	2	0	0	0.183575	2	0	2	0	2	0	0	4.2%	0.0%	100.0%	-100.0%																		1
FKBP9L	7p	7p11.2	2	0	0	0.183575	2	0	2	0	2	0	0	4.2%	0.0%	100.0%	-100.0%																		1
GALNT11	7q	7q36.1	2	0	1	0.183575	2	0	2	0	2	0	0	4.2%	0.0%	100.0%	-100.0%																		1
GTF2IRD1	7q	7q11.23	2	0	2	0.183575	2	0	2	0	2	0	0	4.2%	0.0%	100.0%	-100.0%																		1
HILPDA	7q	7q32.1	2	0	0	0.183575	2	0	2	0	2	0	0	4.2%	0.0%	100.0%	-100.0%																		1
hsa-mir-490	7q	7q33	2	0	0	0.183575	2	0	2	0	2	0	0	4.2%	0.0%	100.0%	-100.0%																		1
HYAL4	7q	7q31.32	2	0	1	0.183575	2	0	2	0	2	0	0	4.2%	0.0%	100.0%	-100.0%																		1
IMPDH1	7q	7q32.1	2	0	2	0.183575	2	0	2	0	2	0	0	4.2%	0.0%	100.0%	-100.0%																		1
IQUB	7q	7q31.32	2	0	0	0.183575	2	0	2	0	2	0	0	4.2%	0.0%	100.0%	-100.0%																		1
KIAA1324L	7q	7q21.12	2	0	0	0.183575	2	0	2	0	2	0	0	4.2%	0.0%	100.0%	-100.0%																		1
KLF14	7q	7q32.3	2	0	0	0.183575	2	0	2	0	2	0	0	4.2%	0.0%	100.0%	-100.0%																		1
KMT2E	7q	7q22.3	2	0	1	0.183575	2	0	2	0	2	0	0	4.2%	0.0%	100.0%	-100.0%																		1
KPNA7	7q	7q22.1	2	0	0	0.183575	2	0	2	0	2	0	0	4.2%	0.0%	100.0%	-100.0%																		1
LAMB1	7q	7q31.1	2	0	7	0.183575	2	0	2	0	2	0	0	4.2%	0.0%	100.0%	-100.0%										1	1							1
LHFPL3	7q	7q22.2	2	0	0	0.183575	2	0	2	0	2	0	0	4.2%	0.0%	100.0%	-100.0%																		1
LHFPL3-AS1	7q	7q22.2	2	0	0	0.183575	2	0	2	0	2	0	0	4.2%	0.0%	100.0%	-100.0%																		1
LRRC17	7q	7q22.1	2	0	0	0.183575	2	0	2	0	2	0	0	4.2%	0.0%	100.0%	-100.0%																		1
METTL2B	7q	7q32.1	2	0	2	0.183575	2	0	2	0	2	0	0	4.2%	0.0%	100.0%	-100.0%																		1
MIR182	7q	7q32.2	2	0	0	0.183575	2	0	2	0	2	0	0	4.2%	0.0%	100.0%	-100.0%																		1
MIR183	7q	7q32.2	2	0	1	0.183575	2	0	2	0	2	0	0	4.2%	0.0%	100.0%	-100.0%													1					1
MIR29A	7q	7q32.3	2	0	1	0.183575	2	0	2	0	2	0	0	4.2%	0.0%	100.0%	-100.0%													1					1
MIR335	7q	7q32.2	2	0	1	0.183575	2	0	2	0	2	0	0	4.2%	0.0%	100.0%	-100.0%													1					1
MIR490	7q	7q33	2	0	0	0.183575	2	0	2	0	2	0	0	4.2%	0.0%	100.0%	-100.0%																		1
MIR96	7q	7q32.2	2	0	1	0.183575	2	0	2	0	2	0	0	4.2%	0.0%	100.0%	-100.0%													1					1
MTERF	7q	7q21.2	2	0	0	0.183575	2	0	2	0	2	0	0	4.2%	0.0%	100.0%	-100.0%																		1
MYH16	7q	7q22.1	2	0	0	0.183575	2	0	2	0	2	0	0	4.2%	0.0%	100.0%	-100.0%																		1
PRKAB2	1q	1q21.1	2	0	5	0.183575	2	0	2	0	2	0	0	4.2%	0.0%	100.0%	-100.0%																		1
PRRT4	7q	7q32.1	2	0	0	0.183575	2	0	2	0	2	0	0	4.2%	0.0%	100.0%	-100.0%																		1
PRSS37	7q	7q34	2	0	0	0.183575	2	0	2	0	2	0	0	4.2%	0.0%	100.0%	-100.0%																		1
RELN	7q	7q22.1	2	0	3	0.183575	2	0	2	0	2	0	0	4.2%	0.0%	100.0%	-100.0%										1								1
RNF133	7q	7q31.32	2	0	0	0.183575	2	0	2	0	2	0	0	4.2%	0.0%	100.0%	-100.0%																		1
RNF148	7q	7q31.32	2	0	0	0.183575	2	0	2	0	2	0	0	4.2%	0.0%	100.0%	-100.0%																		1
RNU6-10P	7q	7q21.2	2	0	0	0.183575	2	0	2	0	2	0	0	4.2%	0.0%	100.0%	-100.0%																		1
RSBN1L-AS1	7q	7q11.23	2	0	0	0.183575	2	0	2	0	2	0	0	4.2%	0.0%	100.0%	-100.0%																		1
RUNDC3B	7q	7q21.12	2	0	0	0.183575	2	0	2	0	2	0	0	4.2%	0.0%	100.0%	-100.0%																		1
SLC13A1	7q	7q31.32	2	0	0	0.183575	2	0	2	0	2	0	0	4.2%	0.0%	100.0%	-100.0%																		1
SLC25A1P2	7q	7q11.21	2	0	0	0.183575	2	0	2	0	2	0	0	4.2%	0.0%	100.0%	-100.0%																		1
SLC26A3	7q	7q31.1	2	0	2	0.183575	2	0	2	0	2	0	0	4.2%	0.0%	100.0%	-100.0%						1												1
SMO	7q	7q32.1	2	0	4	0.183575	2	0	2	0	2	0	0	4.2%	0.0%	100.0%	-100.0%						1					1							1
TAS2R16	7q	7q31.32	2	0	1	0.183575	2	0	2	0	2	0	0	4.2%	0.0%	100.0%	-100.0%																		1
TMEM243	7q	7q21.12	2	0	0	0.183575	2	0	2	0	2	0	0	4.2%	0.0%	100.0%	-100.0%																		1
TP53TG1	7q	7q21.12	2	0	0	0.183575	2	0	2	0	2	0	0	4.2%	0.0%	100.0%	-100.0%																		1
TPI1P2	7q	7q32.1	2	0	0	0.183575	2	0	2	0	2	0	0	4.2%	0.0%	100.0%	-100.0%																		1
TSGA13	7q	7q32.2	2	0	0	0.183575	2	0	2	0	2	0	0	4.2%	0.0%	100.0%	-100.0%																		1
TSPAN33	7q	7q32.1	2	0	0	0.183575	2	0	2	0	2	0	0	4.2%	0.0%	100.0%	-100.0%																		1
WDR86	7q	7q36.1	2	0	0	0.183575	2	0	2	0	2	0	0	4.2%	0.0%	100.0%	-100.0%																		1
WDR86-AS1	7q	7q36.1	2	0	0	0.183575	2	0	2	0	2	0	0	4.2%	0.0%	100.0%	-100.0%																		1
XRCC2	7q	7q36.1	2	0	1	0.183575	2	0	2	0	2	0	0	4.2%	0.0%	100.0%	-100.0%																		1
ZAN	7q	7q22.1	2	0	0	0.183575	2	0	2	0	2	0	0	4.2%	0.0%	100.0%	-100.0%																		1
ZNF733P	7q	7q11.21	2	0	0	0.183575	2	0	2	0	2	0	0	4.2%	0.0%	100.0%	-100.0%																		1
ADAMTS10	19p	19p13.2	2	0	0	0.183575	2	0	2	0	2	0	0	4.2%	0.0%	100.0%	-100.0%																		1
MYO1F	19p	19p13.2	2	0	0	0.183575	2	0	2	0	2	0	0	4.2%	0.0%	100.0%	-100.0%																		1
TANC2	17q	17q23.2	2	0	0	0.183575	2	0	2	0	2	0	0	4.2%	0.0%	100.0%	-100.0%							1											1
TACC3	4p	4p16.3	6	2	1	0.340363	8	4	4	2	4	2	0	16.7%	43.5%	56.5%	-13.0%																			1
RGMB	5q	5q15	2	0	0	0.183575	2	0	2	0	2	0	0	4.2%	0.0%	100.0%	-100.0%																		1
RGMB-AS1	5q	5q15	2	0	0	0.183575	2	0	2	0	2	0	0	4.2%	0.0%	100.0%	-100.0%																		1
CRYBB2P1	22q	22q11.23	2	0	0	0.183575	2	0	2	0	2	0	0	4.2%	0.0%	100.0%	-100.0%																		1
LRP5L	22q	22q11.23	2	0	0	0.183575	2	0	2	0	2	0	0	4.2%	0.0%	100.0%	-100.0%																		1
ARSB	5q	5q14.1	2	0	2	0.183575	2	0	2	0	2	0	0	4.2%	0.0%	100.0%	-100.0%																		1
BHMT2	5q	5q14.1	2	0	0	0.183575	2	0	2	0	2	0	0	4.2%	0.0%	100.0%	-100.0%																		1
C8orf56	8q	8q22.3	2	0	0	0.183575	2	0	2	0	2	0	0	4.2%	0.0%	100.0%	-100.0%																		1
CA2	8q	8q21.2	2	0	6	0.183575	2	0	2	0	2	0	0	4.2%	0.0%	100.0%	-100.0%																		1
CA3	8q	8q21.2	2	0	1	0.183575	2	0	2	0	2	0	0	4.2%	0.0%	100.0%	-100.0%																		1
CAPZA3	12p	12p12.3	2	0	0	0.183575	2	0	2	0	2	0	0	4.2%	0.0%	100.0%	-100.0%																		1
CWC27	5q	5q12.3	2	0	0	0.183575	2	0	2	0	2	0	0	4.2%	0.0%	100.0%	-100.0%																		1
CYC1	8q	8q24.3	2	0	6	0.183575	2	0	2	0	2	0	0	4.2%	0.0%	100.0%	-100.0%							1											1
DDX4	5q	5q11.2	2	0	0	0.183575	2	0	2	0	2	0	0	4.2%	0.0%	100.0%	-100.0%																		1
DEPDC1B	5q	5q12.1	2	0	0	0.183575	2	0	2	0	2	0	0	4.2%	0.0%	100.0%	-100.0%																		1
DMGDH	5q	5q14.1	2	0	1	0.183575	2	0	2	0	2	0	0	4.2%	0.0%	100.0%	-100.0%																		1
EMC2	8q	8q23.1	2	0	0	0.183575	2	0	2	0	2	0	0	4.2%	0.0%	100.0%	-100.0%																		1
EXOSC4	8q	8q24.3	2	0	1	0.183575	2	0	2	0	2	0	0	4.2%	0.0%	100.0%	-100.0%																		1
FAM174A	5q	5q21.1	2	0	0	0.183575	2	0	2	0	2	0	0	4.2%	0.0%	100.0%	-100.0%																		1
GPAA1	8q	8q24.3	2	0	1	0.183575	2	0	2	0	2	0	0	4.2%	0.0%	100.0%	-100.0%																		1
HEY1	8q	8q21.13	2	0	0	0.183575	2	0	2	0	2	0	0	4.2%	0.0%	100.0%	-100.0%																		1
HRSP12	8q	8q22.2	2	0	0	0.183575	2	0	2	0	2	0	0	4.2%	0.0%	100.0%	-100.0%																		1
IL31RA	5q	5q11.2	2	0	0	0.183575	2	0	2	0	2	0	0	4.2%	0.0%	100.0%	-100.0%																		1
IL6ST	5q	5q11.2	2	0	3	0.183575	2	0	2	0	2	0	0	4.2%	0.0%	100.0%	-100.0%															1			1
KCNA1	12p	12p13.32	2	0	0	0.183575	2	0	2	0	2	0	0	4.2%	0.0%	100.0%	-100.0%																		1
KCNV1	8q	8q23.2	2	0	0	0.183575	2	0	2	0	2	0	0	4.2%	0.0%	100.0%	-100.0%																		1
KIAA1875	8q	8q24.3	2	0	0	0.183575	2	0	2	0	2	0	0	4.2%	0.0%	100.0%	-100.0%																		1
MAF1	8q	8q24.3	2	0	0	0.183575	2	0	2	0	2	0	0	4.2%	0.0%	100.0%	-100.0%																		1
MIR3150A	8q	8q22.1	2	0	0	0.183575	2	0	2	0	2	0	0	4.2%	0.0%	100.0%	-100.0%																		1
NDUFAF6	8q	8q22.1	2	0	0	0.183575	2	0	2	0	2	0	0	4.2%	0.0%	100.0%	-100.0%																		1
OPLAH	8q	8q24.3	2	0	1	0.183575	2	0	2	0	2	0	0	4.2%	0.0%	100.0%	-100.0%																		1
SHARPIN	8q	8q24.3	2	0	0	0.183575	2	0	2	0	2	0	0	4.2%	0.0%	100.0%	-100.0%																		1
SPATC1	8q	8q24.3	2	0	0	0.183575	2	0	2	0	2	0	0	4.2%	0.0%	100.0%	-100.0%																		1
TARS	5p	5p13.3	2	0	1	0.183575	2	0	2	0	2	0	0	4.2%	0.0%	100.0%	-100.0%																		1
TAS2R14	12p	12p13.2	2	0	1	0.183575	2	0	2	0	2	0	0	4.2%	0.0%	100.0%	-100.0%																		1
TAS2R19	12p	12p13.2	2	0	1	0.183575	2	0	2	0	2	0	0	4.2%	0.0%	100.0%	-100.0%																		1
TAS2R46	12p	12p13.2	2	0	1	0.183575	2	0	2	0	2	0	0	4.2%	0.0%	100.0%	-100.0%																		1
TNFRSF11B	8q	8q24.12	2	0	2	0.183575	2	0	2	0	2	0	0	4.2%	0.0%	100.0%	-100.0%															1			1
TRHDE-AS1	12q	12q21.1	2	0	0	0.183575	2	0	2	0	2	0	0	4.2%	0.0%	100.0%	-100.0%																		1
ZNF623	8q	8q24.3	2	0	0	0.183575	2	0	2	0	2	0	0	4.2%	0.0%	100.0%	-100.0%																		1
ACADVL	17p	17p13.1	2	0	1	0.183575	2	0	2	0	2	0	0	4.2%	0.0%	100.0%	-100.0%																		1
CLDN7	17p	17p13.1	2	0	4	0.183575	2	0	2	0	2	0	0	4.2%	0.0%	100.0%	-100.0%																		1
CTDNEP1	17p	17p13.1	2	0	0	0.183575	2	0	2	0	2	0	0	4.2%	0.0%	100.0%	-100.0%																		1
DVL2	17p	17p13.1	2	0	7	0.183575	2	0	2	0	2	0	0	4.2%	0.0%	100.0%	-100.0%											1							1
ELP5	17p	17p13.1	2	0	0	0.183575	2	0	2	0	2	0	0	4.2%	0.0%	100.0%	-100.0%																		1
GABARAP	17p	17p13.1	2	0	2	0.183575	2	0	2	0	2	0	0	4.2%	0.0%	100.0%	-100.0%						1												1
MIR324	17p	17p13.1	2	0	1	0.183575	2	0	2	0	2	0	0	4.2%	0.0%	100.0%	-100.0%													1					1
PHF23	17p	17p13.1	2	0	0	0.183575	2	0	2	0	2	0	0	4.2%	0.0%	100.0%	-100.0%																		1
TNFRSF14	1p	1p36.32	2	0	2	0.183575	2	0	2	0	2	0	0	4.2%	0.0%	100.0%	-100.0%															1			1
ACTL6B	7q	7q22.1	2	0	0	0.183575	2	0	2	0	2	0	0	4.2%	0.0%	100.0%	-100.0%																		1
AGFG2	7q	7q22.1	2	0	0	0.183575	2	0	2	0	2	0	0	4.2%	0.0%	100.0%	-100.0%																		1
ANKFN1	17q	17q22	2	0	0	0.183575	2	0	2	0	2	0	0	4.2%	0.0%	100.0%	-100.0%																		1
C17orf51	17p	17p11.2	2	0	0	0.183575	2	0	2	0	2	0	0	4.2%	0.0%	100.0%	-100.0%																		1
FBXO24	7q	7q22.1	2	0	0	0.183575	2	0	2	0	2	0	0	4.2%	0.0%	100.0%	-100.0%																		1
GIGYF1	7q	7q22.1	2	0	0	0.183575	2	0	2	0	2	0	0	4.2%	0.0%	100.0%	-100.0%																		1
GNB2	7q	7q22.1	2	0	12	0.183575	2	0	2	0	2	0	0	4.2%	0.0%	100.0%	-100.0%										1								1
HSPB1	7q	7q11.23	2	0	4	0.183575	2	0	2	0	2	0	0	4.2%	0.0%	100.0%	-100.0%														1				1
LRCH4	7q	7q22.1	2	0	0	0.183575	2	0	2	0	2	0	0	4.2%	0.0%	100.0%	-100.0%																		1
MOSPD3	7q	7q22.1	2	0	0	0.183575	2	0	2	0	2	0	0	4.2%	0.0%	100.0%	-100.0%																		1
PCOLCE	7q	7q22.1	2	0	0	0.183575	2	0	2	0	2	0	0	4.2%	0.0%	100.0%	-100.0%																		1
PCOLCE-AS1	7q	7q22.1	2	0	0	0.183575	2	0	2	0	2	0	0	4.2%	0.0%	100.0%	-100.0%																		1
POP7	7q	7q22.1	2	0	2	0.183575	2	0	2	0	2	0	0	4.2%	0.0%	100.0%	-100.0%																		1
RPS2P32	7p	7p15.3	2	0	0	0.183575	2	0	2	0	2	0	0	4.2%	0.0%	100.0%	-100.0%																		1
SAP25	7q	7q22.1	2	0	0	0.183575	2	0	2	0	2	0	0	4.2%	0.0%	100.0%	-100.0%																		1
SLC29A4	7p	7p22.1	2	0	0	0.183575	2	0	2	0	2	0	0	4.2%	0.0%	100.0%	-100.0%																		1
TFR2	7q	7q22.1	2	0	0	0.183575	2	0	2	0	2	0	0	4.2%	0.0%	100.0%	-100.0%																		1
TNRC18	7p	7p22.1	2	0	0	0.183575	2	0	2	0	2	0	0	4.2%	0.0%	100.0%	-100.0%																		1
TRA2A	7p	7p15.3	2	0	1	0.183575	2	0	2	0	2	0	0	4.2%	0.0%	100.0%	-100.0%																		1
ANKRD36BP1	1q	1q24.2	2	0	0	0.183575	2	0	2	0	2	0	0	4.2%	0.0%	100.0%	-100.0%																		1
FST	5q	5q11.2	2	0	1	0.183575	2	0	2	0	2	0	0	4.2%	0.0%	100.0%	-100.0%																		1
IL6R	1q	1q21.3	2	0	6	0.183575	2	0	2	0	2	0	0	4.2%	0.0%	100.0%	-100.0%										1					1			1
LAMTOR2	1q	1q22	2	0	0	0.183575	2	0	2	0	2	0	0	4.2%	0.0%	100.0%	-100.0%																		1
LMNA	1q	1q22	2	0	3	0.183575	2	0	2	0	2	0	0	4.2%	0.0%	100.0%	-100.0%																		1
NIPBL	5p	5p13.2	2	0	0	0.183575	2	0	2	0	2	0	0	4.2%	0.0%	100.0%	-100.0%							1											1
PRKAA1	5p	5p13.1	2	0	8	0.183575	2	0	2	0	2	0	0	4.2%	0.0%	100.0%	-100.0%										1								1
RAB25	1q	1q22	2	0	0	0.183575	2	0	2	0	2	0	0	4.2%	0.0%	100.0%	-100.0%						1												1
RABGAP1L	1q	1q25.1	2	0	0	0.183575	2	0	2	0	2	0	0	4.2%	0.0%	100.0%	-100.0%																		1
SFT2D2	1q	1q24.2	2	0	0	0.183575	2	0	2	0	2	0	0	4.2%	0.0%	100.0%	-100.0%																		1
TBX19	1q	1q24.2	2	0	0	0.183575	2	0	2	0	2	0	0	4.2%	0.0%	100.0%	-100.0%																		1
TTC33	5p	5p13.1	2	0	0	0.183575	2	0	2	0	2	0	0	4.2%	0.0%	100.0%	-100.0%																		1
UBQLN4	1q	1q22	2	0	1	0.183575	2	0	2	0	2	0	0	4.2%	0.0%	100.0%	-100.0%																		1
GOLGA8O	15q	15q13.3	2	0	0	0.183575	2	0	2	0	2	0	0	4.2%	0.0%	100.0%	-100.0%																		1
ARHGAP9	12q	12q13.3	2	0	0	0.183575	2	0	2	0	2	0	0	4.2%	0.0%	100.0%	-100.0%																		1
BOP1	8q	8q24.3	2	0	0	0.183575	2	0	2	0	2	0	0	4.2%	0.0%	100.0%	-100.0%																		1
DGAT1	8q	8q24.3	2	0	3	0.183575	2	0	2	0	2	0	0	4.2%	0.0%	100.0%	-100.0%																		1
FBXO43	8q	8q22.2	2	0	1	0.183575	2	0	2	0	2	0	0	4.2%	0.0%	100.0%	-100.0%																		1
FOXJ2	12p	12p13.31	2	0	0	0.183575	2	0	2	0	2	0	0	4.2%	0.0%	100.0%	-100.0%																		1
GLI1	12q	12q13.3	2	0	3	0.183575	2	0	2	0	2	0	0	4.2%	0.0%	100.0%	-100.0%											1							1
HSF1	8q	8q24.3	2	0	1	0.183575	2	0	2	0	2	0	0	4.2%	0.0%	100.0%	-100.0%																		1
IGFBP6	12q	12q13.13	2	0	0	0.183575	2	0	2	0	2	0	0	4.2%	0.0%	100.0%	-100.0%																		1
POLR2K	8q	8q22.2	2	0	6	0.183575	2	0	2	0	2	0	0	4.2%	0.0%	100.0%	-100.0%																		1
SCRT1	8q	8q24.3	2	0	0	0.183575	2	0	2	0	2	0	0	4.2%	0.0%	100.0%	-100.0%																		1
SPAG1	8q	8q22.2	2	0	0	0.183575	2	0	2	0	2	0	0	4.2%	0.0%	100.0%	-100.0%																		1
SPRYD3	12q	12q13.13	2	0	0	0.183575	2	0	2	0	2	0	0	4.2%	0.0%	100.0%	-100.0%																		1
TENC1	12q	12q13.13	2	0	0	0.183575	2	0	2	0	2	0	0	4.2%	0.0%	100.0%	-100.0%																		1
KLF6	10p	10p15.1	2	0	0	0.183575	2	0	2	0	2	0	0	4.2%	0.0%	100.0%	-100.0%						1												1
AADAT	4q	4q33	2	0	3	0.183575	2	0	2	0	2	0	0	4.2%	0.0%	100.0%	-100.0%																		1
ABCA7	19p	19p13.3	2	0	1	0.183575	2	0	2	0	2	0	0	4.2%	0.0%	100.0%	-100.0%																		1
ACAP3	1p	1p36.33	2	0	1	0.183575	2	0	2	0	2	0	0	4.2%	0.0%	100.0%	-100.0%																		1
ACER2	9p	9p22.1	2	0	1	0.183575	2	0	2	0	2	0	0	4.2%	0.0%	100.0%	-100.0%																		1
ACTG1	17q	17q25.3	2	0	19	0.183575	2	0	2	0	2	0	0	4.2%	0.0%	100.0%	-100.0%							1											1
ANKRD37	4q	4q35.1	2	0	0	0.183575	2	0	2	0	2	0	0	4.2%	0.0%	100.0%	-100.0%																		1
ANKRD62P1-PARP4P3	22q	22q11.1	2	0	0	0.183575	2	0	2	0	2	0	0	4.2%	0.0%	100.0%	-100.0%																		1
APLP2	11q	11q24.3	2	0	0	0.183575	2	0	2	0	2	0	0	4.2%	0.0%	100.0%	-100.0%																		1
B3GALT6	1p	1p36.33	2	0	2	0.183575	2	0	2	0	2	0	0	4.2%	0.0%	100.0%	-100.0%																		1
BMS1	10q	10q11.21	2	0	1	0.183575	2	0	2	0	2	0	0	4.2%	0.0%	100.0%	-100.0%																		1
C17orf70	17q	17q25.3	2	0	1	0.183575	2	0	2	0	2	0	0	4.2%	0.0%	100.0%	-100.0%																		1
C4orf27	4q	4q33	2	0	0	0.183575	2	0	2	0	2	0	0	4.2%	0.0%	100.0%	-100.0%																		1
CAMTA2	17p	17p13.2	2	0	0	0.183575	2	0	2	0	2	0	0	4.2%	0.0%	100.0%	-100.0%																		1
CDKN1C	11p	11p15.4	2	0	1	0.183575	2	0	2	0	2	0	0	4.2%	0.0%	100.0%	-100.0%						1												1
CNFN	19q	19q13.2	2	0	0	0.183575	2	0	2	0	2	0	0	4.2%	0.0%	100.0%	-100.0%																		1
CNN2	19p	19p13.3	2	0	0	0.183575	2	0	2	0	2	0	0	4.2%	0.0%	100.0%	-100.0%																		1
CPSF3L	1p	1p36.33	2	0	0	0.183575	2	0	2	0	2	0	0	4.2%	0.0%	100.0%	-100.0%																		1
CTXN1	19p	19p13.2	2	0	0	0.183575	2	0	2	0	2	0	0	4.2%	0.0%	100.0%	-100.0%																		1
EDF1	9q	9q34.3	2	0	0	0.183575	2	0	2	0	2	0	0	4.2%	0.0%	100.0%	-100.0%																		1
ENO3	17p	17p13.2	2	0	3	0.183575	2	0	2	0	2	0	0	4.2%	0.0%	100.0%	-100.0%																		1
EVI5L	19p	19p13.2	2	0	0	0.183575	2	0	2	0	2	0	0	4.2%	0.0%	100.0%	-100.0%																		1
FAM102B	1p	1p13.3	2	0	0	0.183575	2	0	2	0	2	0	0	4.2%	0.0%	100.0%	-100.0%																		1
FAM132A	1p	1p36.33	2	0	0	0.183575	2	0	2	0	2	0	0	4.2%	0.0%	100.0%	-100.0%																		1
FAM19A3	1p	1p13.2	2	0	0	0.183575	2	0	2	0	2	0	0	4.2%	0.0%	100.0%	-100.0%																		1
FNDC7	1p	1p13.3	2	0	0	0.183575	2	0	2	0	2	0	0	4.2%	0.0%	100.0%	-100.0%																		1
FSCN2	17q	17q25.3	2	0	0	0.183575	2	0	2	0	2	0	0	4.2%	0.0%	100.0%	-100.0%																		1
FTCD	21q	21q22.3	2	0	2	0.183575	2	0	2	0	2	0	0	4.2%	0.0%	100.0%	-100.0%																		1
GATSL3	22q	22q12.2	2	0	0	0.183575	2	0	2	0	2	0	0	4.2%	0.0%	100.0%	-100.0%																		1
GCNT2	6p	6p24.3	2	0	1	0.183575	2	0	2	0	2	0	0	4.2%	0.0%	100.0%	-100.0%																		1
GLTPD1	1p	1p36.33	2	0	0	0.183575	2	0	2	0	2	0	0	4.2%	0.0%	100.0%	-100.0%																		1
GRIN3B	19p	19p13.3	2	0	6	0.183575	2	0	2	0	2	0	0	4.2%	0.0%	100.0%	-100.0%												1						1
HENMT1	1p	1p13.3	2	0	0	0.183575	2	0	2	0	2	0	0	4.2%	0.0%	100.0%	-100.0%																		1
HLCS	21q	21q22.13	2	0	1	0.183575	2	0	2	0	2	0	0	4.2%	0.0%	100.0%	-100.0%																		1
INCA1	17p	17p13.2	2	0	0	0.183575	2	0	2	0	2	0	0	4.2%	0.0%	100.0%	-100.0%																		1
KLKB1	4q	4q35.2	2	0	1	0.183575	2	0	2	0	2	0	0	4.2%	0.0%	100.0%	-100.0%																		1
KPNA2	17q	17q24.2	2	0	1	0.183575	2	0	2	0	2	0	0	4.2%	0.0%	100.0%	-100.0%																		1
LIF	22q	22q12.2	2	0	3	0.183575	2	0	2	0	2	0	0	4.2%	0.0%	100.0%	-100.0%															1			1
LIPE	19q	19q13.2	2	0	1	0.183575	2	0	2	0	2	0	0	4.2%	0.0%	100.0%	-100.0%																		1
LRRC8E	19p	19p13.2	2	0	0	0.183575	2	0	2	0	2	0	0	4.2%	0.0%	100.0%	-100.0%																		1
MAP2K7	19p	19p13.2	2	0	12	0.183575	2	0	2	0	2	0	0	4.2%	0.0%	100.0%	-100.0%														1				1
MEGF8	19q	19q13.2	2	0	0	0.183575	2	0	2	0	2	0	0	4.2%	0.0%	100.0%	-100.0%																		1
MIR200A	1p	1p36.33	2	0	1	0.183575	2	0	2	0	2	0	0	4.2%	0.0%	100.0%	-100.0%													1					1
MIR200B	1p	1p36.33	2	0	1	0.183575	2	0	2	0	2	0	0	4.2%	0.0%	100.0%	-100.0%													1					1
MIR33B	17p	17p11.2	2	0	0	0.183575	2	0	2	0	2	0	0	4.2%	0.0%	100.0%	-100.0%																		1
MIR429	1p	1p36.33	2	0	0	0.183575	2	0	2	0	2	0	0	4.2%	0.0%	100.0%	-100.0%																		1
MIS18A	21q	21q22.11	2	0	0	0.183575	2	0	2	0	2	0	0	4.2%	0.0%	100.0%	-100.0%																		1
MRAP	21q	21q22.11	2	0	0	0.183575	2	0	2	0	2	0	0	4.2%	0.0%	100.0%	-100.0%																		1
OSM	22q	22q12.2	2	0	3	0.183575	2	0	2	0	2	0	0	4.2%	0.0%	100.0%	-100.0%										1					1			1
OXLD1	17q	17q25.3	2	0	0	0.183575	2	0	2	0	2	0	0	4.2%	0.0%	100.0%	-100.0%																		1
PDE6G	17q	17q25.3	2	0	2	0.183575	2	0	2	0	2	0	0	4.2%	0.0%	100.0%	-100.0%																		1
PFN1	17p	17p13.2	2	0	4	0.183575	2	0	2	0	2	0	0	4.2%	0.0%	100.0%	-100.0%						1												1
PPM1J	1p	1p13.2	2	0	0	0.183575	2	0	2	0	2	0	0	4.2%	0.0%	100.0%	-100.0%																		1
PRPF38B	1p	1p13.3	2	0	1	0.183575	2	0	2	0	2	0	0	4.2%	0.0%	100.0%	-100.0%																		1
PUSL1	1p	1p36.33	2	0	0	0.183575	2	0	2	0	2	0	0	4.2%	0.0%	100.0%	-100.0%																		1
R3HDM4	19p	19p13.3	2	0	0	0.183575	2	0	2	0	2	0	0	4.2%	0.0%	100.0%	-100.0%																		1
RAI1	17p	17p11.2	2	0	0	0.183575	2	0	2	0	2	0	0	4.2%	0.0%	100.0%	-100.0%																		1
RHOC	1p	1p13.2	2	0	0	0.183575	2	0	2	0	2	0	0	4.2%	0.0%	100.0%	-100.0%																		1
RIPPLY3	21q	21q22.13	2	0	0	0.183575	2	0	2	0	2	0	0	4.2%	0.0%	100.0%	-100.0%																		1
RNF167	17p	17p13.2	2	0	0	0.183575	2	0	2	0	2	0	0	4.2%	0.0%	100.0%	-100.0%																		1
RNU6-2	19p	19p13.3	2	0	0	0.183575	2	0	2	0	2	0	0	4.2%	0.0%	100.0%	-100.0%																		1
RPGRIP1L	16q	16q12.2	2	0	0	0.183575	2	0	2	0	2	0	0	4.2%	0.0%	100.0%	-100.0%																		1
SCNN1D	1p	1p36.33	2	0	0	0.183575	2	0	2	0	2	0	0	4.2%	0.0%	100.0%	-100.0%																		1
SDF4	1p	1p36.33	2	0	0	0.183575	2	0	2	0	2	0	0	4.2%	0.0%	100.0%	-100.0%																		1
SLC22A18	11p	11p15.4	2	0	0	0.183575	2	0	2	0	2	0	0	4.2%	0.0%	100.0%	-100.0%						1												1
SLC25A11	17p	17p13.2	2	0	0	0.183575	2	0	2	0	2	0	0	4.2%	0.0%	100.0%	-100.0%																		1
SNAPC2	19p	19p13.2	2	0	0	0.183575	2	0	2	0	2	0	0	4.2%	0.0%	100.0%	-100.0%																		1
SPAG7	17p	17p13.2	2	0	0	0.183575	2	0	2	0	2	0	0	4.2%	0.0%	100.0%	-100.0%																		1
SPATC1L	21q	21q22.3	2	0	0	0.183575	2	0	2	0	2	0	0	4.2%	0.0%	100.0%	-100.0%																		1
SPIRE2	16q	16q24.3	2	0	1	0.183575	2	0	2	0	2	0	0	4.2%	0.0%	100.0%	-100.0%																		1
SREBF1	17p	17p11.2	2	0	2	0.183575	2	0	2	0	2	0	0	4.2%	0.0%	100.0%	-100.0%																		1
STXBP3	1p	1p13.3	2	0	0	0.183575	2	0	2	0	2	0	0	4.2%	0.0%	100.0%	-100.0%																		1
TAS1R3	1p	1p36.33	2	0	2	0.183575	2	0	2	0	2	0	0	4.2%	0.0%	100.0%	-100.0%																		1
TBC1D10A	22q	22q12.2	2	0	0	0.183575	2	0	2	0	2	0	0	4.2%	0.0%	100.0%	-100.0%																		1
TIMM44	19p	19p13.2	2	0	0	0.183575	2	0	2	0	2	0	0	4.2%	0.0%	100.0%	-100.0%																		1
TMEM145	19q	19q13.2	2	0	0	0.183575	2	0	2	0	2	0	0	4.2%	0.0%	100.0%	-100.0%																		1
TMEM259	19p	19p13.3	2	0	0	0.183575	2	0	2	0	2	0	0	4.2%	0.0%	100.0%	-100.0%																		1
TNFRSF18	1p	1p36.33	2	0	1	0.183575	2	0	2	0	2	0	0	4.2%	0.0%	100.0%	-100.0%															1			1
TNFRSF4	1p	1p36.33	2	0	1	0.183575	2	0	2	0	2	0	0	4.2%	0.0%	100.0%	-100.0%															1			1
TSSC2	11p	11p15.4	2	0	0	0.183575	2	0	2	0	2	0	0	4.2%	0.0%	100.0%	-100.0%																		1
TTLL10	1p	1p36.33	2	0	0	0.183575	2	0	2	0	2	0	0	4.2%	0.0%	100.0%	-100.0%																		1
TTLL10-AS1	1p	1p36.33	2	0	0	0.183575	2	0	2	0	2	0	0	4.2%	0.0%	100.0%	-100.0%																		1
UBE2J2	1p	1p36.33	2	0	3	0.183575	2	0	2	0	2	0	0	4.2%	0.0%	100.0%	-100.0%																		1
URB1	21q	21q22.11	2	0	0	0.183575	2	0	2	0	2	0	0	4.2%	0.0%	100.0%	-100.0%																		1
VWFP1	22q	22q11.1	2	0	0	0.183575	2	0	2	0	2	0	0	4.2%	0.0%	100.0%	-100.0%																		1
WDR18	19p	19p13.3	2	0	0	0.183575	2	0	2	0	2	0	0	4.2%	0.0%	100.0%	-100.0%																		1
ZNF20	19p	19p13.2	2	0	0	0.183575	2	0	2	0	2	0	0	4.2%	0.0%	100.0%	-100.0%																		1
ZNF429	19p	19p12	2	0	0	0.183575	2	0	2	0	2	0	0	4.2%	0.0%	100.0%	-100.0%																		1
ZNF625-ZNF20	19p	19p13.2	2	0	0	0.183575	2	0	2	0	2	0	0	4.2%	0.0%	100.0%	-100.0%																		1
ZNF740	12q	12q13.13	2	0	0	0.183575	2	0	2	0	2	0	0	4.2%	0.0%	100.0%	-100.0%																		1
ZNF788	19p	19p13.2	2	0	0	0.183575	2	0	2	0	2	0	0	4.2%	0.0%	100.0%	-100.0%																		1
ZNF844	19p	19p13.2	2	0	0	0.183575	2	0	2	0	2	0	0	4.2%	0.0%	100.0%	-100.0%							1											1
GDF2	10q	10q11.22	2	0	0	0.183575	2	0	2	0	2	0	0	4.2%	0.0%	100.0%	-100.0%																		1
RBP3	10q	10q11.22	2	0	0	0.183575	2	0	2	0	2	0	0	4.2%	0.0%	100.0%	-100.0%																		1
ZNF488	10q	10q11.22	2	0	0	0.183575	2	0	2	0	2	0	0	4.2%	0.0%	100.0%	-100.0%																		1
MIR922	3q	3q29	2	0	0	0.183575	2	0	2	0	2	0	0	4.2%	0.0%	100.0%	-100.0%																		1
TANK	2q	2q24.2	2	0	1	0.183575	2	0	2	0	2	0	0	4.2%	0.0%	100.0%	-100.0%																		1
SEPTIN10	2q	2q13	2	0	0	0.183575	2	0	2	0	2	0	0	4.2%	0.0%	100.0%	-100.0%																		1
BCL2L11	2q	2q13	2	0	3	0.183575	2	0	2	0	2	0	0	4.2%	0.0%	100.0%	-100.0%										1			1					1
DDX11L2	2q	2q13	2	0	0	0.183575	2	0	2	0	2	0	0	4.2%	0.0%	100.0%	-100.0%																		1
FAM138B	2q	2q13	2	0	0	0.183575	2	0	2	0	2	0	0	4.2%	0.0%	100.0%	-100.0%																		1
LYPD1	2q	2q21.2	2	0	0	0.183575	2	0	2	0	2	0	0	4.2%	0.0%	100.0%	-100.0%																		1
MIR1302-3	2q	2q13	2	0	0	0.183575	2	0	2	0	2	0	0	4.2%	0.0%	100.0%	-100.0%																		1
SLC5A7	2q	2q12.3	2	0	1	0.183575	2	0	2	0	2	0	0	4.2%	0.0%	100.0%	-100.0%																		1
WASH2P	2q	2q13	2	0	0	0.183575	2	0	2	0	2	0	0	4.2%	0.0%	100.0%	-100.0%																		1
ANKRD20A11P	21q	21q11.2	2	0	0	0.183575	2	0	2	0	2	0	0	4.2%	0.0%	100.0%	-100.0%																		1
CYP4F29P	21q	21q11.2	2	0	0	0.183575	2	0	2	0	2	0	0	4.2%	0.0%	100.0%	-100.0%																		1
HNF1A-AS1	12q	12q24.31	2	0	0	0.183575	2	0	2	0	2	0	0	4.2%	0.0%	100.0%	-100.0%																		1
BPI	20q	20q11.23	2	0	0	0.183575	2	0	2	0	2	0	0	4.2%	0.0%	100.0%	-100.0%																		1
BPIFB2	20q	20q11.21	2	0	0	0.183575	2	0	2	0	2	0	0	4.2%	0.0%	100.0%	-100.0%																		1
BPIFB3	20q	20q11.21	2	0	0	0.183575	2	0	2	0	2	0	0	4.2%	0.0%	100.0%	-100.0%																		1
BPIFB4	20q	20q11.21	2	0	0	0.183575	2	0	2	0	2	0	0	4.2%	0.0%	100.0%	-100.0%																		1
BPIFB6	20q	20q11.21	2	0	0	0.183575	2	0	2	0	2	0	0	4.2%	0.0%	100.0%	-100.0%																		1
BTBD3	20p	20p12.2	2	0	0	0.183575	2	0	2	0	2	0	0	4.2%	0.0%	100.0%	-100.0%																		1
EFCAB8	20q	20q11.21	2	0	0	0.183575	2	0	2	0	2	0	0	4.2%	0.0%	100.0%	-100.0%																		1
OCSTAMP	20q	20q13.12	2	0	0	0.183575	2	0	2	0	2	0	0	4.2%	0.0%	100.0%	-100.0%																		1
SUN5	20q	20q11.21	2	0	0	0.183575	2	0	2	0	2	0	0	4.2%	0.0%	100.0%	-100.0%																		1
SYCP2	20q	20q13.33	2	0	0	0.183575	2	0	2	0	2	0	0	4.2%	0.0%	100.0%	-100.0%																		1
ARHGEF26	3q	3q25.2	2	0	1	0.183575	2	0	2	0	2	0	0	4.2%	0.0%	100.0%	-100.0%																		1
ZP3	7q	7q11.23	2	0	0	0.183575	2	0	2	0	2	0	0	4.2%	0.0%	100.0%	-100.0%																		1
C5orf28	5p	5p12	2	0	0	0.183575	2	0	2	0	2	0	0	4.2%	0.0%	100.0%	-100.0%																		1
SNRPD2P2	1q	1q42.2	2	0	0	0.183575	2	0	2	0	2	0	0	4.2%	0.0%	100.0%	-100.0%																		1
ZNF280A	22q	22q11.22	2	0	0	0.183575	2	0	2	0	2	0	0	4.2%	0.0%	100.0%	-100.0%																		1
ARHGDIB	12p	12p12.3	2	0	2	0.183575	2	0	2	0	2	0	0	4.2%	0.0%	100.0%	-100.0%																		1
ASCL1	12q	12q23.2	2	0	0	0.183575	2	0	2	0	2	0	0	4.2%	0.0%	100.0%	-100.0%						1												1
CCND2	12p	12p13.32	2	0	13	0.183575	2	0	2	0	2	0	0	4.2%	0.0%	100.0%	-100.0%										1			1					1
CPM	12q	12q15	2	0	0	0.183575	2	0	2	0	2	0	0	4.2%	0.0%	100.0%	-100.0%																		1
ERP27	12p	12p12.3	2	0	0	0.183575	2	0	2	0	2	0	0	4.2%	0.0%	100.0%	-100.0%																		1
ETV6	12p	12p13.2	2	0	2	0.183575	2	0	2	0	2	0	0	4.2%	0.0%	100.0%	-100.0%						1												1
FICD	12q	12q23.3	2	0	0	0.183575	2	0	2	0	2	0	0	4.2%	0.0%	100.0%	-100.0%																		1
ISCU	12q	12q23.3	2	0	0	0.183575	2	0	2	0	2	0	0	4.2%	0.0%	100.0%	-100.0%																		1
MRPS35	12p	12p11.22	2	0	0	0.183575	2	0	2	0	2	0	0	4.2%	0.0%	100.0%	-100.0%																		1
OAS1	12q	12q24.13	2	0	4	0.183575	2	0	2	0	2	0	0	4.2%	0.0%	100.0%	-100.0%																		1
PDE6H	12p	12p12.3	2	0	1	0.183575	2	0	2	0	2	0	0	4.2%	0.0%	100.0%	-100.0%																		1
PLCZ1	12p	12p12.3	2	0	4	0.183575	2	0	2	0	2	0	0	4.2%	0.0%	100.0%	-100.0%																		1
RDH16	12q	12q13.3	2	0	1	0.183575	2	0	2	0	2	0	0	4.2%	0.0%	100.0%	-100.0%																		1
REP15	12p	12p11.22	2	0	0	0.183575	2	0	2	0	2	0	0	4.2%	0.0%	100.0%	-100.0%																		1
RERG	12p	12p12.3	2	0	0	0.183575	2	0	2	0	2	0	0	4.2%	0.0%	100.0%	-100.0%																		1
SART3	12q	12q23.3	2	0	0	0.183575	2	0	2	0	2	0	0	4.2%	0.0%	100.0%	-100.0%																		1
SDR9C7	12q	12q13.3	2	0	0	0.183575	2	0	2	0	2	0	0	4.2%	0.0%	100.0%	-100.0%																		1
GADL1	3p	3p23	0	20	0	0.128817	20	13	5	0	0	13	5	41.7%	66.7%	33.3%	33.3%	1		1					1									1
ATP2B2	3p	3p25.3	0	20	4	0.128817	20	13	5	0	0	13	5	41.7%	66.7%	33.3%	33.3%	1		1					1									1
CACNA2D2	3p	3p21.31	1	10	6	0.0277932	11	9	1	1	0	8	1	22.9%	87.4%	12.6%	74.8%								1	G1					1					1
XCR1	3p	3p21.31	0	15	2	0.105892	15	10	3	0	0	10	3	31.3%	71.9%	28.1%	43.9%								1							1		1
SPATA12	3p	3p14.3	0	15	0	0.105892	15	10	3	0	0	10	3	31.3%	71.9%	28.1%	43.9%								1									1
ANKRD20A12P	1q	1q21.1	33	0	0	0.128265	33	15	16	15	16	0	0	68.8%	41.9%	58.1%	-16.2%	1	1																1
FAM72D	1q	1q21.1	33	0	0	0.128265	33	15	16	15	16	0	0	68.8%	41.9%	58.1%	-16.2%	1	1																1
PPIAL4G	1q	1q21.1	33	0	0	0.128265	33	15	16	15	16	0	0	68.8%	41.9%	58.1%	-16.2%	1	1																1
RNVU1-1	1q	1q21.1	33	0	0	0.128265	33	15	16	15	16	0	0	68.8%	41.9%	58.1%	-16.2%	1	1																1
RNVU1-3	1q	1q21.1	33	0	0	0.128265	33	15	16	15	16	0	0	68.8%	41.9%	58.1%	-16.2%	1	1																1
THRB-AS1	3p	3p24.2	0	5	0	0.121304	5	4	0	0	0	4	0	10.4%	100.0%	0.0%	100.0%								1									1
CHRNA6	8p	8p11.21	0	5	3	0.121304	5	4	0	0	0	4	0	10.4%	100.0%	0.0%	100.0%												1					1
GRM2	3p	3p21.2	0	11	3	0.150056	11	8	2	0	0	8	2	22.9%	75.5%	24.5%	50.9%								1				1					1
MIR26A1	3p	3p22.2	0	11	1	0.150056	11	8	2	0	0	8	2	22.9%	75.5%	24.5%	50.9%								1					1				1
RPL32	3p	3p25.2	0	11	1	0.150056	11	8	2	0	0	8	2	22.9%	75.5%	24.5%	50.9%								1									1
SNORA7A	3p	3p25.2	0	11	0	0.150056	11	8	2	0	0	8	2	22.9%	75.5%	24.5%	50.9%								1									1
LMCD1	3p	3p26.1	0	11	0	0.150056	11	8	2	0	0	8	2	22.9%	75.5%	24.5%	50.9%								1									1
NT5DC2	3p	3p21.1	0	11	0	0.150056	11	8	2	0	0	8	2	22.9%	75.5%	24.5%	50.9%								1									1
ACTR8	3p	3p21.1	0	11	0	0.150056	11	8	2	0	0	8	2	22.9%	75.5%	24.5%	50.9%								1									1
GPR62	3p	3p21.2	0	11	0	0.150056	11	8	2	0	0	8	2	22.9%	75.5%	24.5%	50.9%								1									1
PCBP4	3p	3p21.2	0	11	0	0.150056	11	8	2	0	0	8	2	22.9%	75.5%	24.5%	50.9%								1									1
CD93	20p	20p11.21	7	0	0	0.212733	7	2	5	2	5	0	0	14.6%	23.5%	76.5%	-52.9%																		1
EFCAB4B	12p	12p13.32	7	0	0	0.212733	7	2	5	2	5	0	0	14.6%	23.5%	76.5%	-52.9%																		1
PRMT8	12p	12p13.32	7	0	0	0.212733	7	2	5	2	5	0	0	14.6%	23.5%	76.5%	-52.9%																		1
SSTR4	20p	20p11.21	7	0	1	0.212733	7	2	5	2	5	0	0	14.6%	23.5%	76.5%	-52.9%												1						1
THBD	20p	20p11.21	7	0	1	0.212733	7	2	5	2	5	0	0	14.6%	23.5%	76.5%	-52.9%						1												1
FAM66C	12p	12p13.31	7	0	0	0.212733	7	2	5	2	5	0	0	14.6%	23.5%	76.5%	-52.9%																		1
FAM90A1	12p	12p13.31	7	0	0	0.212733	7	2	5	2	5	0	0	14.6%	23.5%	76.5%	-52.9%																		1
FCGR1B	1p	1p11.2	7	0	0	0.212733	7	2	5	2	5	0	0	14.6%	23.5%	76.5%	-52.9%																		1
HIST2H2BA	1p	1p11.2	7	0	0	0.212733	7	2	5	2	5	0	0	14.6%	23.5%	76.5%	-52.9%																		1
CDK13	7p	7p14.1	7	0	0	0.212733	7	2	5	2	5	0	0	14.6%	23.5%	76.5%	-52.9%																		1
MPLKIP	7p	7p14.1	7	0	0	0.212733	7	2	5	2	5	0	0	14.6%	23.5%	76.5%	-52.9%																		1
ARL16	17q	17q25.3	7	0	0	0.212733	7	2	5	2	5	0	0	14.6%	23.5%	76.5%	-52.9%																		1
NNT	5p	5p12	7	0	1	0.212733	7	2	5	2	5	0	0	14.6%	23.5%	76.5%	-52.9%																		1
GOLGA2P7	15q	15q25.2	7	0	0	0.212733	7	2	5	2	5	0	0	14.6%	23.5%	76.5%	-52.9%																		1
GOLGA6L4	15q	15q25.2	7	0	0	0.212733	7	2	5	2	5	0	0	14.6%	23.5%	76.5%	-52.9%																		1
RPL8	8q	8q24.3	7	0	1	0.212733	7	2	5	2	5	0	0	14.6%	23.5%	76.5%	-52.9%																		1
TSTA3	8q	8q24.3	7	0	2	0.212733	7	2	5	2	5	0	0	14.6%	23.5%	76.5%	-52.9%																		1
ZNF251	8q	8q24.3	7	0	0	0.212733	7	2	5	2	5	0	0	14.6%	23.5%	76.5%	-52.9%																		1
ZNF34	8q	8q24.3	7	0	0	0.212733	7	2	5	2	5	0	0	14.6%	23.5%	76.5%	-52.9%																		1
ZNF517	8q	8q24.3	7	0	0	0.212733	7	2	5	2	5	0	0	14.6%	23.5%	76.5%	-52.9%																		1
ZNF7	8q	8q24.3	7	0	0	0.212733	7	2	5	2	5	0	0	14.6%	23.5%	76.5%	-52.9%																		1
OR2F1	7q	7q35	7	0	1	0.212733	7	2	5	2	5	0	0	14.6%	23.5%	76.5%	-52.9%																		1
SND1	7q	7q32.1	7	0	2	0.212733	7	2	5	2	5	0	0	14.6%	23.5%	76.5%	-52.9%																		1
SS18L1	20q	20q13.33	7	0	0	0.212733	7	2	5	2	5	0	0	14.6%	23.5%	76.5%	-52.9%																		1
RAB3IP	12q	12q15	7	0	0	0.212733	7	2	5	2	5	0	0	14.6%	23.5%	76.5%	-52.9%																		1
FAM110C	2p	2p25.3	7	0	0	0.212733	7	2	5	2	5	0	0	14.6%	23.5%	76.5%	-52.9%																		1
ACOT8	20q	20q13.12	0	3	2	0.246377	3	3	0	0	0	3	0	6.3%	100.0%	0.0%	100.0%																	1
AHCY	20q	20q11.22	0	3	1	0.246377	3	3	0	0	0	3	0	6.3%	100.0%	0.0%	100.0%																	1
APOBR	16p	16p11.2	0	3	0	0.246377	3	3	0	0	0	3	0	6.3%	100.0%	0.0%	100.0%																	1
ASIP	20q	20q11.22	0	3	1	0.246377	3	3	0	0	0	3	0	6.3%	100.0%	0.0%	100.0%																	1
ATMIN	16q	16q23.2	0	3	0	0.246377	3	3	0	0	0	3	0	6.3%	100.0%	0.0%	100.0%																	1
C12orf65	12q	12q24.31	0	3	0	0.246377	3	3	0	0	0	3	0	6.3%	100.0%	0.0%	100.0%																	1
C16orf46	16q	16q23.2	0	3	0	0.246377	3	3	0	0	0	3	0	6.3%	100.0%	0.0%	100.0%																	1
CCDC101	16p	16p11.2	0	3	0	0.246377	3	3	0	0	0	3	0	6.3%	100.0%	0.0%	100.0%																	1
CD163	12p	12p13.31	0	3	0	0.246377	3	3	0	0	0	3	0	6.3%	100.0%	0.0%	100.0%																	1
CDK2AP1	12q	12q24.31	0	3	0	0.246377	3	3	0	0	0	3	0	6.3%	100.0%	0.0%	100.0%						1											1
CENPN	16q	16q23.2	0	3	0	0.246377	3	3	0	0	0	3	0	6.3%	100.0%	0.0%	100.0%																	1
CLN3	16p	16p11.2	0	3	1	0.246377	3	3	0	0	0	3	0	6.3%	100.0%	0.0%	100.0%																	1
CLTC	17q	17q23.1	0	3	6	0.246377	3	3	0	0	0	3	0	6.3%	100.0%	0.0%	100.0%							1										1
CPAMD8	19p	19p13.11	0	3	0	0.246377	3	3	0	0	0	3	0	6.3%	100.0%	0.0%	100.0%																	1
CREB3L4	1q	1q21.3	0	3	17	0.246377	3	3	0	0	0	3	0	6.3%	100.0%	0.0%	100.0%										1							1
CRTC2	1q	1q21.3	0	3	2	0.246377	3	3	0	0	0	3	0	6.3%	100.0%	0.0%	100.0%										1							1
CSDC2	22q	22q13.2	0	3	0	0.246377	3	3	0	0	0	3	0	6.3%	100.0%	0.0%	100.0%																	1
CSTF3	11p	11p13	0	3	1	0.246377	3	3	0	0	0	3	0	6.3%	100.0%	0.0%	100.0%																	1
CSTF3-AS1	11p	11p13	0	3	0	0.246377	3	3	0	0	0	3	0	6.3%	100.0%	0.0%	100.0%																	1
CTSA	20q	20q13.12	0	3	2	0.246377	3	3	0	0	0	3	0	6.3%	100.0%	0.0%	100.0%																	1
DENND4B	1q	1q21.3	0	3	0	0.246377	3	3	0	0	0	3	0	6.3%	100.0%	0.0%	100.0%																	1
DESI1	22q	22q13.2	0	3	0	0.246377	3	3	0	0	0	3	0	6.3%	100.0%	0.0%	100.0%																	1
DNAJB1	19p	19p13.12	0	3	2	0.246377	3	3	0	0	0	3	0	6.3%	100.0%	0.0%	100.0%																	1
EIF3CL	16p	16p11.2	0	3	1	0.246377	3	3	0	0	0	3	0	6.3%	100.0%	0.0%	100.0%																	1
FAM129C	19p	19p13.11	0	3	0	0.246377	3	3	0	0	0	3	0	6.3%	100.0%	0.0%	100.0%																	1
FGF21	19q	19q13.33	0	3	8	0.246377	3	3	0	0	0	3	0	6.3%	100.0%	0.0%	100.0%										1	1			1			1
FUT1	19q	19q13.33	0	3	2	0.246377	3	3	0	0	0	3	0	6.3%	100.0%	0.0%	100.0%																	1
FUT2	19q	19q13.33	0	3	2	0.246377	3	3	0	0	0	3	0	6.3%	100.0%	0.0%	100.0%																	1
GATAD2B	1q	1q21.3	0	3	0	0.246377	3	3	0	0	0	3	0	6.3%	100.0%	0.0%	100.0%																	1
GCSH	16q	16q23.2	0	3	1	0.246377	3	3	0	0	0	3	0	6.3%	100.0%	0.0%	100.0%																	1
HAUS8	19p	19p13.11	0	3	0	0.246377	3	3	0	0	0	3	0	6.3%	100.0%	0.0%	100.0%																	1
HIPK3	11p	11p13	0	3	0	0.246377	3	3	0	0	0	3	0	6.3%	100.0%	0.0%	100.0%																	1
IFT52	20q	20q13.12	0	3	0	0.246377	3	3	0	0	0	3	0	6.3%	100.0%	0.0%	100.0%																	1
IL27	16p	16p11.2	0	3	0	0.246377	3	3	0	0	0	3	0	6.3%	100.0%	0.0%	100.0%																	1
INSL3	19p	19p13.11	0	3	0	0.246377	3	3	0	0	0	3	0	6.3%	100.0%	0.0%	100.0%																	1
INSR	19p	19p13.2	0	3	10	0.246377	3	3	0	0	0	3	0	6.3%	100.0%	0.0%	100.0%										1							1
ITLN2	1q	1q23.3	0	3	0	0.246377	3	3	0	0	0	3	0	6.3%	100.0%	0.0%	100.0%																	1
IZUMO1	19q	19q13.33	0	3	0	0.246377	3	3	0	0	0	3	0	6.3%	100.0%	0.0%	100.0%																	1
JAK3	19p	19p13.11	0	3	8	0.246377	3	3	0	0	0	3	0	6.3%	100.0%	0.0%	100.0%										1							1
JTB	1q	1q21.3	0	3	0	0.246377	3	3	0	0	0	3	0	6.3%	100.0%	0.0%	100.0%																	1
LIMK1	7q	7q11.23	0	3	3	0.246377	3	3	0	0	0	3	0	6.3%	100.0%	0.0%	100.0%																	1
LMOD1	1q	1q32.1	0	3	0	0.246377	3	3	0	0	0	3	0	6.3%	100.0%	0.0%	100.0%																	1
MAMSTR	19q	19q13.33	0	3	0	0.246377	3	3	0	0	0	3	0	6.3%	100.0%	0.0%	100.0%																	1
MED13	17q	17q23.2	0	3	0	0.246377	3	3	0	0	0	3	0	6.3%	100.0%	0.0%	100.0%							1										1
METTL2A	17q	17q23.2	0	3	0	0.246377	3	3	0	0	0	3	0	6.3%	100.0%	0.0%	100.0%																	1
MYBL2	20q	20q13.12	0	3	1	0.246377	3	3	0	0	0	3	0	6.3%	100.0%	0.0%	100.0%																	1
NEURL2	20q	20q13.12	0	3	0	0.246377	3	3	0	0	0	3	0	6.3%	100.0%	0.0%	100.0%																	1
NME1	17q	17q21.33	0	3	2	0.246377	3	3	0	0	0	3	0	6.3%	100.0%	0.0%	100.0%						1											1
NME1-NME2	17q	17q21.33	0	3	2	0.246377	3	3	0	0	0	3	0	6.3%	100.0%	0.0%	100.0%																	1
NME2	17q	17q21.33	0	3	2	0.246377	3	3	0	0	0	3	0	6.3%	100.0%	0.0%	100.0%																	1
NPIPB6	16p	16p11.2	0	3	0	0.246377	3	3	0	0	0	3	0	6.3%	100.0%	0.0%	100.0%																	1
NPIPB7	16p	16p11.2	0	3	0	0.246377	3	3	0	0	0	3	0	6.3%	100.0%	0.0%	100.0%																	1
NUP210L	1q	1q21.3	0	3	1	0.246377	3	3	0	0	0	3	0	6.3%	100.0%	0.0%	100.0%																	1
NUPR1	16p	16p11.2	0	3	1	0.246377	3	3	0	0	0	3	0	6.3%	100.0%	0.0%	100.0%																	1
PGLS	19p	19p13.11	0	3	1	0.246377	3	3	0	0	0	3	0	6.3%	100.0%	0.0%	100.0%																	1
PHF20	20q	20q11.22	0	3	0	0.246377	3	3	0	0	0	3	0	6.3%	100.0%	0.0%	100.0%																	1
PLTP	20q	20q13.12	0	3	1	0.246377	3	3	0	0	0	3	0	6.3%	100.0%	0.0%	100.0%																	1
PRSS36	16p	16p11.2	0	3	0	0.246377	3	3	0	0	0	3	0	6.3%	100.0%	0.0%	100.0%																	1
PRSS8	16p	16p11.2	0	3	0	0.246377	3	3	0	0	0	3	0	6.3%	100.0%	0.0%	100.0%																	1
PTRH2	17q	17q23.1	0	3	0	0.246377	3	3	0	0	0	3	0	6.3%	100.0%	0.0%	100.0%																	1
RAB13	1q	1q21.3	0	3	1	0.246377	3	3	0	0	0	3	0	6.3%	100.0%	0.0%	100.0%																	1
RABL5	7q	7q22.1	0	3	0	0.246377	3	3	0	0	0	3	0	6.3%	100.0%	0.0%	100.0%																	1
RASIP1	19q	19q13.33	0	3	0	0.246377	3	3	0	0	0	3	0	6.3%	100.0%	0.0%	100.0%																	1
RBBP6	16p	16p12.1	0	3	0	0.246377	3	3	0	0	0	3	0	6.3%	100.0%	0.0%	100.0%																	1
RBL1	20q	20q11.23	0	3	3	0.246377	3	3	0	0	0	3	0	6.3%	100.0%	0.0%	100.0%						1											1
RBM39	20q	20q11.22	0	3	0	0.246377	3	3	0	0	0	3	0	6.3%	100.0%	0.0%	100.0%																	1
RPS27	1q	1q21.3	0	3	1	0.246377	3	3	0	0	0	3	0	6.3%	100.0%	0.0%	100.0%																	1
RSL1D1	16p	16p13.13	0	3	0	0.246377	3	3	0	0	0	3	0	6.3%	100.0%	0.0%	100.0%																	1
SAMHD1	20q	20q11.23	0	3	0	0.246377	3	3	0	0	0	3	0	6.3%	100.0%	0.0%	100.0%																	1
SBK1	16p	16p11.2	0	3	0	0.246377	3	3	0	0	0	3	0	6.3%	100.0%	0.0%	100.0%																	1
SFI1	22q	22q12.2	0	3	0	0.246377	3	3	0	0	0	3	0	6.3%	100.0%	0.0%	100.0%																	1
SGK2	20q	20q13.12	0	3	1	0.246377	3	3	0	0	0	3	0	6.3%	100.0%	0.0%	100.0%										1							1
SLC39A1	1q	1q21.3	0	3	0	0.246377	3	3	0	0	0	3	0	6.3%	100.0%	0.0%	100.0%						1											1
SMIM7	19p	19p13.11	0	3	0	0.246377	3	3	0	0	0	3	0	6.3%	100.0%	0.0%	100.0%																	1
SNX21	20q	20q13.12	0	3	0	0.246377	3	3	0	0	0	3	0	6.3%	100.0%	0.0%	100.0%																	1
SPATA25	20q	20q13.12	0	3	0	0.246377	3	3	0	0	0	3	0	6.3%	100.0%	0.0%	100.0%																	1
TLK2	17q	17q23.2	0	3	0	0.246377	3	3	0	0	0	3	0	6.3%	100.0%	0.0%	100.0%																	1
TMC7	16p	16p12.3	0	3	0	0.246377	3	3	0	0	0	3	0	6.3%	100.0%	0.0%	100.0%																	1
XRCC6	22q	22q13.2	0	3	1	0.246377	3	3	0	0	0	3	0	6.3%	100.0%	0.0%	100.0%																	1
ZC3H7A	16p	16p13.13	0	3	0	0.246377	3	3	0	0	0	3	0	6.3%	100.0%	0.0%	100.0%																	1
ZG16	16p	16p11.2	0	3	0	0.246377	3	3	0	0	0	3	0	6.3%	100.0%	0.0%	100.0%																	1
ZNF136	19p	19p13.2	0	3	0	0.246377	3	3	0	0	0	3	0	6.3%	100.0%	0.0%	100.0%																	1
ZSWIM1	20q	20q13.12	0	3	0	0.246377	3	3	0	0	0	3	0	6.3%	100.0%	0.0%	100.0%																	1
ZSWIM3	20q	20q13.12	0	3	0	0.246377	3	3	0	0	0	3	0	6.3%	100.0%	0.0%	100.0%																	1
ACAP2	3q	3q29	0	3	1	0.246377	3	3	0	0	0	3	0	6.3%	100.0%	0.0%	100.0%																	1
ACKR4	3q	3q22.1	0	3	0	0.246377	3	3	0	0	0	3	0	6.3%	100.0%	0.0%	100.0%																	1
ACTL6A	3q	3q26.33	0	3	0	0.246377	3	3	0	0	0	3	0	6.3%	100.0%	0.0%	100.0%																	1
ADK	10q	10q22.2	0	3	1	0.246377	3	3	0	0	0	3	0	6.3%	100.0%	0.0%	100.0%																	1
ANGPTL6	19p	19p13.2	0	3	0	0.246377	3	3	0	0	0	3	0	6.3%	100.0%	0.0%	100.0%																	1
AP2M1	3q	3q27.1	0	3	4	0.246377	3	3	0	0	0	3	0	6.3%	100.0%	0.0%	100.0%																	1
ATP11B	3q	3q26.33	0	3	0	0.246377	3	3	0	0	0	3	0	6.3%	100.0%	0.0%	100.0%																	1
ATP1B3	3q	3q23	0	3	14	0.246377	3	3	0	0	0	3	0	6.3%	100.0%	0.0%	100.0%																	1
BDH1	3q	3q29	0	3	2	0.246377	3	3	0	0	0	3	0	6.3%	100.0%	0.0%	100.0%																	1
BFSP2	3q	3q22.1	0	3	0	0.246377	3	3	0	0	0	3	0	6.3%	100.0%	0.0%	100.0%																	1
C3orf58	3q	3q24	0	3	0	0.246377	3	3	0	0	0	3	0	6.3%	100.0%	0.0%	100.0%																	1
C3orf65	3q	3q27.2	0	3	0	0.246377	3	3	0	0	0	3	0	6.3%	100.0%	0.0%	100.0%																	1
CCDC50	3q	3q28	0	3	0	0.246377	3	3	0	0	0	3	0	6.3%	100.0%	0.0%	100.0%																	1
CEP19	3q	3q29	0	3	0	0.246377	3	3	0	0	0	3	0	6.3%	100.0%	0.0%	100.0%																	1
CLDN18	3q	3q22.3	0	3	4	0.246377	3	3	0	0	0	3	0	6.3%	100.0%	0.0%	100.0%																	1
CPEB3	10q	10q23.32	0	3	0	0.246377	3	3	0	0	0	3	0	6.3%	100.0%	0.0%	100.0%																	1
CPN1	10q	10q24.2	0	3	0	0.246377	3	3	0	0	0	3	0	6.3%	100.0%	0.0%	100.0%																	1
CTNNA3	10q	10q21.3	0	3	8	0.246377	3	3	0	0	0	3	0	6.3%	100.0%	0.0%	100.0%											1						1
DCUN1D1	3q	3q27.1	0	3	0	0.246377	3	3	0	0	0	3	0	6.3%	100.0%	0.0%	100.0%																	1
DGKG	3q	3q27.3	0	3	3	0.246377	3	3	0	0	0	3	0	6.3%	100.0%	0.0%	100.0%																	1
DIRC2	3q	3q21.1	0	3	0	0.246377	3	3	0	0	0	3	0	6.3%	100.0%	0.0%	100.0%																	1
DLG1	3q	3q29	0	3	4	0.246377	3	3	0	0	0	3	0	6.3%	100.0%	0.0%	100.0%						1											1
DNAJC12	10q	10q21.3	0	3	0	0.246377	3	3	0	0	0	3	0	6.3%	100.0%	0.0%	100.0%																	1
DNMBP	10q	10q24.2	0	3	0	0.246377	3	3	0	0	0	3	0	6.3%	100.0%	0.0%	100.0%																	1
DNMBP-AS1	10q	10q24.2	0	3	0	0.246377	3	3	0	0	0	3	0	6.3%	100.0%	0.0%	100.0%																	1
DVL3	3q	3q27.1	0	3	7	0.246377	3	3	0	0	0	3	0	6.3%	100.0%	0.0%	100.0%											1						1
EHHADH	3q	3q27.2	0	3	9	0.246377	3	3	0	0	0	3	0	6.3%	100.0%	0.0%	100.0%																	1
EHHADH-AS1	3q	3q27.2	0	3	0	0.246377	3	3	0	0	0	3	0	6.3%	100.0%	0.0%	100.0%																	1
EPHB3	3q	3q27.1	0	3	1	0.246377	3	3	0	0	0	3	0	6.3%	100.0%	0.0%	100.0%																	1
ERCC6	10q	10q11.23	0	3	1	0.246377	3	3	0	0	0	3	0	6.3%	100.0%	0.0%	100.0%																	1
ESYT3	3q	3q22.3	0	3	0	0.246377	3	3	0	0	0	3	0	6.3%	100.0%	0.0%	100.0%																	1
FAIM	3q	3q22.3	0	3	0	0.246377	3	3	0	0	0	3	0	6.3%	100.0%	0.0%	100.0%																	1
FNDC3B	3q	3q26.31	0	3	0	0.246377	3	3	0	0	0	3	0	6.3%	100.0%	0.0%	100.0%																	1
FYTTD1	3q	3q29	0	3	0	0.246377	3	3	0	0	0	3	0	6.3%	100.0%	0.0%	100.0%																	1
GHSR	3q	3q26.31	0	3	1	0.246377	3	3	0	0	0	3	0	6.3%	100.0%	0.0%	100.0%												1					1
GK5	3q	3q23	0	3	0	0.246377	3	3	0	0	0	3	0	6.3%	100.0%	0.0%	100.0%																	1
GNB4	3q	3q26.33	0	3	12	0.246377	3	3	0	0	0	3	0	6.3%	100.0%	0.0%	100.0%										1							1
GOLIM4	3q	3q26.2	0	3	0	0.246377	3	3	0	0	0	3	0	6.3%	100.0%	0.0%	100.0%																	1
GPR160	3q	3q26.2	0	3	0	0.246377	3	3	0	0	0	3	0	6.3%	100.0%	0.0%	100.0%																	1
GPR171	3q	3q25.1	0	3	0	0.246377	3	3	0	0	0	3	0	6.3%	100.0%	0.0%	100.0%																	1
GPR87	3q	3q25.1	0	3	0	0.246377	3	3	0	0	0	3	0	6.3%	100.0%	0.0%	100.0%																	1
GRK7	3q	3q23	0	3	3	0.246377	3	3	0	0	0	3	0	6.3%	100.0%	0.0%	100.0%																	1
HELLS	10q	10q23.33	0	3	0	0.246377	3	3	0	0	0	3	0	6.3%	100.0%	0.0%	100.0%																	1
HSPBAP1	3q	3q21.1	0	3	0	0.246377	3	3	0	0	0	3	0	6.3%	100.0%	0.0%	100.0%																	1
IGF2BP2	3q	3q27.2	0	3	0	0.246377	3	3	0	0	0	3	0	6.3%	100.0%	0.0%	100.0%																	1
IGSF10	3q	3q25.1	0	3	0	0.246377	3	3	0	0	0	3	0	6.3%	100.0%	0.0%	100.0%																	1
IL12A	3q	3q25.33	0	3	19	0.246377	3	3	0	0	0	3	0	6.3%	100.0%	0.0%	100.0%															1		1
IL12A-AS1	3q	3q25.33	0	3	0	0.246377	3	3	0	0	0	3	0	6.3%	100.0%	0.0%	100.0%																	1
IQCG	3q	3q29	0	3	0	0.246377	3	3	0	0	0	3	0	6.3%	100.0%	0.0%	100.0%																	1
KAT6B	10q	10q22.2	0	3	0	0.246377	3	3	0	0	0	3	0	6.3%	100.0%	0.0%	100.0%																	1
KLHL24	3q	3q27.1	0	3	0	0.246377	3	3	0	0	0	3	0	6.3%	100.0%	0.0%	100.0%																	1
LIPH	3q	3q27.2	0	3	0	0.246377	3	3	0	0	0	3	0	6.3%	100.0%	0.0%	100.0%																	1
LRCH3	3q	3q29	0	3	0	0.246377	3	3	0	0	0	3	0	6.3%	100.0%	0.0%	100.0%																	1
LRRC31	3q	3q26.2	0	3	0	0.246377	3	3	0	0	0	3	0	6.3%	100.0%	0.0%	100.0%																	1
LRRC34	3q	3q26.2	0	3	0	0.246377	3	3	0	0	0	3	0	6.3%	100.0%	0.0%	100.0%																	1
LRRIQ4	3q	3q26.2	0	3	0	0.246377	3	3	0	0	0	3	0	6.3%	100.0%	0.0%	100.0%																	1
MAP3K13	3q	3q27.2	0	3	1	0.246377	3	3	0	0	0	3	0	6.3%	100.0%	0.0%	100.0%														1			1
MARCH5	10q	10q23.32	0	3	0	0.246377	3	3	0	0	0	3	0	6.3%	100.0%	0.0%	100.0%																	1
MBNL1	3q	3q25.1	0	3	0	0.246377	3	3	0	0	0	3	0	6.3%	100.0%	0.0%	100.0%																	1
MCCC1	3q	3q27.1	0	3	1	0.246377	3	3	0	0	0	3	0	6.3%	100.0%	0.0%	100.0%																	1
MED12L	3q	3q25.1	0	3	0	0.246377	3	3	0	0	0	3	0	6.3%	100.0%	0.0%	100.0%																	1
MRPL47	3q	3q26.33	0	3	0	0.246377	3	3	0	0	0	3	0	6.3%	100.0%	0.0%	100.0%																	1
MUC20	3q	3q29	0	3	0	0.246377	3	3	0	0	0	3	0	6.3%	100.0%	0.0%	100.0%																	1
MUC4	3q	3q29	0	3	0	0.246377	3	3	0	0	0	3	0	6.3%	100.0%	0.0%	100.0%																	1
NDUFB5	3q	3q26.33	0	3	5	0.246377	3	3	0	0	0	3	0	6.3%	100.0%	0.0%	100.0%																	1
NMD3	3q	3q26.1	0	3	2	0.246377	3	3	0	0	0	3	0	6.3%	100.0%	0.0%	100.0%																	1
OPA1	3q	3q29	0	3	0	0.246377	3	3	0	0	0	3	0	6.3%	100.0%	0.0%	100.0%																	1
OPA1-AS1	3q	3q29	0	3	0	0.246377	3	3	0	0	0	3	0	6.3%	100.0%	0.0%	100.0%																	1
OTUD1	10p	10p12.2	0	3	0	0.246377	3	3	0	0	0	3	0	6.3%	100.0%	0.0%	100.0%																	1
P2RY14	3q	3q25.1	0	3	1	0.246377	3	3	0	0	0	3	0	6.3%	100.0%	0.0%	100.0%												1					1
PEX5L	3q	3q26.33	0	3	0	0.246377	3	3	0	0	0	3	0	6.3%	100.0%	0.0%	100.0%																	1
PGBD3	10q	10q11.23	0	3	0	0.246377	3	3	0	0	0	3	0	6.3%	100.0%	0.0%	100.0%																	1
PLS1	3q	3q23	0	3	0	0.246377	3	3	0	0	0	3	0	6.3%	100.0%	0.0%	100.0%																	1
PPAN	19p	19p13.2	0	3	0	0.246377	3	3	0	0	0	3	0	6.3%	100.0%	0.0%	100.0%																	1
PPAN-P2RY11	19p	19p13.2	0	3	0	0.246377	3	3	0	0	0	3	0	6.3%	100.0%	0.0%	100.0%																	1
PRR23A	3q	3q23	0	3	0	0.246377	3	3	0	0	0	3	0	6.3%	100.0%	0.0%	100.0%																	1
PRR23B	3q	3q23	0	3	0	0.246377	3	3	0	0	0	3	0	6.3%	100.0%	0.0%	100.0%																	1
PRR23C	3q	3q23	0	3	0	0.246377	3	3	0	0	0	3	0	6.3%	100.0%	0.0%	100.0%																	1
RASA2	3q	3q23	0	3	3	0.246377	3	3	0	0	0	3	0	6.3%	100.0%	0.0%	100.0%														1			1
RNF7	3q	3q23	0	3	1	0.246377	3	3	0	0	0	3	0	6.3%	100.0%	0.0%	100.0%																	1
RPL13A	19q	19q13.33	0	3	1	0.246377	3	3	0	0	0	3	0	6.3%	100.0%	0.0%	100.0%																	1
SAMD7	3q	3q26.2	0	3	0	0.246377	3	3	0	0	0	3	0	6.3%	100.0%	0.0%	100.0%																	1
SEC62	3q	3q26.2	0	3	2	0.246377	3	3	0	0	0	3	0	6.3%	100.0%	0.0%	100.0%																	1
SENP2	3q	3q27.2	0	3	2	0.246377	3	3	0	0	0	3	0	6.3%	100.0%	0.0%	100.0%																	1
SHOX	Xp	Xp22.33	0	3	0	0.246377	3	3	0	0	0	3	0	6.3%	100.0%	0.0%	100.0%																	1
SLC25A36	3q	3q23	0	3	0	0.246377	3	3	0	0	0	3	0	6.3%	100.0%	0.0%	100.0%																	1
SLC7A14	3q	3q26.2	0	3	0	0.246377	3	3	0	0	0	3	0	6.3%	100.0%	0.0%	100.0%																	1
SNORD105	19p	19p13.2	0	3	0	0.246377	3	3	0	0	0	3	0	6.3%	100.0%	0.0%	100.0%																	1
SNORD32A	19q	19q13.33	0	3	0	0.246377	3	3	0	0	0	3	0	6.3%	100.0%	0.0%	100.0%																	1
SNORD33	19q	19q13.33	0	3	0	0.246377	3	3	0	0	0	3	0	6.3%	100.0%	0.0%	100.0%																	1
SNORD34	19q	19q13.33	0	3	0	0.246377	3	3	0	0	0	3	0	6.3%	100.0%	0.0%	100.0%																	1
SNORD35A	19q	19q13.33	0	3	0	0.246377	3	3	0	0	0	3	0	6.3%	100.0%	0.0%	100.0%																	1
ST6GAL1	3q	3q27.3	0	3	2	0.246377	3	3	0	0	0	3	0	6.3%	100.0%	0.0%	100.0%																	1
TBC1D12	10q	10q23.33	0	3	0	0.246377	3	3	0	0	0	3	0	6.3%	100.0%	0.0%	100.0%																	1
TMEM212	3q	3q26.31	0	3	0	0.246377	3	3	0	0	0	3	0	6.3%	100.0%	0.0%	100.0%																	1
TMEM41A	3q	3q27.2	0	3	0	0.246377	3	3	0	0	0	3	0	6.3%	100.0%	0.0%	100.0%																	1
TNFSF10	3q	3q26.31	0	3	5	0.246377	3	3	0	0	0	3	0	6.3%	100.0%	0.0%	100.0%															1		1
TNK2	3q	3q29	0	3	0	0.246377	3	3	0	0	0	3	0	6.3%	100.0%	0.0%	100.0%																	1
TPRG1-AS2	3q	3q28	0	3	0	0.246377	3	3	0	0	0	3	0	6.3%	100.0%	0.0%	100.0%																	1
TRPC1	3q	3q23	0	3	3	0.246377	3	3	0	0	0	3	0	6.3%	100.0%	0.0%	100.0%																	1
UBA5	3q	3q22.1	0	3	0	0.246377	3	3	0	0	0	3	0	6.3%	100.0%	0.0%	100.0%																	1
USP13	3q	3q26.33	0	3	0	0.246377	3	3	0	0	0	3	0	6.3%	100.0%	0.0%	100.0%																	1
USP54	10q	10q22.2	0	3	0	0.246377	3	3	0	0	0	3	0	6.3%	100.0%	0.0%	100.0%																	1
XRN1	3q	3q23	0	3	2	0.246377	3	3	0	0	0	3	0	6.3%	100.0%	0.0%	100.0%						1											1
XXYLT1	3q	3q29	0	3	0	0.246377	3	3	0	0	0	3	0	6.3%	100.0%	0.0%	100.0%																	1
YEATS2	3q	3q27.1	0	3	0	0.246377	3	3	0	0	0	3	0	6.3%	100.0%	0.0%	100.0%																	1
ZBTB38	3q	3q23	0	3	0	0.246377	3	3	0	0	0	3	0	6.3%	100.0%	0.0%	100.0%																	1
DCTN6	8p	8p12	0	3	1	0.246377	3	3	0	0	0	3	0	6.3%	100.0%	0.0%	100.0%																	1
DUSP26	8p	8p12	0	3	0	0.246377	3	3	0	0	0	3	0	6.3%	100.0%	0.0%	100.0%																	1
RNF122	8p	8p12	0	3	0	0.246377	3	3	0	0	0	3	0	6.3%	100.0%	0.0%	100.0%																	1
SEPTIN12	16p	16p13.3	0	3	0	0.246377	3	3	0	0	0	3	0	6.3%	100.0%	0.0%	100.0%																	1
AGO4	1p	1p34.3	0	3	0	0.246377	3	3	0	0	0	3	0	6.3%	100.0%	0.0%	100.0%																	1
ARRDC5	19p	19p13.3	0	3	0	0.246377	3	3	0	0	0	3	0	6.3%	100.0%	0.0%	100.0%																	1
ATP6V0A1	17q	17q21.2	0	3	9	0.246377	3	3	0	0	0	3	0	6.3%	100.0%	0.0%	100.0%																	1
C16orf71	16p	16p13.3	0	3	0	0.246377	3	3	0	0	0	3	0	6.3%	100.0%	0.0%	100.0%																	1
C20orf196	20p	20p12.3	0	3	0	0.246377	3	3	0	0	0	3	0	6.3%	100.0%	0.0%	100.0%																	1
CA6	1p	1p36.23	0	3	1	0.246377	3	3	0	0	0	3	0	6.3%	100.0%	0.0%	100.0%																	1
CCDC117	22q	22q12.1	0	3	0	0.246377	3	3	0	0	0	3	0	6.3%	100.0%	0.0%	100.0%																	1
CCDC130	19p	19p13.2	0	3	0	0.246377	3	3	0	0	0	3	0	6.3%	100.0%	0.0%	100.0%																	1
CD97	19p	19p13.12	0	3	0	0.246377	3	3	0	0	0	3	0	6.3%	100.0%	0.0%	100.0%																	1
CHEK2	22q	22q12.1	0	3	3	0.246377	3	3	0	0	0	3	0	6.3%	100.0%	0.0%	100.0%						1	1										1
GDPD1	17q	17q22	0	3	0	0.246377	3	3	0	0	0	3	0	6.3%	100.0%	0.0%	100.0%																	1
HSCB	22q	22q12.1	0	3	0	0.246377	3	3	0	0	0	3	0	6.3%	100.0%	0.0%	100.0%																	1
KHDRBS1	1p	1p35.1	0	3	0	0.246377	3	3	0	0	0	3	0	6.3%	100.0%	0.0%	100.0%																	1
KLK7	19q	19q13.41	0	3	0	0.246377	3	3	0	0	0	3	0	6.3%	100.0%	0.0%	100.0%																	1
KPNA6	1p	1p35.1	0	3	0	0.246377	3	3	0	0	0	3	0	6.3%	100.0%	0.0%	100.0%																	1
NOL11	17q	17q24.2	0	3	0	0.246377	3	3	0	0	0	3	0	6.3%	100.0%	0.0%	100.0%																	1
OR1M1	19p	19p13.2	0	3	1	0.246377	3	3	0	0	0	3	0	6.3%	100.0%	0.0%	100.0%																	1
OR7G1	19p	19p13.2	0	3	1	0.246377	3	3	0	0	0	3	0	6.3%	100.0%	0.0%	100.0%																	1
OR7G2	19p	19p13.2	0	3	1	0.246377	3	3	0	0	0	3	0	6.3%	100.0%	0.0%	100.0%																	1
PAPL	19q	19q13.2	0	3	0	0.246377	3	3	0	0	0	3	0	6.3%	100.0%	0.0%	100.0%																	1
PLIN3	19p	19p13.3	0	3	0	0.246377	3	3	0	0	0	3	0	6.3%	100.0%	0.0%	100.0%																	1
PLK4	4q	4q28.2	0	3	0	0.246377	3	3	0	0	0	3	0	6.3%	100.0%	0.0%	100.0%																	1
PRR11	17q	17q22	0	3	0	0.246377	3	3	0	0	0	3	0	6.3%	100.0%	0.0%	100.0%																	1
PTRF	17q	17q21.2	0	3	0	0.246377	3	3	0	0	0	3	0	6.3%	100.0%	0.0%	100.0%																	1
ROGDI	16p	16p13.3	0	3	0	0.246377	3	3	0	0	0	3	0	6.3%	100.0%	0.0%	100.0%																	1
SETD8	12q	12q24.31	0	3	1	0.246377	3	3	0	0	0	3	0	6.3%	100.0%	0.0%	100.0%																	1
SLC2A7	1p	1p36.23	0	3	0	0.246377	3	3	0	0	0	3	0	6.3%	100.0%	0.0%	100.0%																	1
SMG8	17q	17q22	0	3	0	0.246377	3	3	0	0	0	3	0	6.3%	100.0%	0.0%	100.0%																	1
SNORA38B	17q	17q24.2	0	3	0	0.246377	3	3	0	0	0	3	0	6.3%	100.0%	0.0%	100.0%																	1
SNRNP35	12q	12q24.31	0	3	0	0.246377	3	3	0	0	0	3	0	6.3%	100.0%	0.0%	100.0%																	1
SPIC	12q	12q23.2	0	3	0	0.246377	3	3	0	0	0	3	0	6.3%	100.0%	0.0%	100.0%																	1
STAT3	17q	17q21.2	0	3	17	0.246377	3	3	0	0	0	3	0	6.3%	100.0%	0.0%	100.0%							1				1		1				1
SYNC	1p	1p35.1	0	3	0	0.246377	3	3	0	0	0	3	0	6.3%	100.0%	0.0%	100.0%																	1
TMEM39B	1p	1p35.1	0	3	0	0.246377	3	3	0	0	0	3	0	6.3%	100.0%	0.0%	100.0%																	1
WDR59	16q	16q23.1	0	3	0	0.246377	3	3	0	0	0	3	0	6.3%	100.0%	0.0%	100.0%																	1
XBP1	22q	22q12.1	0	3	3	0.246377	3	3	0	0	0	3	0	6.3%	100.0%	0.0%	100.0%																	1
ZNF500	16p	16p13.3	0	3	0	0.246377	3	3	0	0	0	3	0	6.3%	100.0%	0.0%	100.0%																	1
ZNRF1	16q	16q23.1	0	3	0	0.246377	3	3	0	0	0	3	0	6.3%	100.0%	0.0%	100.0%																	1
KIF14	1q	1q32.1	0	3	0	0.246377	3	3	0	0	0	3	0	6.3%	100.0%	0.0%	100.0%																	1
ABCG2	4q	4q22.1	0	3	2	0.246377	3	3	0	0	0	3	0	6.3%	100.0%	0.0%	100.0%																	1
ANKRD13C	1p	1p31.1	0	3	0	0.246377	3	3	0	0	0	3	0	6.3%	100.0%	0.0%	100.0%																	1
APBB2	4p	4p13	0	3	0	0.246377	3	3	0	0	0	3	0	6.3%	100.0%	0.0%	100.0%																	1
ARL9	4q	4q12	0	3	0	0.246377	3	3	0	0	0	3	0	6.3%	100.0%	0.0%	100.0%																	1
BEND4	4p	4p13	0	3	0	0.246377	3	3	0	0	0	3	0	6.3%	100.0%	0.0%	100.0%																	1
CHRNA9	4p	4p14	0	3	1	0.246377	3	3	0	0	0	3	0	6.3%	100.0%	0.0%	100.0%												1					1
FAM114A1	4p	4p14	0	3	0	0.246377	3	3	0	0	0	3	0	6.3%	100.0%	0.0%	100.0%																	1
HHLA3	1p	1p31.1	0	3	0	0.246377	3	3	0	0	0	3	0	6.3%	100.0%	0.0%	100.0%																	1
KLHL5	4p	4p14	0	3	0	0.246377	3	3	0	0	0	3	0	6.3%	100.0%	0.0%	100.0%																	1
LAP3	4p	4p15.32	0	3	2	0.246377	3	3	0	0	0	3	0	6.3%	100.0%	0.0%	100.0%																	1
MED28	4p	4p15.32	0	3	0	0.246377	3	3	0	0	0	3	0	6.3%	100.0%	0.0%	100.0%																	1
MIR574	4p	4p14	0	3	0	0.246377	3	3	0	0	0	3	0	6.3%	100.0%	0.0%	100.0%																	1
MYBPC2	19q	19q13.33	0	3	0	0.246377	3	3	0	0	0	3	0	6.3%	100.0%	0.0%	100.0%																	1
NSUN7	4p	4p14	0	3	0	0.246377	3	3	0	0	0	3	0	6.3%	100.0%	0.0%	100.0%																	1
PAICS	4q	4q12	0	3	1	0.246377	3	3	0	0	0	3	0	6.3%	100.0%	0.0%	100.0%																	1
PI4K2B	4p	4p15.2	0	3	2	0.246377	3	3	0	0	0	3	0	6.3%	100.0%	0.0%	100.0%																	1
PPAT	4q	4q12	0	3	2	0.246377	3	3	0	0	0	3	0	6.3%	100.0%	0.0%	100.0%																	1
PRSS48	4q	4q31.3	0	3	0	0.246377	3	3	0	0	0	3	0	6.3%	100.0%	0.0%	100.0%																	1
RHOH	4p	4p14	0	3	1	0.246377	3	3	0	0	0	3	0	6.3%	100.0%	0.0%	100.0%																	1
SEPSECS	4p	4p15.2	0	3	2	0.246377	3	3	0	0	0	3	0	6.3%	100.0%	0.0%	100.0%																	1
SLC30A9	4p	4p13	0	3	0	0.246377	3	3	0	0	0	3	0	6.3%	100.0%	0.0%	100.0%																	1
SLC34A2	4p	4p15.2	0	3	1	0.246377	3	3	0	0	0	3	0	6.3%	100.0%	0.0%	100.0%																	1
SRP72	4q	4q12	0	3	1	0.246377	3	3	0	0	0	3	0	6.3%	100.0%	0.0%	100.0%																	1
TMEM156	4p	4p14	0	3	0	0.246377	3	3	0	0	0	3	0	6.3%	100.0%	0.0%	100.0%																	1
TRIML1	4q	4q35.2	0	3	0	0.246377	3	3	0	0	0	3	0	6.3%	100.0%	0.0%	100.0%																	1
TRIML2	4q	4q35.2	0	3	0	0.246377	3	3	0	0	0	3	0	6.3%	100.0%	0.0%	100.0%																	1
UGDH	4p	4p14	0	3	4	0.246377	3	3	0	0	0	3	0	6.3%	100.0%	0.0%	100.0%																	1
WDR19	4p	4p14	0	3	0	0.246377	3	3	0	0	0	3	0	6.3%	100.0%	0.0%	100.0%																	1
ZNF876P	4p	4p16.3	0	3	0	0.246377	3	3	0	0	0	3	0	6.3%	100.0%	0.0%	100.0%																	1
C1orf216	1p	1p34.3	0	3	0	0.246377	3	3	0	0	0	3	0	6.3%	100.0%	0.0%	100.0%																	1
LEPROTL1	8p	8p12	0	3	0	0.246377	3	3	0	0	0	3	0	6.3%	100.0%	0.0%	100.0%																	1
MBOAT4	8p	8p12	0	3	0	0.246377	3	3	0	0	0	3	0	6.3%	100.0%	0.0%	100.0%																	1
RNF170	8p	8p11.21	0	3	0	0.246377	3	3	0	0	0	3	0	6.3%	100.0%	0.0%	100.0%																	1
MAP1LC3C	1q	1q43	0	3	0	0.246377	3	3	0	0	0	3	0	6.3%	100.0%	0.0%	100.0%																	1
ADD1	4p	4p16.3	0	3	0	0.246377	3	3	0	0	0	3	0	6.3%	100.0%	0.0%	100.0%																	1
DRD5	4p	4p16.1	0	3	3	0.246377	3	3	0	0	0	3	0	6.3%	100.0%	0.0%	100.0%												1					1
GRPEL1	4p	4p16.1	0	3	0	0.246377	3	3	0	0	0	3	0	6.3%	100.0%	0.0%	100.0%																	1
HAUS3	4p	4p16.3	0	3	0	0.246377	3	3	0	0	0	3	0	6.3%	100.0%	0.0%	100.0%																	1
MAN2B2	4p	4p16.1	0	3	1	0.246377	3	3	0	0	0	3	0	6.3%	100.0%	0.0%	100.0%																	1
MFSD10	4p	4p16.3	0	3	0	0.246377	3	3	0	0	0	3	0	6.3%	100.0%	0.0%	100.0%																	1
MIR95	4p	4p16.1	0	3	0	0.246377	3	3	0	0	0	3	0	6.3%	100.0%	0.0%	100.0%																	1
NOP14	4p	4p16.3	0	3	0	0.246377	3	3	0	0	0	3	0	6.3%	100.0%	0.0%	100.0%																	1
OTOP1	4p	4p16.3	0	3	0	0.246377	3	3	0	0	0	3	0	6.3%	100.0%	0.0%	100.0%																	1
RNF212	4p	4p16.3	0	3	0	0.246377	3	3	0	0	0	3	0	6.3%	100.0%	0.0%	100.0%																	1
SH3BP2	4p	4p16.3	0	3	1	0.246377	3	3	0	0	0	3	0	6.3%	100.0%	0.0%	100.0%																	1
SPON2	4p	4p16.3	0	3	0	0.246377	3	3	0	0	0	3	0	6.3%	100.0%	0.0%	100.0%																	1
TMED11P	4p	4p16.3	0	3	0	0.246377	3	3	0	0	0	3	0	6.3%	100.0%	0.0%	100.0%																	1
TNIP2	4p	4p16.3	0	3	0	0.246377	3	3	0	0	0	3	0	6.3%	100.0%	0.0%	100.0%																	1
ZNF141	4p	4p16.3	0	3	0	0.246377	3	3	0	0	0	3	0	6.3%	100.0%	0.0%	100.0%																	1
ZNF721	4p	4p16.3	0	3	0	0.246377	3	3	0	0	0	3	0	6.3%	100.0%	0.0%	100.0%																	1
PLA2G10	16p	16p13.12	3	6	9	0.0306992	9	8	1	2	1	6	0	18.8%	86.0%	14.0%	72.0%				1															1
SNORA42	1q	1q22	3	6	0	0.342546	9	6	3	1	2	5	1	18.8%	60.6%	39.4%	21.2%				1															1
CYB561D2	3p	3p21.31	0	8	0	0.118594	8	6	1	0	0	6	1	16.7%	82.2%	17.8%	64.4%						1		1									1
HYAL1	3p	3p21.31	0	8	2	0.118594	8	6	1	0	0	6	1	16.7%	82.2%	17.8%	64.4%								1									1
HYAL2	3p	3p21.31	0	8	1	0.118594	8	6	1	0	0	6	1	16.7%	82.2%	17.8%	64.4%								1									1
HYAL3	3p	3p21.31	0	8	1	0.118594	8	6	1	0	0	6	1	16.7%	82.2%	17.8%	64.4%								1									1
NAT6	3p	3p21.31	0	8	0	0.118594	8	6	1	0	0	6	1	16.7%	82.2%	17.8%	64.4%						1		1									1
NPRL2	3p	3p21.31	0	8	0	0.118594	8	6	1	0	0	6	1	16.7%	82.2%	17.8%	64.4%						1		1									1
RASSF1	3p	3p21.31	0	8	6	0.118594	8	6	1	0	0	6	1	16.7%	82.2%	17.8%	64.4%						1		1			1		1				1
RBM15B	3p	3p21.2	0	8	0	0.118594	8	6	1	0	0	6	1	16.7%	82.2%	17.8%	64.4%								1									1
TMEM115	3p	3p21.31	0	8	0	0.118594	8	6	1	0	0	6	1	16.7%	82.2%	17.8%	64.4%								1									1
TUSC2	3p	3p21.31	0	8	0	0.118594	8	6	1	0	0	6	1	16.7%	82.2%	17.8%	64.4%						1		1									1
ZMYND10	3p	3p21.31	0	8	0	0.118594	8	6	1	0	0	6	1	16.7%	82.2%	17.8%	64.4%						1		1									1
ZDHHC3	3p	3p21.31	0	8	0	0.118594	8	6	1	0	0	6	1	16.7%	82.2%	17.8%	64.4%								1									1
CRELD1	3p	3p25.3	0	31	0	0.133012	31	19	10	0	0	19	10	64.6%	59.4%	40.6%	18.8%	1		1					1									1
IL17RC	3p	3p25.3	0	31	0	0.133012	31	19	10	0	0	19	10	64.6%	59.4%	40.6%	18.8%	1		1					1									1
IL17RE	3p	3p25.3	0	31	0	0.133012	31	19	10	0	0	19	10	64.6%	59.4%	40.6%	18.8%	1		1					1									1
PRRT3	3p	3p25.3	0	31	0	0.133012	31	19	10	0	0	19	10	64.6%	59.4%	40.6%	18.8%	1		1					1									1
PRRT3-AS1	3p	3p25.3	0	31	0	0.133012	31	19	10	0	0	19	10	64.6%	59.4%	40.6%	18.8%	1		1					1									1
CCDC14	3q	3q21.1	2	4	0	0.276569	6	3	3	0	2	3	1	12.5%	43.5%	56.5%	-13.0%				1															1
FBXL18	7p	7p22.1	2	4	0	0.276569	6	3	3	0	2	3	1	12.5%	43.5%	56.5%	-13.0%				1															1
ADAMTSL5	19p	19p13.3	4	1	0	0.302938	5	2	3	1	3	1	0	10.4%	33.9%	66.1%	-32.2%																			1
PCSK4	19p	19p13.3	4	1	0	0.302938	5	2	3	1	3	1	0	10.4%	33.9%	66.1%	-32.2%																			1
REEP6	19p	19p13.3	4	1	0	0.302938	5	2	3	1	3	1	0	10.4%	33.9%	66.1%	-32.2%																			1
ALDH1L1	3q	3q21.3	4	1	1	0.302938	5	2	3	1	3	1	0	10.4%	33.9%	66.1%	-32.2%																			1
NMNAT3	3q	3q23	4	1	1	0.302938	5	2	3	1	3	1	0	10.4%	33.9%	66.1%	-32.2%																			1
TRPM4	19q	19q13.33	4	1	1	0.302938	5	2	3	1	3	1	0	10.4%	33.9%	66.1%	-32.2%																			1
OCLN	5q	5q13.2	4	1	5	0.302938	5	2	3	1	3	1	0	10.4%	33.9%	66.1%	-32.2%																			1
RINT1	7q	7q22.3	4	1	0	0.302938	5	2	3	1	3	1	0	10.4%	33.9%	66.1%	-32.2%						1													1
C20orf96	20p	20p13	4	1	0	0.302938	5	2	3	1	3	1	0	10.4%	33.9%	66.1%	-32.2%																			1
OTOR	20p	20p12.1	4	1	0	0.302938	5	2	3	1	3	1	0	10.4%	33.9%	66.1%	-32.2%																			1
SNAP25-AS1	20p	20p12.2	4	1	0	0.302938	5	2	3	1	3	1	0	10.4%	33.9%	66.1%	-32.2%																			1
GYPA	4q	4q31.21	4	1	2	0.302938	5	2	3	1	3	1	0	10.4%	33.9%	66.1%	-32.2%																			1
DNAH10	12q	12q24.31	4	1	0	0.302938	5	2	3	1	3	1	0	10.4%	33.9%	66.1%	-32.2%																			1
KCNK2	1q	1q41	4	1	1	0.302938	5	2	3	1	3	1	0	10.4%	33.9%	66.1%	-32.2%																			1
ARF5	7q	7q32.1	4	1	0	0.0113106	5	0	5	0	4	0	1	10.4%	0.0%	100.0%	-100.0%									G3										1
FSCN3	7q	7q32.1	4	1	0	0.0113106	5	0	5	0	4	0	1	10.4%	0.0%	100.0%	-100.0%									G3										1
GCC1	7q	7q32.1	4	1	0	0.0113106	5	0	5	0	4	0	1	10.4%	0.0%	100.0%	-100.0%									G3										1
CIDEA	18p	18p11.21	4	1	0	0.302938	5	2	3	1	3	1	0	10.4%	33.9%	66.1%	-32.2%																			1
TUBB6	18p	18p11.21	4	1	3	0.302938	5	2	3	1	3	1	0	10.4%	33.9%	66.1%	-32.2%																			1
KDM4B	19p	19p13.3	4	1	0	0.302938	5	2	3	1	3	1	0	10.4%	33.9%	66.1%	-32.2%																			1
ROBO2	3p	3p12.3	0	16	1	0.128265	16	11	4	0	0	11	4	33.3%	67.9%	32.1%	35.8%								1									1
SNORD56	11q	11q14.3	10	2	0	0.133139	12	4	8	3	7	1	1	25.0%	27.8%	72.2%	-44.4%				1															1
ANKRD36B	2q	2q11.2	9	0	0	0.148662	9	3	6	3	6	0	0	18.8%	27.8%	72.2%	-44.4%																		1
EP400NL	12q	12q24.33	9	0	0	0.148662	9	3	6	3	6	0	0	18.8%	27.8%	72.2%	-44.4%																		1
C20orf195	20q	20q13.33	9	0	0	0.148662	9	3	6	3	6	0	0	18.8%	27.8%	72.2%	-44.4%																		1
EEF1A2	20q	20q13.33	9	0	2	0.148662	9	3	6	3	6	0	0	18.8%	27.8%	72.2%	-44.4%																		1
HELZ2	20q	20q13.33	9	0	0	0.148662	9	3	6	3	6	0	0	18.8%	27.8%	72.2%	-44.4%																		1
KCNQ2	20q	20q13.33	9	0	1	0.148662	9	3	6	3	6	0	0	18.8%	27.8%	72.2%	-44.4%																		1
PPDPF	20q	20q13.33	9	0	0	0.148662	9	3	6	3	6	0	0	18.8%	27.8%	72.2%	-44.4%																		1
PTK6	20q	20q13.33	9	0	0	0.148662	9	3	6	3	6	0	0	18.8%	27.8%	72.2%	-44.4%																		1
SRMS	20q	20q13.33	9	0	0	0.148662	9	3	6	3	6	0	0	18.8%	27.8%	72.2%	-44.4%																		1
NTSR1	20q	20q13.33	9	0	2	0.148662	9	3	6	3	6	0	0	18.8%	27.8%	72.2%	-44.4%												1						1
KRT16P3	17p	17p11.2	9	0	0	0.148662	9	3	6	3	6	0	0	18.8%	27.8%	72.2%	-44.4%																		1
IQSEC3	12p	12p13.33	9	0	1	0.148662	9	3	6	3	6	0	0	18.8%	27.8%	72.2%	-44.4%																		1
SLC6A12	12p	12p13.33	9	0	0	0.148662	9	3	6	3	6	0	0	18.8%	27.8%	72.2%	-44.4%																		1
JAZF1	7p	7p15.1	9	0	0	0.148662	9	3	6	3	6	0	0	18.8%	27.8%	72.2%	-44.4%																		1
CCR2	3p	3p21.31	0	22	2	0.139355	22	14	6	0	0	14	6	45.8%	64.2%	35.8%	28.4%	1		1					1							1		1
PXK	3p	3p14.3	0	22	0	0.139355	22	14	6	0	0	14	6	45.8%	64.2%	35.8%	28.4%	1		1					1									1
DALRD3	3p	3p21.31	0	22	0	0.139355	22	14	6	0	0	14	6	45.8%	64.2%	35.8%	28.4%	1		1					1									1
IMPDH2	3p	3p21.31	0	22	2	0.139355	22	14	6	0	0	14	6	45.8%	64.2%	35.8%	28.4%	1		1					1									1
MIR191	3p	3p21.31	0	22	0	0.139355	22	14	6	0	0	14	6	45.8%	64.2%	35.8%	28.4%	1		1					1									1
MIR425	3p	3p21.31	0	22	0	0.139355	22	14	6	0	0	14	6	45.8%	64.2%	35.8%	28.4%	1		1					1									1
NDUFAF3	3p	3p21.31	0	22	0	0.139355	22	14	6	0	0	14	6	45.8%	64.2%	35.8%	28.4%	1		1					1									1
P4HTM	3p	3p21.31	0	22	0	0.139355	22	14	6	0	0	14	6	45.8%	64.2%	35.8%	28.4%	1		1					1									1
WDR6	3p	3p21.31	0	22	0	0.139355	22	14	6	0	0	14	6	45.8%	64.2%	35.8%	28.4%	1		1					1									1
OXSR1	3p	3p22.2	0	22	0	0.139355	22	14	6	0	0	14	6	45.8%	64.2%	35.8%	28.4%	1		1					1									1
EMC3	3p	3p25.3	0	33	0	0.203829	33	20	11	0	0	20	11	68.8%	58.3%	41.7%	16.6%	1		1					1									1
EMC3-AS1	3p	3p25.3	0	33	0	0.203829	33	20	11	0	0	20	11	68.8%	58.3%	41.7%	16.6%	1		1					1									1
SMARCC1	3p	3p21.31	0	33	0	0.203829	33	20	11	0	0	20	11	68.8%	58.3%	41.7%	16.6%	1		1					1									1
UGT2B15	4q	4q13.2	10	0	10	0.148662	10	3	6	3	6	0	0	20.8%	27.8%	72.2%	-44.4%																		1
KCNT2	1q	1q31.3	5	3	0	0.298685	8	5	3	2	3	3	0	16.7%	56.2%	43.8%	12.4%				1															1
BAIAP2	17q	17q25.3	14	0	2	0.187317	14	5	8	5	8	0	0	29.2%	32.5%	67.5%	-35.1%																		1
DDX11	12p	12p11.21	14	0	0	0.187317	14	5	8	5	8	0	0	29.2%	32.5%	67.5%	-35.1%																		1
PXDN	2p	2p25.3	11	0	0	0.168928	11	4	7	4	7	0	0	22.9%	30.5%	69.5%	-38.9%																		1
CDC25A	3p	3p21.31	0	37	3	0.168928	37	22	13	0	0	22	13	77.1%	56.6%	43.4%	13.1%	1		1					1					1				1
EDN3	20q	20q13.32	11	0	0	0.168928	11	4	7	4	7	0	0	22.9%	30.5%	69.5%	-38.9%																		1
LY6D	8q	8q24.3	11	0	0	0.168928	11	4	7	4	7	0	0	22.9%	30.5%	69.5%	-38.9%																		1
LYNX1	8q	8q24.3	11	0	0	0.168928	11	4	7	4	7	0	0	22.9%	30.5%	69.5%	-38.9%																		1
LYPD2	8q	8q24.3	11	0	0	0.168928	11	4	7	4	7	0	0	22.9%	30.5%	69.5%	-38.9%																		1
SLURP1	8q	8q24.3	11	0	0	0.168928	11	4	7	4	7	0	0	22.9%	30.5%	69.5%	-38.9%																		1
THEM6	8q	8q24.3	11	0	0	0.168928	11	4	7	4	7	0	0	22.9%	30.5%	69.5%	-38.9%																		1
SPDYE7P	7q	7q11.23	11	0	0	0.168928	11	4	7	4	7	0	0	22.9%	30.5%	69.5%	-38.9%																		1
CABLES2	20q	20q13.33	11	0	0	0.168928	11	4	7	4	7	0	0	22.9%	30.5%	69.5%	-38.9%						1												1
LAMA5	20q	20q13.33	11	0	7	0.168928	11	4	7	4	7	0	0	22.9%	30.5%	69.5%	-38.9%										1	1							1
RBBP8NL	20q	20q13.33	11	0	0	0.168928	11	4	7	4	7	0	0	22.9%	30.5%	69.5%	-38.9%																		1
RPS21	20q	20q13.33	11	0	1	0.168928	11	4	7	4	7	0	0	22.9%	30.5%	69.5%	-38.9%																		1
ARRDC3	5q	5q14.3	11	0	0	0.168928	11	4	7	4	7	0	0	22.9%	30.5%	69.5%	-38.9%																		1
SUGCT	7p	7p14.1	11	0	0	0.168928	11	4	7	4	7	0	0	22.9%	30.5%	69.5%	-38.9%																		1
ARIH2	3p	3p21.31	0	35	0	0.187317	35	21	12	0	0	21	12	72.9%	57.4%	42.6%	14.8%	1		1					1									1
ARIH2OS	3p	3p21.31	0	35	0	0.187317	35	21	12	0	0	21	12	72.9%	57.4%	42.6%	14.8%	1		1					1									1
CAMP	3p	3p21.31	0	35	2	0.187317	35	21	12	0	0	21	12	72.9%	57.4%	42.6%	14.8%	1		1					1									1
ZNF589	3p	3p21.31	0	35	0	0.187317	35	21	12	0	0	21	12	72.9%	57.4%	42.6%	14.8%	1		1					1									1
ELP6	3p	3p21.31	0	35	0	0.187317	35	21	12	0	0	21	12	72.9%	57.4%	42.6%	14.8%	1		1					1									1
SCAP	3p	3p21.31	0	35	0	0.187317	35	21	12	0	0	21	12	72.9%	57.4%	42.6%	14.8%	1		1					1									1
FAM115C	7q	7q35	13	0	0	0.187317	13	5	8	5	8	0	0	27.1%	32.5%	67.5%	-35.1%																		1
PHACTR4	1p	1p35.3	0	12	0	0.18298	12	9	3	0	0	9	3	25.0%	69.8%	30.2%	39.5%																	1
FBLN2	3p	3p25.1	0	12	0	0.150056	12	8	2	0	0	8	2	25.0%	75.5%	24.5%	50.9%								1									1
UBA3	3p	3p14.1	0	12	1	0.18298	12	9	3	0	0	9	3	25.0%	69.8%	30.2%	39.5%								1									1
GOLGA6L5P	15q	15q25.2	12	0	0	0.168928	12	4	7	4	7	0	0	25.0%	30.5%	69.5%	-38.9%																		1
OLFM3	1p	1p21.1	2	2	0	0.183575	4	1	2	0	2	1	0	8.3%	27.8%	72.2%	-44.4%																			1
PDE12	3p	3p14.3	1	21	0	0.0515538	22	15	5	1	0	14	5	45.8%	69.8%	30.2%	39.5%	1		1					1											1
DPH3	3p	3p25.1	0	23	0	0.149015	23	15	7	0	0	15	7	47.9%	62.2%	37.8%	24.5%	1		1					1									1
OXNAD1	3p	3p25.1	0	23	0	0.149015	23	15	7	0	0	15	7	47.9%	62.2%	37.8%	24.5%	1		1					1									1
SCN5A	3p	3p22.2	0	17	1	0.128265	17	11	4	0	0	11	4	35.4%	67.9%	32.1%	35.8%								1									1
STAG1	3q	3q22.3	1	5	1	0.0592988	6	6	0	1	0	5	0	12.5%	100.0%	0.0%	100.0%									G1										1
RYK	3q	3q22.2	1	5	0	0.252281	6	4	2	0	1	4	1	12.5%	60.6%	39.4%	21.2%																			1
CLNK	4p	4p16.1	1	5	0	0.252281	6	4	2	0	1	4	1	12.5%	60.6%	39.4%	21.2%																			1
ZBTB7A	19p	19p13.3	1	5	0	0.252281	6	4	2	0	1	4	1	12.5%	60.6%	39.4%	21.2%																			1
SMYD2	1q	1q32.3	5	1	0	0.302938	6	2	3	1	3	1	0	12.5%	33.9%	66.1%	-32.2%																			1
KALRN	3q	3q21.1	1	8	0	0.253282	9	6	3	0	1	6	2	18.8%	60.6%	39.4%	21.2%							1												1
PDS5A	4p	4p14	1	8	0	0.253282	9	6	3	0	1	6	2	18.8%	60.6%	39.4%	21.2%							1												1
KCNH8	3p	3p24.3	0	24	0	0.149015	24	15	7	0	0	15	7	50.0%	62.2%	37.8%	24.5%	1		1					1									1
MYRIP	3p	3p22.1	0	24	0	0.149015	24	15	7	0	0	15	7	50.0%	62.2%	37.8%	24.5%	1		1					1									1
ABR	17p	17p13.3	0	9	0	0.262105	9	7	2	0	0	7	2	18.8%	72.9%	27.1%	45.8%																	1
ATXN2	12q	12q24.12	0	9	0	0.262105	9	7	2	0	0	7	2	18.8%	72.9%	27.1%	45.8%																	1
BHLHA9	17p	17p13.3	0	9	0	0.262105	9	7	2	0	0	7	2	18.8%	72.9%	27.1%	45.8%																	1
C3orf38	3p	3p11.1	0	9	0	0.262105	9	7	2	0	0	7	2	18.8%	72.9%	27.1%	45.8%								1									1
TUSC5	17p	17p13.3	0	9	0	0.262105	9	7	2	0	0	7	2	18.8%	72.9%	27.1%	45.8%																	1
XPO1	2p	2p15	0	9	5	0.262105	9	7	2	0	0	7	2	18.8%	72.9%	27.1%	45.8%																	1
ZNF654	3p	3p11.1	0	9	0	0.262105	9	7	2	0	0	7	2	18.8%	72.9%	27.1%	45.8%								1									1
C10orf67	10p	10p12.2	0	9	0	0.262105	9	7	2	0	0	7	2	18.8%	72.9%	27.1%	45.8%																	1
SBDSP1	7q	7q11.23	6	1	0	0.380313	7	3	4	2	4	1	0	14.6%	36.6%	63.4%	-26.8%																			1
FGFR3	4p	4p16.3	6	1	9	0.380313	7	3	4	2	4	1	0	14.6%	36.6%	63.4%	-26.8%							1			1	1		1	1					1
GTF2H2B	5q	5q13.2	6	1	0	0.380313	7	3	4	2	4	1	0	14.6%	36.6%	63.4%	-26.8%																			1
SERF1A	5q	5q13.2	6	1	0	0.380313	7	3	4	2	4	1	0	14.6%	36.6%	63.4%	-26.8%																			1
SERF1B	5q	5q13.2	6	1	0	0.380313	7	3	4	2	4	1	0	14.6%	36.6%	63.4%	-26.8%																			1
SMN1	5q	5q13.2	6	1	1	0.380313	7	3	4	2	4	1	0	14.6%	36.6%	63.4%	-26.8%																			1
SMN2	5q	5q13.2	6	1	1	0.380313	7	3	4	2	4	1	0	14.6%	36.6%	63.4%	-26.8%																			1
FLNB-AS1	3p	3p14.3	0	13	0	0.18298	13	9	3	0	0	9	3	27.1%	69.8%	30.2%	39.5%								1									1
ZNF621	3p	3p22.1	0	13	0	0.18298	13	9	3	0	0	9	3	27.1%	69.8%	30.2%	39.5%								1									1
CXCR6	3p	3p21.31	0	13	2	0.18298	13	9	3	0	0	9	3	27.1%	69.8%	30.2%	39.5%								1							1		1
ABHD14B	3p	3p21.2	0	13	0	0.18298	13	9	3	0	0	9	3	27.1%	69.8%	30.2%	39.5%								1									1
RPL29	3p	3p21.2	0	13	1	0.18298	13	9	3	0	0	9	3	27.1%	69.8%	30.2%	39.5%								1									1
CHL1	3p	3p26.3	0	13	0	0.18298	13	9	3	0	0	9	3	27.1%	69.8%	30.2%	39.5%								1									1
CHL1-AS1	3p	3p26.3	0	13	0	0.18298	13	9	3	0	0	9	3	27.1%	69.8%	30.2%	39.5%								1									1
C6orf106	6p	6p21.31	0	6	0	0.212206	6	5	1	0	0	5	1	12.5%	79.4%	20.6%	58.7%																	1
DDIT4	10q	10q22.1	0	6	3	0.212206	6	5	1	0	0	5	1	12.5%	79.4%	20.6%	58.7%										1			1				1
DHDH	19q	19q13.33	0	6	2	0.212206	6	5	1	0	0	5	1	12.5%	79.4%	20.6%	58.7%																	1
NWD1	19p	19p13.11	0	6	0	0.212206	6	5	1	0	0	5	1	12.5%	79.4%	20.6%	58.7%																	1
PCGF6	10q	10q24.33	0	6	0	0.212206	6	5	1	0	0	5	1	12.5%	79.4%	20.6%	58.7%																	1
RAB39A	11q	11q22.3	0	6	0	0.212206	6	5	1	0	0	5	1	12.5%	79.4%	20.6%	58.7%																	1
RHBDL2	1p	1p34.3	0	6	0	0.212206	6	5	1	0	0	5	1	12.5%	79.4%	20.6%	58.7%																	1
SLC35F2	11q	11q22.3	0	6	0	0.212206	6	5	1	0	0	5	1	12.5%	79.4%	20.6%	58.7%																	1
TAF5	10q	10q24.33	0	6	2	0.212206	6	5	1	0	0	5	1	12.5%	79.4%	20.6%	58.7%																	1
USMG5	10q	10q24.33	0	6	0	0.212206	6	5	1	0	0	5	1	12.5%	79.4%	20.6%	58.7%																	1
ZMYND8	20q	20q13.12	0	6	0	0.212206	6	5	1	0	0	5	1	12.5%	79.4%	20.6%	58.7%							1										1
PRICKLE2-AS1	3p	3p14.1	0	6	0	0.212206	6	5	1	0	0	5	1	12.5%	79.4%	20.6%	58.7%								1									1
SENP5	3q	3q29	0	6	0	0.212206	6	5	1	0	0	5	1	12.5%	79.4%	20.6%	58.7%																	1
TBL1XR1	3q	3q26.32	0	6	1	0.212206	6	5	1	0	0	5	1	12.5%	79.4%	20.6%	58.7%							1										1
WNT5A	3p	3p14.3	0	6	8	0.212206	6	5	1	0	0	5	1	12.5%	79.4%	20.6%	58.7%						1		1			1						1
FNBP4	11p	11p11.2	0	6	0	0.212206	6	5	1	0	0	5	1	12.5%	79.4%	20.6%	58.7%																	1
KLK4	19q	19q13.41	0	6	0	0.212206	6	5	1	0	0	5	1	12.5%	79.4%	20.6%	58.7%																	1
KLK5	19q	19q13.41	0	6	0	0.212206	6	5	1	0	0	5	1	12.5%	79.4%	20.6%	58.7%																	1
KLK6	19q	19q13.41	0	6	0	0.212206	6	5	1	0	0	5	1	12.5%	79.4%	20.6%	58.7%						1											1
KLKP1	19q	19q13.33	0	6	0	0.212206	6	5	1	0	0	5	1	12.5%	79.4%	20.6%	58.7%																	1
NUP160	11p	11p11.2	0	6	1	0.212206	6	5	1	0	0	5	1	12.5%	79.4%	20.6%	58.7%																	1
TESK2	1p	1p34.1	0	6	0	0.212206	6	5	1	0	0	5	1	12.5%	79.4%	20.6%	58.7%																	1
YTHDF2	1p	1p35.3	0	6	0	0.212206	6	5	1	0	0	5	1	12.5%	79.4%	20.6%	58.7%																	1
ZFYVE9	1p	1p32.3	0	6	2	0.212206	6	5	1	0	0	5	1	12.5%	79.4%	20.6%	58.7%																	1
LRIG1	3p	3p14.1	0	6	0	0.212206	6	5	1	0	0	5	1	12.5%	79.4%	20.6%	58.7%								1									1
TIMP4	3p	3p25.2	0	6	0	0.212206	6	5	1	0	0	5	1	12.5%	79.4%	20.6%	58.7%								1									1
VGLL3	3p	3p12.1	0	6	0	0.212206	6	5	1	0	0	5	1	12.5%	79.4%	20.6%	58.7%								1									1
C1orf101	1q	1q44	3	0	0	0.183575	3	0	2	0	2	0	0	6.3%	0.0%	100.0%	-100.0%																		1
TSNAX	1q	1q42.2	3	0	0	0.183575	3	0	2	0	2	0	0	6.3%	0.0%	100.0%	-100.0%																		1
ANKRD61	7p	7p22.1	1	1	0	0.68599	2	1	1	0	1	1	0	4.2%	43.5%	56.5%	-13.0%																			1
CLEC18C	16q	16q22.1	1	1	0	0.68599	2	1	1	0	1	1	0	4.2%	43.5%	56.5%	-13.0%																			1
EXOSC6	16q	16q22.1	1	1	1	0.68599	2	1	1	0	1	1	0	4.2%	43.5%	56.5%	-13.0%																			1
GTF2IRD2B	7q	7q11.23	1	1	0	0.68599	2	1	1	0	1	1	0	4.2%	43.5%	56.5%	-13.0%																			1
KCTD7	7q	7q11.21	1	1	0	0.68599	2	1	1	0	1	1	0	4.2%	43.5%	56.5%	-13.0%																			1
MIR548O	7q	7q22.1	1	1	0	0.68599	2	1	1	0	1	1	0	4.2%	43.5%	56.5%	-13.0%																			1
ORAI2	7q	7q22.1	1	1	1	0.68599	2	1	1	0	1	1	0	4.2%	43.5%	56.5%	-13.0%																			1
POR	7q	7q11.23	1	1	0	0.68599	2	1	1	0	1	1	0	4.2%	43.5%	56.5%	-13.0%																			1
PRKRIP1	7q	7q22.1	1	1	0	0.68599	2	1	1	0	1	1	0	4.2%	43.5%	56.5%	-13.0%																			1
RBAK	7p	7p22.1	1	1	0	0.68599	2	1	1	0	1	1	0	4.2%	43.5%	56.5%	-13.0%																			1
SNORA72	1q	1q42.11	4	4	0	0.382693	8	4	4	1	3	3	1	16.7%	43.5%	56.5%	-13.0%				1															1
SPDYE6	7q	7q22.1	1	1	0	0.68599	2	1	1	0	1	1	0	4.2%	43.5%	56.5%	-13.0%																			1
SPTBN4	19q	19q13.2	1	1	0	0.68599	2	1	1	0	1	1	0	4.2%	43.5%	56.5%	-13.0%																			1
WBSCR16	7q	7q11.23	1	1	0	0.68599	2	1	1	0	1	1	0	4.2%	43.5%	56.5%	-13.0%																			1
WIPI2	7p	7p22.1	1	1	0	0.68599	2	1	1	0	1	1	0	4.2%	43.5%	56.5%	-13.0%																			1
ZNF815P	7p	7p22.1	1	1	0	0.68599	2	1	1	0	1	1	0	4.2%	43.5%	56.5%	-13.0%																			1
ZNF890P	7p	7p22.1	1	1	0	0.68599	2	1	1	0	1	1	0	4.2%	43.5%	56.5%	-13.0%																			1
ACADSB	10q	10q26.13	1	1	2	0.68599	2	1	1	0	1	1	0	4.2%	43.5%	56.5%	-13.0%																			1
ALDH1L1-AS2	3q	3q21.3	1	1	0	0.68599	2	1	1	0	1	1	0	4.2%	43.5%	56.5%	-13.0%																			1
ANKRD18DP	3q	3q29	1	1	0	0.68599	2	1	1	0	1	1	0	4.2%	43.5%	56.5%	-13.0%																			1
APLF	2p	2p13.3	1	1	0	0.68599	2	1	1	0	1	1	0	4.2%	43.5%	56.5%	-13.0%																			1
ARHGAP33	19q	19q13.12	1	1	0	0.68599	2	1	1	0	1	1	0	4.2%	43.5%	56.5%	-13.0%																			1
BCL6	3q	3q27.3	1	1	1	0.68599	2	1	1	0	1	1	0	4.2%	43.5%	56.5%	-13.0%																			1
BPESC1	3q	3q23	1	1	0	0.68599	2	1	1	0	1	1	0	4.2%	43.5%	56.5%	-13.0%																			1
BTBD16	10q	10q26.13	1	1	0	0.68599	2	1	1	0	1	1	0	4.2%	43.5%	56.5%	-13.0%																			1
C10orf82	10q	10q25.3	1	1	0	0.68599	2	1	1	0	1	1	0	4.2%	43.5%	56.5%	-13.0%																			1
C10orf99	10q	10q23.1	1	1	0	0.68599	2	1	1	0	1	1	0	4.2%	43.5%	56.5%	-13.0%																			1
C19orf55	19q	19q13.12	1	1	0	0.68599	2	1	1	0	1	1	0	4.2%	43.5%	56.5%	-13.0%																			1
CCDC37	3q	3q21.3	1	1	0	0.68599	2	1	1	0	1	1	0	4.2%	43.5%	56.5%	-13.0%																			1
CDHR1	10q	10q23.1	1	1	0	0.68599	2	1	1	0	1	1	0	4.2%	43.5%	56.5%	-13.0%																			1
CP	3q	3q25.1	1	1	1	0.68599	2	1	1	0	1	1	0	4.2%	43.5%	56.5%	-13.0%																			1
GHITM	10q	10q23.1	1	1	0	0.68599	2	1	1	0	1	1	0	4.2%	43.5%	56.5%	-13.0%																			1
HLTF-AS1	3q	3q24	1	1	0	0.68599	2	1	1	0	1	1	0	4.2%	43.5%	56.5%	-13.0%																			1
HMX3	10q	10q26.13	1	1	0	0.68599	2	1	1	0	1	1	0	4.2%	43.5%	56.5%	-13.0%																			1
HPS3	3q	3q24	1	1	0	0.68599	2	1	1	0	1	1	0	4.2%	43.5%	56.5%	-13.0%																			1
HSPA12A	10q	10q25.3	1	1	0	0.68599	2	1	1	0	1	1	0	4.2%	43.5%	56.5%	-13.0%																			1
HSPB6	19q	19q13.12	1	1	0	0.68599	2	1	1	0	1	1	0	4.2%	43.5%	56.5%	-13.0%																			1
HTT	4p	4p16.3	4	4	1	0.255794	8	6	2	2	2	4	0	16.7%	69.8%	30.2%	39.5%				1															1
IGFLR1	19q	19q13.12	1	1	0	0.68599	2	1	1	0	1	1	0	4.2%	43.5%	56.5%	-13.0%																			1
KCNAB1-AS1	3q	3q25.31	1	1	0	0.68599	2	1	1	0	1	1	0	4.2%	43.5%	56.5%	-13.0%																			1
KLRB1	12p	12p13.31	1	1	1	0.68599	2	1	1	0	1	1	0	4.2%	43.5%	56.5%	-13.0%																			1
MAGEF1	3q	3q27.1	1	1	0	0.68599	2	1	1	0	1	1	0	4.2%	43.5%	56.5%	-13.0%																			1
NPHS1	19q	19q13.12	1	1	0	0.68599	2	1	1	0	1	1	0	4.2%	43.5%	56.5%	-13.0%																			1
OTOL1	3q	3q26.1	1	1	0	0.68599	2	1	1	0	1	1	0	4.2%	43.5%	56.5%	-13.0%																			1
PAX2	10q	10q24.31	1	1	0	0.68599	2	1	1	0	1	1	0	4.2%	43.5%	56.5%	-13.0%																			1
PIPSL	10q	10q23.33	1	1	0	0.68599	2	1	1	0	1	1	0	4.2%	43.5%	56.5%	-13.0%																			1
PNLIPRP1	10q	10q25.3	1	1	3	0.68599	2	1	1	0	1	1	0	4.2%	43.5%	56.5%	-13.0%																			1
PNLIPRP2	10q	10q25.3	1	1	3	0.68599	2	1	1	0	1	1	0	4.2%	43.5%	56.5%	-13.0%																			1
PSENEN	19q	19q13.12	1	1	2	0.68599	2	1	1	0	1	1	0	4.2%	43.5%	56.5%	-13.0%																			1
PTX3	3q	3q25.32	1	1	0	0.68599	2	1	1	0	1	1	0	4.2%	43.5%	56.5%	-13.0%																			1
ROPN1B	3q	3q21.2	1	1	0	0.68599	2	1	1	0	1	1	0	4.2%	43.5%	56.5%	-13.0%																			1
RTP1	3q	3q27.3	1	1	0	0.68599	2	1	1	0	1	1	0	4.2%	43.5%	56.5%	-13.0%																			1
RTP2	3q	3q27.3	1	1	0	0.68599	2	1	1	0	1	1	0	4.2%	43.5%	56.5%	-13.0%																			1
RTP4	3q	3q27.3	1	1	0	0.68599	2	1	1	0	1	1	0	4.2%	43.5%	56.5%	-13.0%																			1
[truncated: 13,764 more rows]

## Sheet: B Mixed type
																		Genesets								Pathways
Names	Chr	Cytoband	Gain	Loss	Number of Pathways	p-Value Fisher-test	∑CNV	CNV G1	CNV G3	Gain G1	Gain G3	Loss G1	Loss G3	% CNV	% G1	% G3	%G1 - %G3	Genes_TOP20	Genes.TOP20.gains	Genes.TOP20.losses	Genes_CNV_mixed.type	Genes_TOP20.Mixed.Typed	TSG.Genes	Driver.genes	Genes_3P	HSA04151 PI3K-Akt signaling pathway	HSA05200 Pathways in cancer	HSA04080 Neuroactive ligand-receptor interaction	HSA05206 MicroRNAs in cancer	HSA04010 MAPK signaling pathway	HSA04060 Cytokine-cytokine receptor interaction
LRRIQ3	1p	1p31.1	2	5	0	0.048168	7	1	6	0	2	1	4	14.6%	11.4%	88.6%	-77.3%				1
NDC1	1p	1p32.3	2	4	1	1	6	3	3	1	1	2	2	12.5%	43.5%	56.5%	-13.0%				1
SPOCD1	1p	1p35.2	4	3	0	0.222247	7	6	1	4	0	2	1	14.6%	82.2%	17.8%	64.4%				1
CROCC	1p	1p36.13	8	3	0	0.756762	11	6	5	5	3	1	2	22.9%	48.0%	52.0%	-4.0%				1
RNU1-2	1p	1p36.13	8	3	0	0.756762	11	6	5	5	3	1	2	22.9%	48.0%	52.0%	-4.0%				1
U1	1p	1p36.13	8	3	0	0.756762	11	6	5	5	3	1	2	22.9%	48.0%	52.0%	-4.0%				1
NADK	1p	1p36.33	3	4	1	0.3252	7	2	5	1	2	1	3	14.6%	23.5%	76.5%	-52.9%				1
SNORA42	1q	1q22	3	6	0	0.342546	9	6	3	1	2	5	1	18.8%	60.6%	39.4%	21.2%				1
NBPF15	1q	1q21.2	3	4	0	0.581777	7	4	3	1	2	3	1	14.6%	50.6%	49.4%	1.3%				1
RNVU1-17	1q	1q21.2	14	2	0	0.510905	16	7	9	6	8	1	1	33.3%	37.4%	62.6%	-25.1%				1
ACBD6	1q	1q25.3	3	5	0	0.358558	8	6	2	3	0	3	2	16.7%	69.8%	30.2%	39.5%				1
KCNT2	1q	1q31.3	5	3	0	0.298685	8	5	3	2	3	3	0	16.7%	56.2%	43.8%	12.4%				1
SNORA72	1q	1q42.11	4	4	0	0.382693	8	4	4	1	3	3	1	16.7%	43.5%	56.5%	-13.0%				1
ERBB4	2q	2q34	5	3	4	0.846042	8	4	4	3	2	1	2	16.7%	43.5%	56.5%	-13.0%				1		1	1
VIL1	2q	2q35	2	12	0	1	14	8	6	1	1	7	5	29.2%	50.6%	49.4%	1.3%				1		1
ZNF804A	2q	2q32.1	7	3	0	1	10	5	4	4	3	1	1	20.8%	49.0%	51.0%	-2.0%				1
DIS3L2	2q	2q37.1	4	3	0	1	7	4	3	2	2	2	1	14.6%	50.6%	49.4%	1.3%				1
SNORA75	2q	2q37.1	8	6	0	0.589648	14	7	7	3	5	4	2	29.2%	43.5%	56.5%	-13.0%				1
SNORA26	3p	3p21.1	8	18	0	0.00768293	26	17	7	3	5	14	2	54.2%	65.1%	34.9%	30.3%	1			1	1			1
SNORA43	3p	3p25.3	4	17	0	0.540433	21	13	7	2	2	11	5	43.8%	58.8%	41.2%	17.6%	1			1	1			1
TCTEX1D2	3q	3q29	3	4	0	0.148988	7	5	2	1	2	4	0	14.6%	65.8%	34.2%	31.6%				1
ZDHHC19	3q	3q29	3	4	0	0.148988	7	5	2	1	2	4	0	14.6%	65.8%	34.2%	31.6%				1
ARL13B	3q	3q11.1	2	5	0	0.818049	7	3	4	1	1	2	3	14.6%	36.6%	63.4%	-26.8%				1
DHFRL1	3q	3q11.1	2	4	2	0.433468	6	2	4	1	1	1	3	12.5%	27.8%	72.2%	-44.4%				1
NSUN3	3q	3q11.1	2	5	0	0.818049	7	3	4	1	1	2	3	14.6%	36.6%	63.4%	-26.8%				1
PROS1	3q	3q11.1	2	8	1	1	10	6	4	1	1	5	3	20.8%	53.6%	46.4%	7.1%				1
STX19	3q	3q11.1	2	4	1	0.433468	6	2	4	1	1	1	3	12.5%	27.8%	72.2%	-44.4%				1
SPICE1	3q	3q13.2	2	6	0	0.841376	8	5	3	1	1	4	2	16.7%	56.2%	43.8%	12.4%				1
WDR52	3q	3q13.2	2	6	0	0.841376	8	5	3	1	1	4	2	16.7%	56.2%	43.8%	12.4%				1
CCDC14	3q	3q21.1	2	4	0	0.276569	6	3	3	0	2	3	1	12.5%	43.5%	56.5%	-13.0%				1
EEFSEC	3q	3q21.3	4	9	0	0.55236	13	9	4	3	1	6	3	27.1%	63.4%	36.6%	26.8%				1
ATP2C1	3q	3q22.1	2	5	0	1	7	4	3	1	1	3	2	14.6%	50.6%	49.4%	1.3%				1
EPHB1	3q	3q22.2	4	3	1	0.391915	7	5	2	2	2	3	0	14.6%	65.8%	34.2%	31.6%				1
EIF2B5	3q	3q27.1	5	3	1	0.121024	8	4	4	1	4	3	0	16.7%	43.5%	56.5%	-13.0%				1
SNORA63	3q	3q27.1	7	7	0	0.0274808	14	8	5	2	5	6	0	29.2%	55.2%	44.8%	10.3%				1
DPPA2	3q	3q13.13	2	7	0	1	9	5	4	1	1	4	3	18.8%	49.0%	51.0%	-2.0%				1
DPPA4	3q	3q13.13	2	6	0	1	8	4	4	1	1	3	3	16.7%	43.5%	56.5%	-13.0%				1
ZDHHC23	3q	3q13.31	2	5	0	1	7	4	3	1	1	3	2	14.6%	50.6%	49.4%	1.3%				1
NAALADL2	3q	3q26.31	4	4	0	0.610905	8	6	2	3	1	3	1	16.7%	69.8%	30.2%	39.5%				1
SNORA51	4p	4p14	14	8	0	0.00810901	22	13	9	5	9	8	0	45.8%	52.6%	47.4%	5.3%	1			1	1
ADRA2C	4p	4p16.3	4	3	1	0.836244	7	5	2	3	1	2	1	14.6%	65.8%	34.2%	31.6%				1							1
ATP5I	4p	4p16.3	4	3	1	0.0618363	7	2	5	0	4	2	1	14.6%	23.5%	76.5%	-52.9%				1
CPLX1	4p	4p16.3	5	2	1	0.106369	7	3	4	1	4	2	0	14.6%	36.6%	63.4%	-26.8%				1
CRIPAK	4p	4p16.3	5	2	0	0.106369	7	3	4	1	4	2	0	14.6%	36.6%	63.4%	-26.8%				1
GAK	4p	4p16.3	5	2	0	0.106369	7	3	4	1	4	2	0	14.6%	36.6%	63.4%	-26.8%				1
HTT	4p	4p16.3	4	4	1	0.255794	8	6	2	2	2	4	0	16.7%	69.8%	30.2%	39.5%				1
LETM1	4p	4p16.3	6	3	0	0.195226	9	5	4	2	4	3	0	18.8%	49.0%	51.0%	-2.0%				1
MFSD7	4p	4p16.3	4	3	0	0.0618363	7	2	5	0	4	2	1	14.6%	23.5%	76.5%	-52.9%				1
MSANTD1	4p	4p16.3	4	3	0	0.391915	7	5	2	2	2	3	0	14.6%	65.8%	34.2%	31.6%				1
MYL5	4p	4p16.3	4	3	4	0.0618363	7	2	5	0	4	2	1	14.6%	23.5%	76.5%	-52.9%				1
PCGF3	4p	4p16.3	5	2	0	0.106369	7	3	4	1	4	2	0	14.6%	36.6%	63.4%	-26.8%				1
PDE6B	4p	4p16.3	4	3	2	0.0618363	7	2	5	0	4	2	1	14.6%	23.5%	76.5%	-52.9%				1
RGS12	4p	4p16.3	5	3	0	0.358558	8	6	2	3	2	3	0	16.7%	69.8%	30.2%	39.5%				1
SLBP	4p	4p16.3	5	2	0	0.46118	7	4	3	2	3	2	0	14.6%	50.6%	49.4%	1.3%				1
TMEM129	4p	4p16.3	5	2	0	0.46118	7	4	3	2	3	2	0	14.6%	50.6%	49.4%	1.3%				1
UVSSA	4p	4p16.3	5	2	0	0.106369	7	3	4	1	4	2	0	14.6%	36.6%	63.4%	-26.8%				1
UGT2B17	4q	4q13.2	15	7	10	0.137157	22	9	12	5	9	4	3	45.8%	36.6%	63.4%	-26.8%	1			1	1
NUP155	5p	5p13.2	4	6	1	0.239124	10	6	4	1	3	5	1	20.8%	53.6%	46.4%	7.1%				1
EMB	5q	5q11.1	4	22	0	0.90757	26	15	10	2	2	13	8	54.2%	53.6%	46.4%	7.1%	1		1	1	1
CCNB1	5q	5q13.2	2	5	4	0.0224298	7	5	2	0	2	5	0	14.6%	65.8%	34.2%	31.6%				1
ZFYVE16	5q	5q14.1	5	2	2	0.106369	7	3	4	1	4	2	0	14.6%	36.6%	63.4%	-26.8%				1
LMNB1	5q	5q23.2	7	2	0	0.603293	9	6	3	4	3	2	0	18.8%	60.6%	39.4%	21.2%				1
SPOCK1	5q	5q31.2	15	2	0	0.344378	17	12	5	10	5	2	0	35.4%	64.9%	35.1%	29.7%				1
SNORA57	5q	5q35.1	7	3	0	0.863179	10	5	5	3	4	2	1	20.8%	43.5%	56.5%	-13.0%				1
DUSP22	6p	6p25.3	5	2	1	0.370204	7	3	4	3	2	0	2	14.6%	36.6%	63.4%	-26.8%				1		1							1
DDX43	6q	6q13	2	7	0	0.839289	9	6	3	1	1	5	2	18.8%	60.6%	39.4%	21.2%				1
MB21D1	6q	6q13	2	7	0	0.839289	9	6	3	1	1	5	2	18.8%	60.6%	39.4%	21.2%				1
MTO1	6q	6q13	2	12	0	0.866847	14	7	7	1	1	6	6	29.2%	43.5%	56.5%	-13.0%				1
KIF25	6q	6q27	7	2	0	1	9	5	4	4	3	1	1	18.8%	49.0%	51.0%	-2.0%				1
MLLT4	6q	6q27	4	3	5	1	7	4	3	2	2	2	1	14.6%	50.6%	49.4%	1.3%				1			1
SMOC2	6q	6q27	5	2	0	0.683564	7	5	2	4	1	1	1	14.6%	65.8%	34.2%	31.6%				1
SNORA27	6q	6q23.3	9	6	0	0.46614	15	6	8	4	5	2	3	31.3%	36.6%	63.4%	-26.8%				1
PSPH	7p	7p11.2	4	3	1	0.472606	7	3	4	1	3	2	1	14.6%	36.6%	63.4%	-26.8%				1
CYTH3	7p	7p22.1	5	4	0	0.154841	9	6	3	2	3	4	0	18.8%	60.6%	39.4%	21.2%				1
FBXL18	7p	7p22.1	2	4	0	0.276569	6	3	3	0	2	3	1	12.5%	43.5%	56.5%	-13.0%				1
PUS7	7q	7q22.3	3	7	0	0.00503428	10	7	3	0	3	7	0	20.8%	64.2%	35.8%	28.4%				1
SRPK2	7q	7q22.3	2	7	0	0.00974778	9	7	2	0	2	7	0	18.8%	72.9%	27.1%	45.8%				1
ZNF398	7q	7q36.1	5	2	0	0.196026	7	2	5	1	4	1	1	14.6%	23.5%	76.5%	-52.9%				1
ZNF425	7q	7q36.1	5	2	0	0.196026	7	2	5	1	4	1	1	14.6%	23.5%	76.5%	-52.9%				1
ZNF786	7q	7q36.1	5	2	0	0.196026	7	2	5	1	4	1	1	14.6%	23.5%	76.5%	-52.9%				1
SNORA15	7q	7q11.21	7	2	0	0.603293	9	6	3	4	3	2	0	18.8%	60.6%	39.4%	21.2%				1
SNORA22	7q	7q11.21	8	2	0	0.715064	10	6	4	4	4	2	0	20.8%	53.6%	46.4%	7.1%				1
BAZ1B	7q	7q11.23	2	7	0	0.0657581	9	6	3	0	2	6	1	18.8%	60.6%	39.4%	21.2%				1			1
UNC5D	8p	8p12	3	4	1	0.581777	7	4	3	1	2	3	1	14.6%	50.6%	49.4%	1.3%				1
SGCZ	8p	8p22	2	8	0	0.720174	10	4	5	1	1	3	4	20.8%	38.1%	61.9%	-23.8%				1
BMP1	8p	8p21.3	3	4	0	0.581777	7	4	3	1	2	3	1	14.6%	50.6%	49.4%	1.3%				1
DMTN	8p	8p21.3	3	4	0	0.818049	7	3	3	1	2	2	1	14.6%	43.5%	56.5%	-13.0%				1
FAM160B2	8p	8p21.3	3	4	0	0.818049	7	3	3	1	2	2	1	14.6%	43.5%	56.5%	-13.0%				1
FGF17	8p	8p21.3	3	4	8	0.818049	7	3	3	1	2	2	1	14.6%	43.5%	56.5%	-13.0%				1					1	1			1
DEFB103A	8p	8p23.1	22	4	0	0.130102	26	16	9	15	6	1	3	54.2%	57.8%	42.2%	15.5%	1	1		1	1
DEFB104A	8p	8p23.1	20	4	0	0.113672	24	15	8	14	5	1	3	50.0%	59.1%	40.9%	18.1%	1	1		1	1
DEFB104B	8p	8p23.1	8	5	0	0.194487	13	7	6	6	2	1	4	27.1%	47.3%	52.7%	-5.4%				1
DEFB105A	8p	8p23.1	20	4	0	0.113672	24	15	8	14	5	1	3	50.0%	59.1%	40.9%	18.1%	1	1		1	1
DEFB106A	8p	8p23.1	20	4	0	0.113672	24	15	8	14	5	1	3	50.0%	59.1%	40.9%	18.1%	1	1		1	1
DEFB106B	8p	8p23.1	9	5	0	0.146802	14	8	6	7	2	1	4	29.2%	50.6%	49.4%	1.3%				1
DEFB107A	8p	8p23.1	20	4	0	0.113672	24	15	8	14	5	1	3	50.0%	59.1%	40.9%	18.1%	1	1		1	1
DEFB109P1B	8p	8p23.1	4	5	0	0.648621	9	5	4	3	1	2	3	18.8%	49.0%	51.0%	-2.0%				1
DEFB4A	8p	8p23.1	18	3	0	0.0917872	21	14	6	13	4	1	2	43.8%	64.2%	35.8%	28.4%	1			1	1
FAM90A21P	8p	8p23.1	24	3	0	0.185395	27	17	9	16	7	1	2	56.3%	59.2%	40.8%	18.5%	1	1		1	1
FAM90A7P	8p	8p23.1	24	3	0	0.185395	27	17	9	16	7	1	2	56.3%	59.2%	40.8%	18.5%	1	1		1	1
SPAG11A	8p	8p23.1	20	4	0	0.113672	24	15	8	14	5	1	3	50.0%	59.1%	40.9%	18.1%	1	1		1	1
SPAG11B	8p	8p23.1	8	5	0	0.194487	13	7	6	6	2	1	4	27.1%	47.3%	52.7%	-5.4%				1
ZNF705G	8p	8p23.1	8	3	0	0.0764895	11	6	5	6	2	0	3	22.9%	48.0%	52.0%	-4.0%				1
CSMD1	8p	8p23.2	2	6	0	1	8	4	4	1	1	3	3	16.7%	43.5%	56.5%	-13.0%				1
ARHGEF10	8p	8p23.3	5	2	0	0.683564	7	5	2	4	1	1	1	14.6%	65.8%	34.2%	31.6%				1
TDRP	8p	8p23.3	2	4	0	0.783769	6	2	3	1	1	1	2	12.5%	33.9%	66.1%	-32.2%				1
ANK1	8p	8p11.21	2	6	1	0.683564	8	5	2	1	1	4	1	16.7%	65.8%	34.2%	31.6%				1
HGSNAT	8p	8p11.21	2	6	2	1	8	4	3	1	1	3	2	16.7%	50.6%	49.4%	1.3%				1
POMK	8p	8p11.21	2	5	0	1	7	4	3	1	1	3	2	14.6%	50.6%	49.4%	1.3%				1
RALYL	8q	8q21.2	3	4	0	0.533257	7	2	4	1	2	1	2	14.6%	27.8%	72.2%	-44.4%				1
STK3	8q	8q22.2	6	3	2	0.63131	9	4	5	3	3	1	2	18.8%	38.1%	61.9%	-23.8%				1									1
RIMS2	8q	8q22.3	7	2	1	0.160994	9	3	6	3	4	0	2	18.8%	27.8%	72.2%	-44.4%				1
SNTG1	8q	8q11.21	5	2	0	0.196026	7	2	5	2	3	0	2	14.6%	23.5%	76.5%	-52.9%				1
SAMD12	8q	8q24.12	5	2	0	0.196026	7	2	5	2	3	0	2	14.6%	23.5%	76.5%	-52.9%				1
CARD9	9q	9q34.3	5	2	2	0.196026	7	2	5	2	3	0	2	14.6%	23.5%	76.5%	-52.9%				1
DNLZ	9q	9q34.3	5	2	0	0.196026	7	2	5	2	3	0	2	14.6%	23.5%	76.5%	-52.9%				1
GPSM1	9q	9q34.3	5	2	1	0.196026	7	2	5	2	3	0	2	14.6%	23.5%	76.5%	-52.9%				1
NACC2	9q	9q34.3	4	3	0	0.0360981	7	1	6	1	3	0	3	14.6%	11.4%	88.6%	-77.3%				1
QSOX2	9q	9q34.3	5	2	0	0.196026	7	2	5	2	3	0	2	14.6%	23.5%	76.5%	-52.9%				1
SNAPC4	9q	9q34.3	5	2	0	0.196026	7	2	5	2	3	0	2	14.6%	23.5%	76.5%	-52.9%				1
UNC5B	10q	10q22.1	2	5	1	1	7	4	3	1	1	3	2	14.6%	50.6%	49.4%	1.3%				1		1
ZMIZ1-AS1	10q	10q22.3	2	5	0	0.683564	7	5	2	2	0	3	2	14.6%	65.8%	34.2%	31.6%				1
SNORD60	10q	10q26.2	8	2	0	0.62385	10	7	3	5	3	2	0	20.8%	64.2%	35.8%	28.4%				1
CYP2E1	10q	10q26.3	5	5	7	0.869694	10	5	5	2	3	3	2	20.8%	43.5%	56.5%	-13.0%				1
MTG1	10q	10q26.3	5	2	0	1	7	4	3	3	2	1	1	14.6%	50.6%	49.4%	1.3%				1
SPRN	10q	10q26.3	10	4	0	0.894083	14	7	7	5	5	2	2	29.2%	43.5%	56.5%	-13.0%				1
SYCE1	10q	10q26.3	3	4	0	0.581777	7	4	3	1	2	3	1	14.6%	50.6%	49.4%	1.3%				1
ANXA8L2	10q	10q11.22	5	4	0	0.648621	9	5	4	2	3	3	1	18.8%	49.0%	51.0%	-2.0%				1
FAM21B	10q	10q11.22	5	4	0	0.648621	9	5	4	2	3	3	1	18.8%	49.0%	51.0%	-2.0%				1
SNORD56	11q	11q14.3	10	2	0	0.133139	12	4	8	3	7	1	1	25.0%	27.8%	72.2%	-44.4%				1
WSCD2	12q	12q23.3	5	2	0	0.196026	7	2	5	1	4	1	1	14.6%	23.5%	76.5%	-52.9%				1
SVOP	12q	12q24.11	2	4	0	0.433468	6	2	4	1	1	1	3	12.5%	27.8%	72.2%	-44.4%				1
USP30	12q	12q24.11	2	4	0	0.433468	6	2	4	1	1	1	3	12.5%	27.8%	72.2%	-44.4%				1
BRAP	12q	12q24.12	3	8	1	0.133753	11	8	3	1	2	7	1	22.9%	67.2%	32.8%	34.5%				1
NEK3	13q	13q14.3	4	3	0	0.810138	7	4	2	3	1	1	1	14.6%	60.6%	39.4%	21.2%				1
TPTE2P3	13q	13q14.3	4	3	0	0.810138	7	4	2	3	1	1	1	14.6%	60.6%	39.4%	21.2%				1
LATS2	13q	13q12.11	3	5	1	0.836244	8	5	2	2	1	3	1	16.7%	65.8%	34.2%	31.6%				1		1
PCDH9	13q	13q21.32	4	3	0	0.074378	7	3	2	3	0	0	2	14.6%	53.6%	46.4%	7.1%				1
BMS1P18	14q	14q11.2	7	10	0	0.0881252	17	12	4	4	3	8	1	35.4%	69.8%	30.2%	39.5%				1
OR4K1	14q	14q11.2	4	5	1	0.0791128	9	8	1	3	1	5	0	18.8%	86.0%	14.0%	72.0%				1
OR4K2	14q	14q11.2	5	5	1	0.0578193	10	9	1	4	1	5	0	20.8%	87.4%	12.6%	74.8%				1
OR4K5	14q	14q11.2	4	5	1	0.0791128	9	8	1	3	1	5	0	18.8%	86.0%	14.0%	72.0%				1
OR4M1	14q	14q11.2	3	11	1	0.0105031	14	12	2	2	1	10	1	29.2%	82.2%	17.8%	64.4%				1
OR4N2	14q	14q11.2	5	3	1	0.205985	8	7	1	4	1	3	0	16.7%	84.3%	15.7%	68.7%				1
OR4Q3	14q	14q11.2	3	12	1	0.0105031	15	12	2	2	1	10	1	31.3%	82.2%	17.8%	64.4%				1
POTEM	14q	14q11.2	7	10	0	0.0881252	17	12	4	4	3	8	1	35.4%	69.8%	30.2%	39.5%				1
MIPOL1	14q	14q13.3	3	5	0	0.518297	8	3	5	1	2	2	3	16.7%	31.6%	68.4%	-36.8%				1
GOLGA6L6	15q	15q11.2	20	5	0	0.589143	25	12	12	10	9	2	3	52.1%	43.5%	56.5%	-13.0%	1	1		1	1
GOLGA8CP	15q	15q11.2	20	4	0	0.330261	24	11	12	10	9	1	3	50.0%	41.4%	58.6%	-17.3%	1	1		1	1
HERC2P3	15q	15q11.2	19	7	0	0.84968	26	13	12	9	9	4	3	54.2%	45.5%	54.5%	-9.1%	1			1	1
MIR1268A	15q	15q11.2	13	10	0	0.359341	23	15	7	8	4	7	3	47.9%	62.2%	37.8%	24.5%	1			1	1
OR4M2	15q	15q11.2	10	8	1	0.841747	18	10	8	5	5	5	3	37.5%	49.0%	51.0%	-2.0%				1
OR4N4	15q	15q11.2	17	9	1	0.249006	26	17	8	11	5	6	3	54.2%	62.0%	38.0%	24.1%	1			1	1
POTEB	15q	15q11.2	11	8	0	1	19	11	8	6	5	5	3	39.6%	51.4%	48.6%	2.8%				1
POTEB2	15q	15q11.2	22	4	0	0.90757	26	15	10	13	8	2	2	54.2%	53.6%	46.4%	7.1%	1	1		1	1
RTF1	15q	15q15.1	3	7	0	0.558109	10	6	4	1	2	5	2	20.8%	53.6%	46.4%	7.1%				1
HERC2P4	16p	16p11.2	4	4	0	0.148988	8	5	2	4	0	1	2	16.7%	65.8%	34.2%	31.6%				1
TP53TG3	16p	16p11.2	8	5	0	0.640934	13	8	5	4	4	4	1	27.1%	55.2%	44.8%	10.3%				1
TP53TG3D	16p	16p11.2	7	2	0	1	9	5	3	4	3	1	0	18.8%	56.2%	43.8%	12.4%				1
SNORA64	16p	16p13.3	10	8	0	0.29863	18	11	6	5	5	6	1	37.5%	58.5%	41.5%	17.0%				1
NPIPA3	16p	16p13.11	3	4	0	0.222247	7	6	1	2	1	4	0	14.6%	82.2%	17.8%	64.4%				1
PLA2G10	16p	16p13.12	3	6	9	0.0306992	9	8	1	2	1	6	0	18.8%	86.0%	14.0%	72.0%				1
CCDC144B	17p	17p11.2	7	8	0	0.897025	15	7	7	3	4	4	3	31.3%	43.5%	56.5%	-13.0%				1
CCL3L1	17q	17q12	2	6	6	1	8	4	4	1	1	3	3	16.7%	43.5%	56.5%	-13.0%				1										1
TBC1D3C	17q	17q12	2	4	0	1	6	3	3	1	1	2	2	12.5%	43.5%	56.5%	-13.0%				1
SUZ12	17q	17q11.2	2	6	0	0.0219058	8	6	2	0	2	6	0	16.7%	69.8%	30.2%	39.5%				1			1
ARL17A	17q	17q21.31	16	7	0	0.586884	23	14	8	11	5	3	3	47.9%	57.4%	42.6%	14.8%	1			1	1
ARL17B	17q	17q21.31	14	8	0	0.604459	22	12	9	9	5	3	4	45.8%	50.6%	49.4%	1.3%	1			1	1
FAM215B	17q	17q21.31	16	7	0	0.586884	23	14	8	11	5	3	3	47.9%	57.4%	42.6%	14.8%	1			1	1
LRRC37A	17q	17q21.31	14	6	0	0.768767	20	12	8	9	5	3	3	41.7%	53.6%	46.4%	7.1%	1			1	1
LRRC37A2	17q	17q21.31	16	7	0	0.586884	23	14	8	11	5	3	3	47.9%	57.4%	42.6%	14.8%	1			1	1
NSF	17q	17q21.31	11	7	3	0.830639	18	10	7	7	4	3	3	37.5%	52.4%	47.6%	4.7%				1
PSG1	19q	19q13.2	9	6	0	0.907322	15	9	6	5	4	4	2	31.3%	53.6%	46.4%	7.1%				1
PSG6	19q	19q13.31	5	3	0	1	8	5	3	3	2	2	1	16.7%	56.2%	43.8%	12.4%				1
PSG7	19q	19q13.31	6	3	0	1	9	5	4	3	3	2	1	18.8%	49.0%	51.0%	-2.0%				1
PTPRT	20q	20q13.11	6	3	0	0.113963	9	3	6	1	5	2	1	18.8%	27.8%	72.2%	-44.4%				1
NCOA3	20q	20q13.12	2	5	0	0.0727473	7	6	1	1	1	5	0	14.6%	82.2%	17.8%	64.4%				1			1
BCRP2	22q	22q11.21	3	4	0	0.702814	7	3	4	1	2	2	2	14.6%	36.6%	63.4%	-26.8%				1
GGT2	22q	22q11.21	3	4	0	0.702814	7	3	4	1	2	2	2	14.6%	36.6%	63.4%	-26.8%				1
TOP3B	22q	22q11.22	7	3	2	0.863179	10	5	5	3	4	2	1	20.8%	43.5%	56.5%	-13.0%				1
SNORA20	Xp	Xp22.32	3	5	0	0.846042	8	4	4	1	2	3	2	16.7%	43.5%	56.5%	-13.0%				1
DHRSX	Xp	Xp22.33	2	11	0	0.743038	13	6	7	1	1	5	6	27.1%	39.7%	60.3%	-20.5%				1
ATP6AP1	Xq	Xq28	8	2	8	1	10	6	4	5	3	1	1	20.8%	53.6%	46.4%	7.1%				1
FAM50A	Xq	Xq28	8	2	0	1	10	6	4	5	3	1	1	20.8%	53.6%	46.4%	7.1%				1
GDI1	Xq	Xq28	8	2	0	1	10	6	4	5	3	1	1	20.8%	53.6%	46.4%	7.1%				1			1
HSFX1	Xq	Xq28	5	2	0	0.683564	7	5	2	4	1	1	1	14.6%	65.8%	34.2%	31.6%				1
HSFX2	Xq	Xq28	5	2	0	0.683564	7	5	2	4	1	1	1	14.6%	65.8%	34.2%	31.6%				1
LAGE3	Xq	Xq28	8	2	0	1	10	6	4	5	3	1	1	20.8%	53.6%	46.4%	7.1%				1
MAGEA11	Xq	Xq28	5	2	0	0.683564	7	5	2	4	1	1	1	14.6%	65.8%	34.2%	31.6%				1
PLXNA3	Xq	Xq28	8	2	1	1	10	6	4	5	3	1	1	20.8%	53.6%	46.4%	7.1%				1
SLC10A3	Xq	Xq28	8	2	0	1	10	6	4	5	3	1	1	20.8%	53.6%	46.4%	7.1%				1
SNORA70	Xq	Xq28	19	7	0	0.177048	26	17	9	11	8	6	1	54.2%	59.2%	40.8%	18.5%	1			1	1
UBL4A	Xq	Xq28	8	2	0	1	10	6	4	5	3	1	1	20.8%	53.6%	46.4%	7.1%				1
SNORD61	Xq	Xq26.3	2	7	0	0.839289	9	6	3	1	1	5	2	18.8%	60.6%	39.4%	21.2%				1
TGIF2LX	Xq	Xq21.31	16	2	0	0.676719	18	8	9	7	8	1	1	37.5%	40.6%	59.4%	-18.8%				1

## Sheet: C Tumor Suppressor
																		Genesets								Pathways
Names	Chr	Cytoband	Gain	Loss	Number of Pathways	p-Value Fisher-test	∑CNV	CNV G1	CNV G3	Gain G1	Gain G3	Loss G1	Loss G3	% CNV	% G1	% G3	%G1 - %G3	Genes_TOP20	Genes.TOP20.gains	Genes.TOP20.losses	Genes_CNV_mixed.type	Genes_TOP20.Mixed.Typed	TSG.Genes	Driver.genes	Genes_3P	HSA04151 PI3K-Akt signaling pathway	HSA05200 Pathways in cancer	HSA04080 Neuroactive ligand-receptor interaction	HSA05206 MicroRNAs in cancer	HSA04010 MAPK signaling pathway	HSA04060 Cytokine-cytokine receptor interaction
ABI2	2q	2q33.2	3	2	1	0.295351	5	2	3	2	1	0	2	10.4%	33.9%	66.1%	-32.2%						1
ADAMTS18	16q	16q23.1	2	0	0	1	2	1	1	1	1	0	0	4.2%	43.5%	56.5%	-13.0%						1
ADAMTS9	3p	3p14.1	0	7	0	0.446237	7	5	2	0	0	5	2	14.6%	65.8%	34.2%	31.6%						1		1
ADPRH	3q	3q13.33	0	6	0	1	6	3	3	0	0	3	3	12.5%	43.5%	56.5%	-13.0%						1
AGAP2	12q	12q14.1	1	0	1	0.434783	1	0	1	0	1	0	0	2.1%	0.0%	100.0%	-100.0%						1
AHRR	5p	5p15.33	7	0	0	0.681586	7	3	4	3	4	0	0	14.6%	36.6%	63.4%	-26.8%						1
AIM2	1q	1q23.2	1	0	1	0.434783	1	0	1	0	1	0	0	2.1%	0.0%	100.0%	-100.0%						1
AIMP1	4q	4q24	0	1	0	1	1	1	0	0	0	1	0	2.1%	100.0%	0.0%	100.0%						1
AIP	11q	11q13.2	1	0	0	0.434783	1	0	1	0	1	0	0	2.1%	0.0%	100.0%	-100.0%						1
AKAP12	6q	6q25.1	0	4	0	1	4	2	2	0	0	2	2	8.3%	43.5%	56.5%	-13.0%						1
AKR1B1	7q	7q33	2	0	5	0.183575	2	0	2	0	2	0	0	4.2%	0.0%	100.0%	-100.0%						1
AMH	19p	19p13.3	5	0	3	0.639614	5	2	3	2	3	0	0	10.4%	33.9%	66.1%	-32.2%						1								1
ANXA7	10q	10q22.2	1	2	0	0.497585	3	3	0	1	0	2	0	6.3%	100.0%	0.0%	100.0%						1
APAF1	12q	12q23.1	0	1	10	0.434783	1	0	1	0	0	0	1	2.1%	0.0%	100.0%	-100.0%						1
APC2	19p	19p13.3	6	1	9	1	7	4	3	3	3	1	0	14.6%	50.6%	49.4%	1.3%						1				1		1
ARF1	1q	1q42.13	5	0	2	1	5	2	2	2	2	0	0	10.4%	43.5%	56.5%	-13.0%						1
ARHGAP29	1p	1p21.3	0	1	0	1	1	1	0	0	0	1	0	2.1%	100.0%	0.0%	100.0%						1
ARHGEF12	11q	11q23.3	0	1	5	0.434783	1	0	1	0	0	0	1	2.1%	0.0%	100.0%	-100.0%						1
ARID3B	15q	15q24.1	0	2	0	0.497585	2	2	0	0	0	2	0	4.2%	100.0%	0.0%	100.0%						1
ARL11	13q	13q14.2	0	2	0	0.434783	2	0	1	0	0	0	1	4.2%	0.0%	100.0%	-100.0%						1
ARMC10	7q	7q22.1	4	0	0	0.0296902	4	0	4	0	4	0	0	8.3%	0.0%	100.0%	-100.0%						1
ASCL1	12q	12q23.2	2	0	0	0.183575	2	0	2	0	2	0	0	4.2%	0.0%	100.0%	-100.0%						1
ATP8A2	13q	13q12.13	1	3	0	1	4	2	1	1	0	1	1	8.3%	60.6%	39.4%	21.2%						1
AXIN1	16p	16p13.3	2	0	6	1	2	1	1	1	1	0	0	4.2%	43.5%	56.5%	-13.0%						1				1
BAI2	1p	1p35.2	5	0	0	0.369325	5	4	1	4	1	0	0	10.4%	75.5%	24.5%	50.9%						1
BAI3	6q	6q12	0	2	0	0.183575	2	0	2	0	0	0	2	4.2%	0.0%	100.0%	-100.0%						1
BANP	16q	16q24.2	3	0	0	0.571805	3	1	2	1	2	0	0	6.3%	27.8%	72.2%	-44.4%						1
BAX	19q	19q13.33	1	0	14	1	1	1	0	1	0	0	0	2.1%	100.0%	0.0%	100.0%						1				1
BEX2	Xq	Xq22.1	2	2	0	0.74773	4	3	1	2	0	1	1	8.3%	69.8%	30.2%	39.5%						1
BHLHE41	12p	12p12.1	3	0	1	0.571805	3	1	2	1	2	0	0	6.3%	27.8%	72.2%	-44.4%						1
BIK	22q	22q13.2	1	0	0	1	1	1	0	1	0	0	0	2.1%	100.0%	0.0%	100.0%						1
BMP2	20p	20p12.3	1	0	6	0.434783	1	0	1	0	1	0	0	2.1%	0.0%	100.0%	-100.0%						1				1				1
BNIP3L	8p	8p21.2	0	4	0	0.621595	4	3	1	0	0	3	1	8.3%	69.8%	30.2%	39.5%						1
BRD7	16q	16q12.1	1	0	0	1	1	1	0	1	0	0	0	2.1%	100.0%	0.0%	100.0%						1
BRF1	14q	14q32.33	2	3	0	0.111137	5	1	4	1	1	0	3	10.4%	16.1%	83.9%	-67.7%						1
C10orf90	10q	10q26.2	0	2	0	0.497585	2	2	0	0	0	2	0	4.2%	100.0%	0.0%	100.0%						1
C2orf40	2q	2q12.2	1	0	0	1	1	1	0	1	0	0	0	2.1%	100.0%	0.0%	100.0%						1
CABLES2	20q	20q13.33	11	0	0	0.168928	11	4	7	4	7	0	0	22.9%	30.5%	69.5%	-38.9%						1
CADM1	11q	11q23.3	2	2	1	0.74773	4	3	1	2	0	1	1	8.3%	69.8%	30.2%	39.5%						1
CADM4	19q	19q13.31	1	0	0	0.434783	1	0	1	0	1	0	0	2.1%	0.0%	100.0%	-100.0%						1
CAMTA1	1p	1p36.31	2	2	0	1	4	2	2	1	1	1	1	8.3%	43.5%	56.5%	-13.0%						1
CASP8	2q	2q33.1	0	1	18	0.434783	1	0	1	0	0	0	1	2.1%	0.0%	100.0%	-100.0%						1				1
CAV1	7q	7q31.2	3	1	5	0.382603	4	1	3	1	2	0	1	8.3%	20.4%	79.6%	-59.2%						1
CAV2	7q	7q31.2	3	1	4	0.382603	4	1	3	1	2	0	1	8.3%	20.4%	79.6%	-59.2%						1
CBFA2T3	16q	16q24.3	8	0	0	0.267376	8	3	5	3	5	0	0	16.7%	31.6%	68.4%	-36.8%						1
CCDC136	7q	7q32.1	2	1	0	0.714537	3	1	2	1	1	0	1	6.3%	27.8%	72.2%	-44.4%						1
CCNC	6q	6q16.2	0	3	0	0.571805	3	1	2	0	0	1	2	6.3%	27.8%	72.2%	-44.4%						1
CDH11	16q	16q21	1	1	0	1	2	2	0	1	0	1	0	4.2%	100.0%	0.0%	100.0%						1
CDH13	16q	16q23.3	1	0	0	1	1	1	0	1	0	0	0	2.1%	100.0%	0.0%	100.0%						1
CDH4	20q	20q13.33	15	0	1	0.526682	15	7	8	7	8	0	0	31.3%	40.2%	59.8%	-19.5%						1
CDK2AP1	12q	12q24.31	0	3	0	0.246377	3	3	0	0	0	3	0	6.3%	100.0%	0.0%	100.0%						1
CDK2AP2	11q	11q13.2	1	0	0	0.434783	1	0	1	0	1	0	0	2.1%	0.0%	100.0%	-100.0%						1
CDKN1C	11p	11p15.4	2	0	1	0.183575	2	0	2	0	2	0	0	4.2%	0.0%	100.0%	-100.0%						1
CEACAM1	19q	19q13.2	0	4	0	0.621595	4	3	1	0	0	3	1	8.3%	69.8%	30.2%	39.5%						1
CEBPD	8q	8q11.21	0	1	0	1	1	0	0	0	0	0	0	2.1%									1
CHD5	1p	1p36.31	1	1	0	1	2	2	0	1	0	1	0	4.2%	100.0%	0.0%	100.0%						1
CHFR	12q	12q24.33	4	0	0	0.302938	4	1	3	1	3	0	0	8.3%	20.4%	79.6%	-59.2%						1
CHUK	10q	10q24.31	0	3	31	1	3	2	1	0	0	2	1	6.3%	60.6%	39.4%	21.2%						1			1	1			1
CLU	8p	8p21.1	0	4	0	1	4	2	2	0	0	2	2	8.3%	43.5%	56.5%	-13.0%						1
CMTM5	14q	14q11.2	2	0	0	1	2	1	1	1	1	0	0	4.2%	43.5%	56.5%	-13.0%						1
CNTNAP2	7q	7q35	8	1	1	0.680469	9	5	4	5	3	0	1	18.8%	49.0%	51.0%	-2.0%						1
COL4A3	2q	2q36.3	2	1	7	0.714537	3	1	2	1	1	0	1	6.3%	27.8%	72.2%	-44.4%						1			1	1
CPNE7	16q	16q24.3	4	0	0	1	4	2	2	2	2	0	0	8.3%	43.5%	56.5%	-13.0%						1
CREBL2	12p	12p13.2	1	0	0	0.434783	1	0	1	0	1	0	0	2.1%	0.0%	100.0%	-100.0%						1
CST5	20p	20p11.21	2	0	1	1	2	1	1	1	1	0	0	4.2%	43.5%	56.5%	-13.0%						1
CST6	11q	11q13.1	4	0	0	0.302938	4	1	3	1	3	0	0	8.3%	20.4%	79.6%	-59.2%						1
CTBP1	4p	4p16.3	0	2	4	0.497585	2	2	0	0	0	2	0	4.2%	100.0%	0.0%	100.0%						1				1
CTBP2	10q	10q26.13	0	1	4	1	1	1	0	0	0	1	0	2.1%	100.0%	0.0%	100.0%						1				1
CTDSPL	3p	3p22.2	0	17	0	0.0313666	17	12	3	0	0	12	3	35.4%	75.5%	24.5%	50.9%						1		1
CTGF	6q	6q23.2	0	2	1	1	2	1	1	0	0	1	1	4.2%	43.5%	56.5%	-13.0%						1
CUL4A	13q	13q34	1	2	2	0.183575	3	1	2	1	0	0	2	6.3%	27.8%	72.2%	-44.4%						1
CUL5	11q	11q22.3	0	2	1	1	2	1	1	0	0	1	1	4.2%	43.5%	56.5%	-13.0%						1
CYB561D2	3p	3p21.31	0	8	0	0.118594	8	6	1	0	0	6	1	16.7%	82.2%	17.8%	64.4%						1		1
DAB2	5p	5p13.1	4	0	1	0.621595	4	3	1	3	1	0	0	8.3%	69.8%	30.2%	39.5%						1
DAB2IP	9q	9q33.2	2	0	0	0.497585	2	2	0	2	0	0	0	4.2%	100.0%	0.0%	100.0%						1
DAPK1	9q	9q21.33	0	1	2	0.434783	1	0	1	0	0	0	1	2.1%	0.0%	100.0%	-100.0%						1				1
DAPK3	19p	19p13.3	1	0	2	0.434783	1	0	1	0	1	0	0	2.1%	0.0%	100.0%	-100.0%						1				1
DEFB1	8p	8p23.1	0	2	0	1	2	1	1	0	0	1	1	4.2%	43.5%	56.5%	-13.0%						1
DFNA5	7p	7p15.3	8	0	0	0.712611	8	4	4	4	4	0	0	16.7%	43.5%	56.5%	-13.0%						1
DIRAS3	1p	1p31.3	0	1	0	1	1	1	0	0	0	1	0	2.1%	100.0%	0.0%	100.0%						1
DLC1	8p	8p22	1	5	0	1	6	4	2	1	0	3	2	12.5%	60.6%	39.4%	21.2%						1
DLEC1	3p	3p22.2	0	20	0	0.0715779	20	14	5	0	0	14	5	41.7%	68.3%	31.7%	36.6%	1		1			1		1
DLG1	3q	3q29	0	3	4	0.246377	3	3	0	0	0	3	0	6.3%	100.0%	0.0%	100.0%						1
DMBT1	10q	10q26.13	2	0	1	0.497585	2	2	0	2	0	0	0	4.2%	100.0%	0.0%	100.0%						1
DMTF1	7q	7q21.12	2	0	0	0.183575	2	0	2	0	2	0	0	4.2%	0.0%	100.0%	-100.0%						1
DNAJB4	1p	1p31.1	0	1	0	1	1	1	0	0	0	1	0	2.1%	100.0%	0.0%	100.0%						1
DNAJC11	1p	1p36.31	1	2	0	0.714537	3	1	2	0	1	1	1	6.3%	27.8%	72.2%	-44.4%						1
DOK1	2p	2p13.1	1	0	1	0.434783	1	0	1	0	1	0	0	2.1%	0.0%	100.0%	-100.0%						1
DOK2	8p	8p21.3	0	8	0	0.681586	8	3	4	0	0	3	4	16.7%	36.6%	63.4%	-26.8%						1
DOK3	5q	5q35.3	2	0	0	1	2	1	1	1	1	0	0	4.2%	43.5%	56.5%	-13.0%						1
DPH1	17p	17p13.3	1	0	0	1	1	1	0	1	0	0	0	2.1%	100.0%	0.0%	100.0%						1
DPP4	2q	2q24.2	3	0	1	1	3	2	1	2	1	0	0	6.3%	60.6%	39.4%	21.2%						1
DUSP22	6p	6p25.3	5	2	1	0.370204	7	3	4	3	2	0	2	14.6%	36.6%	63.4%	-26.8%				1		1							1
DUSP6	12q	12q21.33	3	0	2	1	3	2	1	2	1	0	0	6.3%	60.6%	39.4%	21.2%						1							1
E2F1	20q	20q11.22	3	0	13	0.571805	3	1	2	1	2	0	0	6.3%	27.8%	72.2%	-44.4%						1				1		1
EDA2R	Xq	Xq12	0	2	1	1	2	1	1	0	0	1	1	4.2%	43.5%	56.5%	-13.0%						1								1
EFNA5	5q	5q21.3	12	0	4	0.314031	12	5	7	5	7	0	0	25.0%	35.5%	64.5%	-29.1%						1			1
EGLN1	1q	1q42.2	4	0	3	0.571805	4	1	2	1	2	0	0	8.3%	27.8%	72.2%	-44.4%						1				1
EGLN3	14q	14q13.1	0	5	3	0.639614	5	2	3	0	0	2	3	10.4%	33.9%	66.1%	-32.2%						1				1
EGR1	5q	5q31.2	4	0	2	1	4	2	2	2	2	0	0	8.3%	43.5%	56.5%	-13.0%						1
EGR2	10q	10q21.3	0	2	3	0.497585	2	2	0	0	0	2	0	4.2%	100.0%	0.0%	100.0%						1
EMP1	12p	12p13.1	3	0	0	0.0750988	3	0	3	0	3	0	0	6.3%	0.0%	100.0%	-100.0%						1
EPB41	1p	1p35.3	1	3	1	0.761007	4	2	2	1	0	1	2	8.3%	43.5%	56.5%	-13.0%						1
EPHA1	7q	7q35	6	0	1	0.380313	6	2	4	2	4	0	0	12.5%	27.8%	72.2%	-44.4%						1
EPHB2	1p	1p36.12	0	1	1	1	1	1	0	0	0	1	0	2.1%	100.0%	0.0%	100.0%						1
EPHB4	7q	7q22.1	4	0	1	1	4	2	2	2	2	0	0	8.3%	43.5%	56.5%	-13.0%						1
ERF	19q	19q13.2	1	0	0	0.434783	1	0	1	0	1	0	0	2.1%	0.0%	100.0%	-100.0%						1
ERRFI1	1p	1p36.23	0	2	0	1	2	1	1	0	0	1	1	4.2%	43.5%	56.5%	-13.0%						1
ESRP1	8q	8q22.1	1	1	0	0.68599	2	1	1	0	1	1	0	4.2%	43.5%	56.5%	-13.0%						1
ETV6	12p	12p13.2	2	0	2	0.183575	2	0	2	0	2	0	0	4.2%	0.0%	100.0%	-100.0%						1
EXT1	8q	8q24.11	4	1	1	0.609266	5	2	3	2	2	0	1	10.4%	33.9%	66.1%	-32.2%						1
EXT2	11p	11p11.2	1	1	1	0.68599	2	1	1	0	1	1	0	4.2%	43.5%	56.5%	-13.0%						1
EXTL1	1p	1p36.11	0	2	1	1	2	1	1	0	0	1	1	4.2%	43.5%	56.5%	-13.0%						1
EXTL2	1p	1p21.2	0	2	1	1	2	1	0	0	0	1	0	4.2%	100.0%	0.0%	100.0%						1
EXTL3	8p	8p21.1	0	4	1	1	4	2	2	0	0	2	2	8.3%	43.5%	56.5%	-13.0%						1
FABP3	1p	1p35.2	0	1	1	1	1	1	0	0	0	1	0	2.1%	100.0%	0.0%	100.0%						1
FAM120A	9q	9q22.31	2	0	0	0.497585	2	2	0	2	0	0	0	4.2%	100.0%	0.0%	100.0%						1
FAM188A	10p	10p13	0	1	0	1	1	1	0	0	0	1	0	2.1%	100.0%	0.0%	100.0%						1
FAT1	4q	4q35.2	1	1	0	1	2	2	0	1	0	1	0	4.2%	100.0%	0.0%	100.0%						1
FAT4	4q	4q28.1	0	1	0	1	1	1	0	0	0	1	0	2.1%	100.0%	0.0%	100.0%						1
FBXL13	7q	7q22.1	4	0	0	0.0296902	4	0	4	0	4	0	0	8.3%	0.0%	100.0%	-100.0%						1
FBXO31	16q	16q24.2	1	0	0	1	1	1	0	1	0	0	0	2.1%	100.0%	0.0%	100.0%						1
FBXO32	8q	8q24.13	3	0	0	0.571805	3	1	2	1	2	0	0	6.3%	27.8%	72.2%	-44.4%						1
FH	1q	1q43	2	0	3	1	2	1	1	1	1	0	0	4.2%	43.5%	56.5%	-13.0%						1				1
FHIT	3p	3p14.2	0	24	3	0.388002	24	14	8	0	0	14	8	50.0%	57.4%	42.6%	14.8%	1		1			1		1
FLCN	17p	17p11.2	0	2	1	0.497585	2	2	0	0	0	2	0	4.2%	100.0%	0.0%	100.0%						1
FOXC1	6p	6p25.3	5	0	0	1	5	3	2	3	2	0	0	10.4%	53.6%	46.4%	7.1%						1
FOXO1	13q	13q14.11	0	5	4	1	5	2	2	0	0	2	2	10.4%	43.5%	56.5%	-13.0%						1				1
FOXO3	6q	6q21	0	1	6	0.434783	1	0	1	0	0	0	1	2.1%	0.0%	100.0%	-100.0%						1			1
FOXO4	Xq	Xq13.1	0	2	1	1	2	1	1	0	0	1	1	4.2%	43.5%	56.5%	-13.0%						1
FOXP1	3p	3p13	0	15	1	0.364758	15	10	5	0	0	10	5	31.3%	60.6%	39.4%	21.2%						1		1				1
FOXP3	Xp	Xp11.23	0	2	1	1	2	1	1	0	0	1	1	4.2%	43.5%	56.5%	-13.0%						1
FRK	6q	6q22.1	0	2	0	0.183575	2	0	2	0	0	0	2	4.2%	0.0%	100.0%	-100.0%						1
FRS3	6p	6p21.1	0	1	0	0.434783	1	0	1	0	0	0	1	2.1%	0.0%	100.0%	-100.0%						1
GABARAP	17p	17p13.1	2	0	2	0.183575	2	0	2	0	2	0	0	4.2%	0.0%	100.0%	-100.0%						1
GADD45G	9q	9q22.2	2	0	3	1	2	1	1	1	1	0	0	4.2%	43.5%	56.5%	-13.0%						1							1
GAS1	9q	9q21.33	1	0	1	0.434783	1	0	1	0	1	0	0	2.1%	0.0%	100.0%	-100.0%						1
GJA1	6q	6q22.31	0	5	2	0.151197	5	1	4	0	0	1	4	10.4%	16.1%	83.9%	-67.7%						1
GJB2	13q	13q12.11	0	2	0	0.434783	2	0	1	0	0	0	1	4.2%	0.0%	100.0%	-100.0%						1
GLIPR1	12q	12q21.2	1	0	0	0.434783	1	0	1	0	1	0	0	2.1%	0.0%	100.0%	-100.0%						1
GLTSCR1	19q	19q13.33	2	0	0	1	2	1	1	1	1	0	0	4.2%	43.5%	56.5%	-13.0%						1
GLTSCR2	19q	19q13.33	2	1	1	1	3	2	1	1	1	1	0	6.3%	60.6%	39.4%	21.2%						1
GPC3	Xq	Xq26.2	1	2	1	1	3	2	1	1	0	1	1	6.3%	60.6%	39.4%	21.2%						1
GPR68	14q	14q32.11	2	0	0	1	2	1	1	1	1	0	0	4.2%	43.5%	56.5%	-13.0%						1
GPRC5A	12p	12p13.1	2	0	0	1	2	1	1	1	1	0	0	4.2%	43.5%	56.5%	-13.0%						1
GPX3	5q	5q33.1	11	0	3	0.732438	11	7	4	7	4	0	0	22.9%	57.4%	42.6%	14.8%						1
GSTM1	1p	1p13.3	0	1	4	1	1	1	0	0	0	1	0	2.1%	100.0%	0.0%	100.0%						1
HACE1	6q	6q16.3	1	6	0	0.0717526	7	2	5	1	0	1	5	14.6%	23.5%	76.5%	-52.9%						1
HBP1	7q	7q22.3	4	0	0	0.302938	4	1	3	1	3	0	0	8.3%	20.4%	79.6%	-59.2%						1
HDAC3	5q	5q31.3	18	0	2	1	18	10	8	10	8	0	0	37.5%	49.0%	51.0%	-2.0%						1
HECA	6q	6q24.1	0	3	0	0.571805	3	1	2	0	0	1	2	6.3%	27.8%	72.2%	-44.4%						1
HIC1	17p	17p13.3	1	0	0	1	1	1	0	1	0	0	0	2.1%	100.0%	0.0%	100.0%						1
HINT1	5q	5q23.3	2	0	0	1	2	1	1	1	1	0	0	4.2%	43.5%	56.5%	-13.0%						1
HIPK2	7q	7q34	6	1	0	0.205711	7	2	5	2	4	0	1	14.6%	23.5%	76.5%	-52.9%						1
HLTF	3q	3q24	1	0	0	0.434783	1	0	1	0	1	0	0	2.1%	0.0%	100.0%	-100.0%						1
HOXB13	17q	17q21.32	0	1	0	1	1	1	0	0	0	1	0	2.1%	100.0%	0.0%	100.0%						1
HSD17B7	1q	1q23.3	2	0	3	0.497585	2	2	0	2	0	0	0	4.2%	100.0%	0.0%	100.0%						1
HTRA1	10q	10q26.13	2	1	0	0.497585	3	3	0	2	0	1	0	6.3%	100.0%	0.0%	100.0%						1
HTRA2	2p	2p13.1	3	0	1	0.571805	3	1	2	1	2	0	0	6.3%	27.8%	72.2%	-44.4%						1
HTRA3	4p	4p16.1	2	3	0	0.382603	5	4	1	1	1	3	0	10.4%	75.5%	24.5%	50.9%						1
ID4	6p	6p22.3	2	0	1	1	2	1	1	1	1	0	0	4.2%	43.5%	56.5%	-13.0%						1
IFT88	13q	13q12.11	0	2	0	0.434783	2	0	1	0	0	0	1	4.2%	0.0%	100.0%	-100.0%						1
IGF2R	6q	6q25.3	0	3	1	0.571805	3	1	2	0	0	1	2	6.3%	27.8%	72.2%	-44.4%						1
IGFBP3	7p	7p12.3	9	0	2	0.47249	9	4	5	4	5	0	0	18.8%	38.1%	61.9%	-23.8%						1
IGFBP5	2q	2q35	1	0	0	1	1	1	0	1	0	0	0	2.1%	100.0%	0.0%	100.0%						1
IGFBP7	4q	4q12	0	4	0	1	4	2	2	0	0	2	2	8.3%	43.5%	56.5%	-13.0%						1
IL17RD	3p	3p14.3	0	25	0	0.766613	25	14	9	0	0	14	9	52.1%	54.5%	45.5%	8.9%	1		1			1		1
IL24	1q	1q32.1	0	1	2	1	1	1	0	0	0	1	0	2.1%	100.0%	0.0%	100.0%						1								1
ING1	13q	13q34	4	1	0	0.761007	5	2	2	2	1	0	1	10.4%	43.5%	56.5%	-13.0%						1
ING2	4q	4q35.1	1	3	0	0.761007	4	2	2	0	1	2	1	8.3%	43.5%	56.5%	-13.0%						1
ING3	7q	7q31.31	4	0	0	0.302938	4	1	3	1	3	0	0	8.3%	20.4%	79.6%	-59.2%						1
ING5	2q	2q37.3	1	2	0	1	3	2	1	1	0	1	1	6.3%	60.6%	39.4%	21.2%						1
INPP4B	4q	4q31.21	0	1	2	1	1	1	0	0	0	1	0	2.1%	100.0%	0.0%	100.0%						1
INTS6	13q	13q14.3	0	4	0	0.571805	4	1	2	0	0	1	2	8.3%	27.8%	72.2%	-44.4%						1
IRF1	5q	5q31.1	6	0	3	0.212206	6	5	1	5	1	0	0	12.5%	79.4%	20.6%	58.7%						1
IRF8	16q	16q24.1	1	0	1	1	1	1	0	1	0	0	0	2.1%	100.0%	0.0%	100.0%						1
IRX1	5p	5p15.33	13	0	0	0.511451	13	6	7	6	7	0	0	27.1%	39.7%	60.3%	-20.5%						1
ISG15	1p	1p36.33	5	0	1	0.639614	5	2	3	2	3	0	0	10.4%	33.9%	66.1%	-32.2%						1
ITGA5	12q	12q13.13	2	0	14	1	2	1	1	1	1	0	0	4.2%	43.5%	56.5%	-13.0%						1			1			1
ITGAV	2q	2q32.1	2	0	12	0.497585	2	2	0	2	0	0	0	4.2%	100.0%	0.0%	100.0%						1			1	1
JDP2	14q	14q24.3	0	1	0	0.434783	1	0	1	0	0	0	1	2.1%	0.0%	100.0%	-100.0%						1
KCNRG	13q	13q14.2	0	2	0	0.434783	2	0	1	0	0	0	1	4.2%	0.0%	100.0%	-100.0%						1
KCTD11	17p	17p13.1	1	0	0	0.434783	1	0	1	0	1	0	0	2.1%	0.0%	100.0%	-100.0%						1
KDM3B	5q	5q31.2	6	0	0	1	6	3	3	3	3	0	0	12.5%	43.5%	56.5%	-13.0%						1
KIF1B	1p	1p36.22	0	2	0	1	2	1	1	0	0	1	1	4.2%	43.5%	56.5%	-13.0%						1
KL	13q	13q13.1	0	2	3	0.434783	2	0	1	0	0	0	1	4.2%	0.0%	100.0%	-100.0%						1
KLF10	8q	8q22.3	2	1	0	0.0750988	3	0	3	0	2	0	1	6.3%	0.0%	100.0%	-100.0%						1
KLF5	13q	13q22.1	2	1	0	0.68599	3	1	1	1	0	0	1	6.3%	43.5%	56.5%	-13.0%						1
KLF6	10p	10p15.1	2	0	0	0.183575	2	0	2	0	2	0	0	4.2%	0.0%	100.0%	-100.0%						1
KLK6	19q	19q13.41	0	6	0	0.212206	6	5	1	0	0	5	1	12.5%	79.4%	20.6%	58.7%						1
KRIT1	7q	7q21.2	1	0	1	0.434783	1	0	1	0	1	0	0	2.1%	0.0%	100.0%	-100.0%						1
LATS1	6q	6q25.1	0	14	1	0.747564	14	7	7	0	0	7	7	29.2%	43.5%	56.5%	-13.0%						1
LATS2	13q	13q12.11	3	5	1	0.836244	8	5	2	2	1	3	1	16.7%	65.8%	34.2%	31.6%				1		1
LGI1	10q	10q23.33	0	1	0	1	1	1	0	0	0	1	0	2.1%	100.0%	0.0%	100.0%						1
LIMD1	3p	3p21.31	0	28	1	0.000250619	28	21	5	0	0	21	5	58.3%	76.4%	23.6%	52.7%	1		1			1		1
LIN9	1q	1q42.12	1	0	0	1	1	0	0	0	0	0	0	2.1%									1
LOX	5q	5q23.2	12	0	0	1	12	7	5	7	5	0	0	25.0%	51.9%	48.1%	3.7%						1
LRIG3	12q	12q14.1	4	0	0	1	4	2	2	2	2	0	0	8.3%	43.5%	56.5%	-13.0%						1
LRP1B	2q	2q22.2	6	0	0	1	6	3	3	3	3	0	0	12.5%	43.5%	56.5%	-13.0%						1
LRRC3B	3p	3p24.1	0	16	0	0.0313666	16	12	3	0	0	12	3	33.3%	75.5%	24.5%	50.9%						1		1
LSAMP	3q	3q13.32	0	8	0	0.712611	8	4	4	0	0	4	4	16.7%	43.5%	56.5%	-13.0%						1
LTF	3p	3p21.31	0	17	0	0.00494536	17	13	2	0	0	13	2	35.4%	83.3%	16.7%	66.7%						1		1
LZTS1	8p	8p21.3	0	5	0	0.151197	5	1	4	0	0	1	4	10.4%	16.1%	83.9%	-67.7%						1
MAD1L1	7p	7p22.3	13	0	3	1	13	7	6	7	6	0	0	27.1%	47.3%	52.7%	-5.4%						1
MAF	16q	16q23.2	5	0	2	0.639614	5	2	3	2	3	0	0	10.4%	33.9%	66.1%	-32.2%						1
MAFA	8q	8q24.3	5	0	2	0.639614	5	2	3	2	3	0	0	10.4%	33.9%	66.1%	-32.2%						1
MAFB	20q	20q12	1	0	0	0.434783	1	0	1	0	1	0	0	2.1%	0.0%	100.0%	-100.0%						1
MAL	2q	2q11.1	6	0	0	1	6	3	3	3	3	0	0	12.5%	43.5%	56.5%	-13.0%						1
MAP4K1	19q	19q13.2	0	2	1	0.497585	2	2	0	0	0	2	0	4.2%	100.0%	0.0%	100.0%						1							1
MAPKAPK5	12q	12q24.12	1	1	1	0.68599	2	1	1	0	1	1	0	4.2%	43.5%	56.5%	-13.0%						1							1
MBD4	3q	3q21.3	0	2	1	1	2	1	1	0	0	1	1	4.2%	43.5%	56.5%	-13.0%						1
MCC	5q	5q22.2	9	0	0	1	9	5	4	5	4	0	0	18.8%	49.0%	51.0%	-2.0%						1
MCPH1	8p	8p23.1	0	7	0	1	7	4	3	0	0	4	3	14.6%	50.6%	49.4%	1.3%						1
MCTS1	Xq	Xq24	0	2	0	1	2	1	1	0	0	1	1	4.2%	43.5%	56.5%	-13.0%						1
MFHAS1	8p	8p23.1	0	8	0	1	8	4	3	0	0	4	3	16.7%	50.6%	49.4%	1.3%						1
MFSD2A	1p	1p34.2	0	2	0	1	2	1	1	0	0	1	1	4.2%	43.5%	56.5%	-13.0%						1
MLH1	3p	3p22.2	0	33	5	0.00985217	33	22	9	0	0	22	9	68.8%	65.3%	34.7%	30.6%	1		1			1		1		1
MSH2	2p	2p21	2	0	3	1	2	1	1	1	1	0	0	4.2%	43.5%	56.5%	-13.0%						1				1
MSMB	10q	10q11.23	1	1	0	1	2	2	0	1	0	1	0	4.2%	100.0%	0.0%	100.0%						1
MT1G	16q	16q13	4	0	1	0.302938	4	1	3	1	3	0	0	8.3%	20.4%	79.6%	-59.2%						1
MTSS1	8q	8q24.13	2	1	0	0.714537	3	1	2	1	1	0	1	6.3%	27.8%	72.2%	-44.4%						1
MTUS1	8p	8p22	0	3	0	1	3	2	1	0	0	2	1	6.3%	60.6%	39.4%	21.2%						1
MXI1	10q	10q25.2	0	2	0	0.497585	2	2	0	0	0	2	0	4.2%	100.0%	0.0%	100.0%						1
MYBBP1A	17p	17p13.2	0	2	0	0.183575	2	0	2	0	0	0	2	4.2%	0.0%	100.0%	-100.0%						1
MYO18B	22q	22q12.1	0	1	0	1	1	1	0	0	0	1	0	2.1%	100.0%	0.0%	100.0%						1
NAPEPLD	7q	7q22.1	4	0	1	0.0296902	4	0	4	0	4	0	0	8.3%	0.0%	100.0%	-100.0%						1
NAT6	3p	3p21.31	0	8	0	0.118594	8	6	1	0	0	6	1	16.7%	82.2%	17.8%	64.4%						1		1
NDRG1	8q	8q24.22	5	0	0	0.639614	5	2	3	2	3	0	0	10.4%	33.9%	66.1%	-32.2%						1
NDRG2	14q	14q11.2	0	2	0	0.183575	2	0	2	0	0	0	2	4.2%	0.0%	100.0%	-100.0%						1
NDRG4	16q	16q21	1	0	0	0.434783	1	0	1	0	1	0	0	2.1%	0.0%	100.0%	-100.0%						1
NEO1	15q	15q24.1	2	0	1	0.497585	2	2	0	2	0	0	0	4.2%	100.0%	0.0%	100.0%						1
NFKB1	4q	4q24	0	1	47	1	1	1	0	0	0	1	0	2.1%	100.0%	0.0%	100.0%						1			1	1		1	1
NGFR	17q	17q21.33	3	0	6	0.571805	3	1	2	1	2	0	0	6.3%	27.8%	72.2%	-44.4%						1			1					1
NIT2	3q	3q12.2	0	3	1	0.571805	3	1	2	0	0	1	2	6.3%	27.8%	72.2%	-44.4%						1
NKX3-1	8p	8p21.2	0	4	2	0.621595	4	3	1	0	0	3	1	8.3%	69.8%	30.2%	39.5%						1				1
NME1	17q	17q21.33	0	3	2	0.246377	3	3	0	0	0	3	0	6.3%	100.0%	0.0%	100.0%						1
NPRL2	3p	3p21.31	0	8	0	0.118594	8	6	1	0	0	6	1	16.7%	82.2%	17.8%	64.4%						1		1
NR0B2	1p	1p36.11	0	1	1	1	1	1	0	0	0	1	0	2.1%	100.0%	0.0%	100.0%						1
NR4A1	12q	12q13.13	1	0	2	0.434783	1	0	1	0	1	0	0	2.1%	0.0%	100.0%	-100.0%						1			1				1
NRCAM	7q	7q31.1	6	0	1	0.380313	6	2	4	2	4	0	0	12.5%	27.8%	72.2%	-44.4%						1
NRSN2	20p	20p13	5	1	0	0.151197	6	2	4	1	4	1	0	12.5%	27.8%	72.2%	-44.4%						1
OPCML	11q	11q25	4	1	0	0.0733159	5	4	1	4	0	0	1	10.4%	75.5%	24.5%	50.9%						1
PACRG	6q	6q26	2	3	0	0.490718	5	3	2	2	0	1	2	10.4%	53.6%	46.4%	7.1%						1
PAFAH1B1	17p	17p13.3	0	1	1	1	1	1	0	0	0	1	0	2.1%	100.0%	0.0%	100.0%						1
PANX2	22q	22q13.33	6	0	0	1	6	3	3	3	3	0	0	12.5%	43.5%	56.5%	-13.0%						1
PARK2	6q	6q26	0	3	3	0.571805	3	1	2	0	0	1	2	6.3%	27.8%	72.2%	-44.4%						1
PARK7	1p	1p36.23	0	2	1	1	2	1	1	0	0	1	1	4.2%	43.5%	56.5%	-13.0%						1
PAWR	12q	12q21.2	1	0	0	0.434783	1	0	1	0	1	0	0	2.1%	0.0%	100.0%	-100.0%						1
PAX4	7q	7q32.1	4	0	1	0.0296902	4	0	4	0	4	0	0	8.3%	0.0%	100.0%	-100.0%						1
PCDH10	4q	4q28.3	2	1	0	0.497585	3	3	0	2	0	1	0	6.3%	100.0%	0.0%	100.0%						1
PDCD4	10q	10q25.2	0	2	2	0.497585	2	2	0	0	0	2	0	4.2%	100.0%	0.0%	100.0%						1						1
PDGFRL	8p	8p22	0	3	0	1	3	2	1	0	0	2	1	6.3%	60.6%	39.4%	21.2%						1
PDLIM4	5q	5q31.1	7	0	0	1	7	4	3	4	3	0	0	14.6%	50.6%	49.4%	1.3%						1
PDS5B	13q	13q13.1	0	4	0	0.571805	4	1	2	0	0	1	2	8.3%	27.8%	72.2%	-44.4%						1
PDX1	13q	13q12.2	1	3	3	1	4	2	1	1	0	1	1	8.3%	60.6%	39.4%	21.2%						1
PFN1	17p	17p13.2	2	0	4	0.183575	2	0	2	0	2	0	0	4.2%	0.0%	100.0%	-100.0%						1
PHLPP1	18q	18q21.33	0	1	1	1	1	1	0	0	0	1	0	2.1%	100.0%	0.0%	100.0%						1			1
PKD1	16p	16p13.3	8	0	0	1	8	5	3	5	3	0	0	16.7%	56.2%	43.8%	12.4%						1
PLA2G2A	1p	1p36.13	0	1	9	1	1	1	0	0	0	1	0	2.1%	100.0%	0.0%	100.0%						1
PLAGL1	6q	6q24.2	0	4	0	1	4	2	2	0	0	2	2	8.3%	43.5%	56.5%	-13.0%						1
PLCB3	11q	11q13.1	3	0	31	0.0750988	3	0	3	0	3	0	0	6.3%	0.0%	100.0%	-100.0%						1
PLCD1	3p	3p22.2	0	17	3	0.117324	17	12	4	0	0	12	4	35.4%	69.8%	30.2%	39.5%						1		1
PLCE1	10q	10q23.33	1	2	6	0.326307	3	2	1	0	1	2	0	6.3%	60.6%	39.4%	21.2%						1
PLEKHO1	1q	1q21.2	3	0	0	0.0750988	3	0	3	0	3	0	0	6.3%	0.0%	100.0%	-100.0%						1
PLK2	5q	5q11.2	8	0	0	0.267376	8	3	5	3	5	0	0	16.7%	31.6%	68.4%	-36.8%						1
PLK5	19p	19p13.3	3	1	0	0.0750988	4	1	3	0	3	1	0	8.3%	20.4%	79.6%	-59.2%						1
PLXNC1	12q	12q22	2	0	1	1	2	1	1	1	1	0	0	4.2%	43.5%	56.5%	-13.0%						1
PMS1	2q	2q32.2	3	0	0	1	3	2	1	2	1	0	0	6.3%	60.6%	39.4%	21.2%						1
PMS2	7p	7p22.1	1	0	2	0.434783	1	0	1	0	1	0	0	2.1%	0.0%	100.0%	-100.0%						1
PNN	14q	14q21.1	0	9	2	0.148662	9	3	6	0	0	3	6	18.8%	27.8%	72.2%	-44.4%						1
POU6F2	7p	7p14.1	7	0	0	1	7	4	3	4	3	0	0	14.6%	50.6%	49.4%	1.3%						1
PPAP2A	5q	5q11.2	1	0	6	0.434783	1	0	1	0	1	0	0	2.1%	0.0%	100.0%	-100.0%						1
PPAPDC1B	8p	8p11.23	0	5	0	0.621595	5	3	1	0	0	3	1	10.4%	69.8%	30.2%	39.5%						1
PPM1L	3q	3q25.33	0	2	0	0.497585	2	2	0	0	0	2	0	4.2%	100.0%	0.0%	100.0%						1
PPP1CA	11q	11q13.2	1	0	14	0.434783	1	0	1	0	1	0	0	2.1%	0.0%	100.0%	-100.0%						1
PPP2CB	8p	8p12	0	11	11	1	11	6	4	0	0	6	4	22.9%	53.6%	46.4%	7.1%						1			1
PPP2R4	9q	9q34.11	0	1	0	0.434783	1	0	1	0	0	0	1	2.1%	0.0%	100.0%	-100.0%						1
PPP3CC	8p	8p21.3	0	9	19	0.712611	9	4	4	0	0	4	4	18.8%	43.5%	56.5%	-13.0%						1							1
PRDM1	6q	6q21	0	2	0	0.183575	2	0	2	0	0	0	2	4.2%	0.0%	100.0%	-100.0%						1
PRDM4	12q	12q23.3	1	0	1	0.434783	1	0	1	0	1	0	0	2.1%	0.0%	100.0%	-100.0%						1
PRICKLE1	12q	12q12	3	0	1	1	3	2	1	2	1	0	0	6.3%	60.6%	39.4%	21.2%						1
PRKCI	3q	3q26.2	2	3	5	0.382603	5	4	1	1	1	3	0	10.4%	75.5%	24.5%	50.9%						1
PRODH	22q	22q11.21	3	0	1	0.571805	3	1	2	1	2	0	0	6.3%	27.8%	72.2%	-44.4%						1
PTCH1	9q	9q22.32	1	0	4	0.434783	1	0	1	0	1	0	0	2.1%	0.0%	100.0%	-100.0%						1				1
PTCH2	1p	1p34.1	0	2	3	1	2	1	1	0	0	1	1	4.2%	43.5%	56.5%	-13.0%						1				1
PTPN12	7q	7q11.23	3	0	0	0.0750988	3	0	3	0	3	0	0	6.3%	0.0%	100.0%	-100.0%						1
PTPN2	18p	18p11.21	3	1	0	0.0750988	4	1	3	0	3	1	0	8.3%	20.4%	79.6%	-59.2%						1
PTPN6	12p	12p13.31	1	0	7	0.434783	1	0	1	0	1	0	0	2.1%	0.0%	100.0%	-100.0%						1
PTPRD	9p	9p23	1	0	0	0.434783	1	0	1	0	1	0	0	2.1%	0.0%	100.0%	-100.0%						1
PTPRK	6q	6q22.33	1	3	0	0.761007	4	2	2	1	0	1	2	8.3%	43.5%	56.5%	-13.0%						1
PYCARD	16p	16p11.2	0	2	6	0.497585	2	2	0	0	0	2	0	4.2%	100.0%	0.0%	100.0%						1
PYHIN1	1q	1q23.1	1	0	0	0.434783	1	0	1	0	1	0	0	2.1%	0.0%	100.0%	-100.0%						1
RAB25	1q	1q22	2	0	0	0.183575	2	0	2	0	2	0	0	4.2%	0.0%	100.0%	-100.0%						1
RAD51C	17q	17q22	1	0	2	0.434783	1	0	1	0	1	0	0	2.1%	0.0%	100.0%	-100.0%						1
RAP1A	1p	1p13.2	0	1	10	1	1	1	0	0	0	1	0	2.1%	100.0%	0.0%	100.0%						1							1
RAP1GAP	1p	1p36.12	2	1	1	0.183575	3	1	2	0	2	1	0	6.3%	27.8%	72.2%	-44.4%						1
RARB	3p	3p24.2	0	19	3	0.128817	19	13	5	0	0	13	5	39.6%	66.7%	33.3%	33.3%						1		1		1
RASAL1	12q	12q24.13	2	0	1	1	2	1	1	1	1	0	0	4.2%	43.5%	56.5%	-13.0%						1
RASL10B	17q	17q12	1	0	0	1	1	1	0	1	0	0	0	2.1%	100.0%	0.0%	100.0%						1
RASL11A	13q	13q12.2	0	2	0	0.434783	2	0	1	0	0	0	1	4.2%	0.0%	100.0%	-100.0%						1
RASSF1	3p	3p21.31	0	8	6	0.118594	8	6	1	0	0	6	1	16.7%	82.2%	17.8%	64.4%						1		1		1		1
RASSF2	20p	20p13	2	1	0	1	3	2	1	1	1	1	0	6.3%	60.6%	39.4%	21.2%						1
RASSF4	10q	10q11.21	0	1	0	1	1	1	0	0	0	1	0	2.1%	100.0%	0.0%	100.0%						1
RASSF8	12p	12p12.1	3	0	0	0.571805	3	1	2	1	2	0	0	6.3%	27.8%	72.2%	-44.4%						1
RB1CC1	8q	8q11.23	2	1	0	0.714537	3	1	2	1	1	0	1	6.3%	27.8%	72.2%	-44.4%						1
RBBP7	Xp	Xp22.2	1	2	0	1	3	2	1	1	0	1	1	6.3%	60.6%	39.4%	21.2%						1
RBL1	20q	20q11.23	0	3	3	0.246377	3	3	0	0	0	3	0	6.3%	100.0%	0.0%	100.0%						1
RBL2	16q	16q12.2	2	0	3	1	2	1	1	1	1	0	0	4.2%	43.5%	56.5%	-13.0%						1			1
RBM5	3p	3p21.31	0	30	0	0.0158228	30	20	8	0	0	20	8	62.5%	65.8%	34.2%	31.6%	1		1			1		1
RBM6	3p	3p21.31	0	35	0	0.00728984	35	23	10	0	0	23	10	72.9%	63.9%	36.1%	27.8%	1		1			1		1
RBX1	22q	22q13.2	0	7	11	0.118594	7	6	1	0	0	6	1	14.6%	82.2%	17.8%	64.4%						1				1
RHOB	2p	2p24.1	1	0	0	0.434783	1	0	1	0	1	0	0	2.1%	0.0%	100.0%	-100.0%						1
RHOBTB2	8p	8p21.3	0	6	1	1	6	3	2	0	0	3	2	12.5%	53.6%	46.4%	7.1%						1
RINT1	7q	7q22.3	4	1	0	0.302938	5	2	3	1	3	1	0	10.4%	33.9%	66.1%	-32.2%						1
RNASEL	1q	1q25.3	2	0	3	0.497585	2	2	0	2	0	0	0	4.2%	100.0%	0.0%	100.0%						1
RNASET2	6q	6q27	0	2	0	1	2	1	1	0	0	1	1	4.2%	43.5%	56.5%	-13.0%						1
RND3	2q	2q23.3	7	0	0	1	7	4	3	4	3	0	0	14.6%	50.6%	49.4%	1.3%						1
RPL10	Xq	Xq28	8	1	1	0.839289	9	6	3	5	3	1	0	18.8%	60.6%	39.4%	21.2%						1
RPS6KA2	6q	6q27	3	2	6	0.382603	5	4	1	3	0	1	1	10.4%	75.5%	24.5%	50.9%						1							1
RPS6KA6	Xq	Xq21.1	1	2	6	1	3	2	1	1	0	1	1	6.3%	60.6%	39.4%	21.2%						1							1
RUNX3	1p	1p36.11	0	1	0	1	1	1	0	0	0	1	0	2.1%	100.0%	0.0%	100.0%						1
S100A11	1q	1q21.3	3	0	0	1	3	2	1	2	1	0	0	6.3%	60.6%	39.4%	21.2%						1
S100A2	1q	1q21.3	1	0	0	0.434783	1	0	1	0	1	0	0	2.1%	0.0%	100.0%	-100.0%						1
SASH1	6q	6q24.3	0	4	0	1	4	2	2	0	0	2	2	8.3%	43.5%	56.5%	-13.0%						1
SCGB3A1	5q	5q35.3	12	0	0	0.737899	12	6	6	6	6	0	0	25.0%	43.5%	56.5%	-13.0%						1
SCRIB	8q	8q24.3	6	0	2	1	6	3	3	3	3	0	0	12.5%	43.5%	56.5%	-13.0%						1
SDHA	5p	5p15.33	5	0	6	1	5	3	2	3	2	0	0	10.4%	53.6%	46.4%	7.1%						1
SDHB	1p	1p36.13	0	2	6	1	2	1	1	0	0	1	1	4.2%	43.5%	56.5%	-13.0%						1
SEMA3B	3p	3p21.31	0	6	1	0.0287173	6	6	0	0	0	6	0	12.5%	100.0%	0.0%	100.0%						1		1
SERPINI2	3q	3q26.1	0	1	0	1	1	1	0	0	0	1	0	2.1%	100.0%	0.0%	100.0%						1
SFN	1p	1p36.11	0	1	3	1	1	1	0	0	0	1	0	2.1%	100.0%	0.0%	100.0%						1
SFRP1	8p	8p11.21	0	1	1	1	1	1	0	0	0	1	0	2.1%	100.0%	0.0%	100.0%						1
SFRP5	10q	10q24.2	0	1	1	1	1	1	0	0	0	1	0	2.1%	100.0%	0.0%	100.0%						1
SH3GLB1	1p	1p22.3	0	1	1	1	1	1	0	0	0	1	0	2.1%	100.0%	0.0%	100.0%						1
SHPRH	6q	6q24.3	0	4	0	0.302938	4	1	3	0	0	1	3	8.3%	20.4%	79.6%	-59.2%						1
SIAH1	16q	16q12.1	2	0	3	1	2	1	1	1	1	0	0	4.2%	43.5%	56.5%	-13.0%						1
SIK1	21q	21q22.3	1	0	0	1	1	1	0	1	0	0	0	2.1%	100.0%	0.0%	100.0%						1
SLC22A18	11p	11p15.4	2	0	0	0.183575	2	0	2	0	2	0	0	4.2%	0.0%	100.0%	-100.0%						1
SLC26A3	7q	7q31.1	2	0	2	0.183575	2	0	2	0	2	0	0	4.2%	0.0%	100.0%	-100.0%						1
SLC39A1	1q	1q21.3	0	3	0	0.246377	3	3	0	0	0	3	0	6.3%	100.0%	0.0%	100.0%						1
SLIT2	4p	4p15.31	1	3	1	0.761007	4	2	2	0	1	2	1	8.3%	43.5%	56.5%	-13.0%						1
SMAD3	15q	15q22.33	0	1	14	0.434783	1	0	1	0	0	0	1	2.1%	0.0%	100.0%	-100.0%						1				1
SMARCA2	9p	9p24.3	1	1	0	0.183575	2	0	2	0	1	0	1	4.2%	0.0%	100.0%	-100.0%						1
SMO	7q	7q32.1	2	0	4	0.183575	2	0	2	0	2	0	0	4.2%	0.0%	100.0%	-100.0%						1				1
SOCS1	16p	16p13.13	1	0	8	1	1	1	0	1	0	0	0	2.1%	100.0%	0.0%	100.0%						1						1
SOD2	6q	6q25.3	0	3	2	0.571805	3	1	2	0	0	1	2	6.3%	27.8%	72.2%	-44.4%						1
SOX11	2p	2p25.2	5	0	0	0.639614	5	2	3	2	3	0	0	10.4%	33.9%	66.1%	-32.2%						1
SOX7	8p	8p23.1	0	5	0	0.302938	5	1	3	0	0	1	3	10.4%	20.4%	79.6%	-59.2%						1
SP100	2q	2q37.1	0	2	2	1	2	1	1	0	0	1	1	4.2%	43.5%	56.5%	-13.0%						1
SPINK7	5q	5q32	10	0	0	0.726357	10	5	5	5	5	0	0	20.8%	43.5%	56.5%	-13.0%						1
SPRY2	13q	13q31.1	3	1	2	0.326307	4	2	1	2	0	0	1	8.3%	60.6%	39.4%	21.2%						1						1
SPTBN1	2p	2p16.2	1	0	0	1	1	1	0	1	0	0	0	2.1%	100.0%	0.0%	100.0%						1
SRPX	Xp	Xp11.4	1	1	0	1	2	2	0	1	0	1	0	4.2%	100.0%	0.0%	100.0%						1
ST13	22q	22q13.2	0	4	0	0.621595	4	3	1	0	0	3	1	8.3%	69.8%	30.2%	39.5%						1
ST20	15q	15q25.1	1	0	0	0.434783	1	0	1	0	1	0	0	2.1%	0.0%	100.0%	-100.0%						1
ST7	7q	7q31.2	4	1	0	0.609266	5	2	3	2	2	0	1	10.4%	33.9%	66.1%	-32.2%						1
STARD13	13q	13q13.1	1	3	0	1	4	2	1	1	0	1	1	8.3%	60.6%	39.4%	21.2%						1
SUFU	10q	10q24.32	0	2	3	0.497585	2	2	0	0	0	2	0	4.2%	100.0%	0.0%	100.0%						1				1
TBX5	12q	12q24.21	2	2	0	1	4	2	2	1	1	1	1	8.3%	43.5%	56.5%	-13.0%						1
TCEAL7	Xq	Xq22.1	2	2	0	0.74773	4	3	1	2	0	1	1	8.3%	69.8%	30.2%	39.5%						1
TCHP	12q	12q24.11	2	0	0	1	2	1	1	1	1	0	0	4.2%	43.5%	56.5%	-13.0%						1
TCTA	3p	3p21.31	0	26	0	0.0163177	26	18	6	0	0	18	6	54.2%	69.8%	30.2%	39.5%	1		1			1		1
TES	7q	7q31.2	2	1	0	0.0750988	3	0	3	0	2	0	1	6.3%	0.0%	100.0%	-100.0%						1
TFAP2A	6p	6p24.3	4	0	0	1	4	2	2	2	2	0	0	8.3%	43.5%	56.5%	-13.0%						1
TFE3	Xp	Xp11.23	0	2	1	1	2	1	1	0	0	1	1	4.2%	43.5%	56.5%	-13.0%						1
TFPI2	7q	7q21.3	3	0	0	0.571805	3	1	2	1	2	0	0	6.3%	27.8%	72.2%	-44.4%						1
TGFBI	5q	5q31.1	16	0	0	0.755707	16	10	6	10	6	0	0	33.3%	56.2%	43.8%	12.4%						1
TGFBR3	1p	1p22.1	1	3	0	0.154763	4	3	1	0	1	3	0	8.3%	69.8%	30.2%	39.5%						1
THBD	20p	20p11.21	7	0	1	0.212733	7	2	5	2	5	0	0	14.6%	23.5%	76.5%	-52.9%						1
THRB	3p	3p24.2	0	22	1	0.0375173	22	15	5	0	0	15	5	45.8%	69.8%	30.2%	39.5%	1		1			1		1			1
THSD1	13q	13q14.3	4	2	0	0.447093	6	3	2	3	1	0	1	12.5%	53.6%	46.4%	7.1%						1
TMEFF1	9q	9q31.1	2	0	0	1	2	1	1	1	1	0	0	4.2%	43.5%	56.5%	-13.0%						1
TMEFF2	2q	2q32.3	2	1	0	0.326307	3	2	1	2	0	0	1	6.3%	60.6%	39.4%	21.2%						1
TMPRSS11A	4q	4q13.2	0	1	0	1	1	1	0	0	0	1	0	2.1%	100.0%	0.0%	100.0%						1
TNFAIP3	6q	6q23.3	0	4	5	0.302938	4	1	3	0	0	1	3	8.3%	20.4%	79.6%	-59.2%						1
TNFRSF10A	8p	8p21.3	0	8	5	1	8	4	3	0	0	4	3	16.7%	50.6%	49.4%	1.3%						1								1
TNFRSF10B	8p	8p21.3	0	6	6	1	6	3	2	0	0	3	2	12.5%	53.6%	46.4%	7.1%						1								1
TOPORS	9p	9p21.1	0	2	0	0.183575	2	0	2	0	0	0	2	4.2%	0.0%	100.0%	-100.0%						1
TP53BP2	1q	1q41	4	0	1	1	4	2	1	2	1	0	0	8.3%	60.6%	39.4%	21.2%						1
TP53INP1	8q	8q22.1	1	0	1	0.434783	1	0	1	0	1	0	0	2.1%	0.0%	100.0%	-100.0%						1
TP63	3q	3q28	0	1	1	1	1	1	0	0	0	1	0	2.1%	100.0%	0.0%	100.0%						1						1
TP73	1p	1p36.32	5	0	4	0.369325	5	4	1	4	1	0	0	10.4%	75.5%	24.5%	50.9%						1
TRIM13	13q	13q14.2	0	2	0	0.434783	2	0	1	0	0	0	1	4.2%	0.0%	100.0%	-100.0%						1
TRIM24	7q	7q33	2	1	0	0.0750988	3	0	3	0	2	0	1	6.3%	0.0%	100.0%	-100.0%						1
TRIM35	8p	8p21.2	1	5	0	0.797832	6	3	3	1	0	2	3	12.5%	43.5%	56.5%	-13.0%						1
TSC1	9q	9q34.13	0	1	3	0.434783	1	0	1	0	0	0	1	2.1%	0.0%	100.0%	-100.0%						1			1
TSC22D1	13q	13q14.11	3	3	0	1	6	3	2	2	1	1	1	12.5%	53.6%	46.4%	7.1%						1
TSPAN32	11p	11p15.5	0	1	0	1	1	1	0	0	0	1	0	2.1%	100.0%	0.0%	100.0%						1
TTC4	1p	1p32.3	0	1	0	1	1	1	0	0	0	1	0	2.1%	100.0%	0.0%	100.0%						1
TUSC2	3p	3p21.31	0	8	0	0.118594	8	6	1	0	0	6	1	16.7%	82.2%	17.8%	64.4%						1		1
TUSC3	8p	8p22	0	7	2	0.681586	7	3	4	0	0	3	4	14.6%	36.6%	63.4%	-26.8%						1
TWIST2	2q	2q37.3	1	0	1	1	1	1	0	1	0	0	0	2.1%	100.0%	0.0%	100.0%						1
UBE4B	1p	1p36.22	0	3	2	0.571805	3	1	2	0	0	1	2	6.3%	27.8%	72.2%	-44.4%						1
UCHL1	4p	4p13	0	2	1	0.497585	2	2	0	0	0	2	0	4.2%	100.0%	0.0%	100.0%						1
UFL1	6q	6q16.1	0	2	0	0.183575	2	0	2	0	0	0	2	4.2%	0.0%	100.0%	-100.0%						1
UNC5A	5q	5q35.2	11	0	1	0.732438	11	7	4	7	4	0	0	22.9%	57.4%	42.6%	14.8%						1
UNC5B	10q	10q22.1	2	5	1	1	7	4	3	1	1	3	2	14.6%	50.6%	49.4%	1.3%				1		1
UNC5C	4q	4q22.3	0	1	1	1	1	1	0	0	0	1	0	2.1%	100.0%	0.0%	100.0%						1
VCL	10q	10q22.2	0	3	7	1	3	2	1	0	0	2	1	6.3%	60.6%	39.4%	21.2%						1
VIL1	2q	2q35	2	12	0	1	14	8	6	1	1	7	5	29.2%	50.6%	49.4%	1.3%				1		1
VPS53	17p	17p13.3	2	0	0	0.497585	2	2	0	2	0	0	0	4.2%	100.0%	0.0%	100.0%						1
VWA5A	11q	11q24.2	0	1	0	0.434783	1	0	1	0	0	0	1	2.1%	0.0%	100.0%	-100.0%						1
WIF1	12q	12q14.3	3	1	1	1	4	3	1	2	1	1	0	8.3%	69.8%	30.2%	39.5%						1
WISP3	6q	6q21	0	1	0	0.434783	1	0	1	0	0	0	1	2.1%	0.0%	100.0%	-100.0%						1
WNK2	9q	9q22.31	0	1	0	0.434783	1	0	1	0	0	0	1	2.1%	0.0%	100.0%	-100.0%						1
WNT11	11q	11q13.5	2	0	8	1	2	1	1	1	1	0	0	4.2%	43.5%	56.5%	-13.0%						1				1
WNT5A	3p	3p14.3	0	6	8	0.212206	6	5	1	0	0	5	1	12.5%	79.4%	20.6%	58.7%						1		1		1
WWOX	16q	16q23.1	3	0	0	0.571805	3	1	2	1	2	0	0	6.3%	27.8%	72.2%	-44.4%						1
XRN1	3q	3q23	0	3	2	0.246377	3	3	0	0	0	3	0	6.3%	100.0%	0.0%	100.0%						1
YAP1	11q	11q22.1	0	1	1	0.434783	1	0	1	0	0	0	1	2.1%	0.0%	100.0%	-100.0%						1
YPEL3	16p	16p11.2	3	0	0	1	3	2	1	2	1	0	0	6.3%	60.6%	39.4%	21.2%						1
ZBTB16	11q	11q23.2	3	0	3	0.246377	3	3	0	3	0	0	0	6.3%	100.0%	0.0%	100.0%						1				1
ZC3H10	12q	12q13.2	1	0	0	0.434783	1	0	1	0	1	0	0	2.1%	0.0%	100.0%	-100.0%						1
ZDHHC17	12q	12q21.2	3	0	0	1	3	2	1	2	1	0	0	6.3%	60.6%	39.4%	21.2%						1
ZDHHC2	8p	8p22	0	3	0	1	3	2	1	0	0	2	1	6.3%	60.6%	39.4%	21.2%						1
ZIC1	3q	3q24	1	2	0	0.326307	3	2	1	0	1	2	0	6.3%	60.6%	39.4%	21.2%						1
ZMYND10	3p	3p21.31	0	8	0	0.118594	8	6	1	0	0	6	1	16.7%	82.2%	17.8%	64.4%						1		1
ZNF366	5q	5q13.2	7	0	0	0.681586	7	3	4	3	4	0	0	14.6%	36.6%	63.4%	-26.8%						1
ZYX	7q	7q34	6	0	1	0.380313	6	2	4	2	4	0	0	12.5%	27.8%	72.2%	-44.4%						1

## Sheet: D Tumor Driver
																		Genesets								Pathways
Names	Chr	Cytoband	Gain	Loss	Number of Pathways	p-Value Fisher-test	∑CNV	CNV G1	CNV G3	Gain G1	Gain G3	Loss G1	Loss G3	% CNV	% G1	% G3	%G1 - %G3	Genes_TOP20	Genes.TOP20.gains	Genes.TOP20.losses	Genes_CNV_mixed.type	Genes_TOP20.Mixed.Typed	TSG.Genes	Driver.genes	Genes_3P	HSA04151 PI3K-Akt signaling pathway	HSA05200 Pathways in cancer	HSA04080 Neuroactive ligand-receptor interaction	HSA05206 MicroRNAs in cancer	HSA04010 MAPK signaling pathway	HSA04060 Cytokine-cytokine receptor interaction
AARS	16q	16q22.1	1	2	1	0.326307	3	2	1	0	1	2	0	6.3%	60.6%	39.4%	21.2%							1
AARS2	6p	6p21.1	1	0	1	1	1	1	0	1	0	0	0	2.1%	100.0%	0.0%	100.0%							1
ABCB1	7q	7q21.12	2	0	3	0.183575	2	0	2	0	2	0	0	4.2%	0.0%	100.0%	-100.0%							1					1
ABL1	9q	9q34.12	1	0	11	0.434783	1	0	1	0	1	0	0	2.1%	0.0%	100.0%	-100.0%							1			1		1
ACTG1	17q	17q25.3	2	0	19	0.183575	2	0	2	0	2	0	0	4.2%	0.0%	100.0%	-100.0%							1
ACVR1B	12q	12q13.13	1	0	2	0.434783	1	0	1	0	1	0	0	2.1%	0.0%	100.0%	-100.0%							1							1
ACVR2A	2q	2q22.3	2	0	2	1	2	1	1	1	1	0	0	4.2%	43.5%	56.5%	-13.0%							1							1
ADCY1	7p	7p12.3	13	0	30	1	13	7	6	7	6	0	0	27.1%	47.3%	52.7%	-5.4%							1
AHCTF1	1q	1q44	4	0	0	0.302938	4	1	3	1	3	0	0	8.3%	20.4%	79.6%	-59.2%							1
AHCYL2	7q	7q32.1	2	1	1	0.0750988	3	0	3	0	2	0	1	6.3%	0.0%	100.0%	-100.0%							1
AHDC1	1p	1p36.11	0	3	0	1	3	2	1	0	0	2	1	6.3%	60.6%	39.4%	21.2%							1
AHNAK2	14q	14q32.33	1	2	0	0.0750988	3	0	3	0	1	0	2	6.3%	0.0%	100.0%	-100.0%							1
AJUBA	14q	14q11.2	0	4	1	1	4	2	2	0	0	2	2	8.3%	43.5%	56.5%	-13.0%							1
AKAP9	7q	7q21.2	2	0	0	0.183575	2	0	2	0	2	0	0	4.2%	0.0%	100.0%	-100.0%							1
AKT1	14q	14q32.33	4	1	53	0.609266	5	2	3	2	2	0	1	10.4%	33.9%	66.1%	-32.2%							1		1	1			1
AMPH	7p	7p14.1	2	0	1	1	2	1	1	1	1	0	0	4.2%	43.5%	56.5%	-13.0%							1
ANAPC1	2q	2q13	4	0	5	1	4	2	2	2	2	0	0	8.3%	43.5%	56.5%	-13.0%							1
ANKRD11	16q	16q24.3	1	1	0	0.68599	2	1	1	0	1	1	0	4.2%	43.5%	56.5%	-13.0%							1
ANKRD12	18p	18p11.22	0	2	0	1	2	1	1	0	0	1	1	4.2%	43.5%	56.5%	-13.0%							1
ANKRD6	6q	6q15	0	2	0	0.183575	2	0	2	0	0	0	2	4.2%	0.0%	100.0%	-100.0%							1
ANXA6	5q	5q33.1	11	0	0	0.732438	11	7	4	7	4	0	0	22.9%	57.4%	42.6%	14.8%							1
AR	Xq	Xq12	1	2	3	1	3	2	1	1	0	1	1	6.3%	60.6%	39.4%	21.2%							1			1
ARAF	Xp	Xp11.23	0	2	24	1	2	1	1	0	0	1	1	4.2%	43.5%	56.5%	-13.0%							1			1
ARHGAP32	11q	11q24.3	2	0	0	0.497585	2	2	0	2	0	0	0	4.2%	100.0%	0.0%	100.0%							1
ARHGEF6	Xq	Xq26.3	1	2	2	1	3	2	1	1	0	1	1	6.3%	60.6%	39.4%	21.2%							1
ARID5B	10q	10q21.2	0	1	0	1	1	1	0	0	0	1	0	2.1%	100.0%	0.0%	100.0%							1
ATF7IP	12p	12p13.1	1	0	0	0.434783	1	0	1	0	1	0	0	2.1%	0.0%	100.0%	-100.0%							1
ATG13	11p	11p11.2	0	1	0	1	1	1	0	0	0	1	0	2.1%	100.0%	0.0%	100.0%							1
ATRX	Xq	Xq21.1	1	2	0	1	3	2	1	1	0	1	1	6.3%	60.6%	39.4%	21.2%							1
BAZ1B	7q	7q11.23	2	7	0	0.0657581	9	6	3	0	2	6	1	18.8%	60.6%	39.4%	21.2%				1			1
BAZ2A	12q	12q13.3	1	0	0	0.434783	1	0	1	0	1	0	0	2.1%	0.0%	100.0%	-100.0%							1
BCL9L	11q	11q23.3	0	1	0	0.434783	1	0	1	0	0	0	1	2.1%	0.0%	100.0%	-100.0%							1
BCLAF1	6q	6q23.3	0	4	0	1	4	2	2	0	0	2	2	8.3%	43.5%	56.5%	-13.0%							1
BCOR	Xp	Xp11.4	2	2	0	0.74773	4	3	1	2	0	1	1	8.3%	69.8%	30.2%	39.5%							1
BRAF	7q	7q34	2	1	31	0.0750988	3	0	3	0	2	0	1	6.3%	0.0%	100.0%	-100.0%							1			1			1
CAST	5q	5q15	5	0	0	1	5	3	2	3	2	0	0	10.4%	53.6%	46.4%	7.1%							1
CCAR1	10q	10q21.3	0	8	0	0.11289	8	7	1	0	0	7	1	16.7%	84.3%	15.7%	68.7%							1
CDK12	17q	17q12	0	8	0	0.00647004	8	8	0	0	0	8	0	16.7%	100.0%	0.0%	100.0%							1
CEP170	1q	1q43	6	0	0	1	6	3	2	3	2	0	0	12.5%	53.6%	46.4%	7.1%							1
CFH	1q	1q31.3	11	1	2	0.847107	12	8	4	7	4	1	0	25.0%	60.6%	39.4%	21.2%							1
CHD7	8q	8q12.1	3	0	0	0.571805	3	1	2	1	2	0	0	6.3%	27.8%	72.2%	-44.4%							1
CHD8	14q	14q11.2	0	3	1	0.571805	3	1	2	0	0	1	2	6.3%	27.8%	72.2%	-44.4%							1
CIC	19q	19q13.2	1	0	0	0.434783	1	0	1	0	1	0	0	2.1%	0.0%	100.0%	-100.0%							1
CLIP1	12q	12q24.31	1	2	0	0.326307	3	2	1	0	1	2	0	6.3%	60.6%	39.4%	21.2%							1
CLTC	17q	17q23.1	0	3	6	0.246377	3	3	0	0	0	3	0	6.3%	100.0%	0.0%	100.0%							1
CNOT1	16q	16q21	1	0	1	0.434783	1	0	1	0	1	0	0	2.1%	0.0%	100.0%	-100.0%							1
CNOT3	19q	19q13.42	3	0	1	0.571805	3	1	2	1	2	0	0	6.3%	27.8%	72.2%	-44.4%							1
COBLL1	2q	2q24.3	2	0	0	0.497585	2	2	0	2	0	0	0	4.2%	100.0%	0.0%	100.0%							1
CREB1	2q	2q33.3	1	1	23	1	2	2	0	1	0	1	0	4.2%	100.0%	0.0%	100.0%							1		1
CTNNB1	3p	3p22.1	0	12	19	0.0430383	12	10	2	0	0	10	2	25.0%	79.4%	20.6%	58.7%							1	1		1
CYC1	8q	8q24.3	2	0	6	0.183575	2	0	2	0	2	0	0	4.2%	0.0%	100.0%	-100.0%							1
DICER1	14q	14q32.13	1	7	1	0.0687735	8	2	6	0	1	2	5	16.7%	20.4%	79.6%	-59.2%							1					1
DMD	Xp	Xp21.1	3	2	4	0.382603	5	4	1	3	0	1	1	10.4%	75.5%	24.5%	50.9%							1
DNM3	1q	1q24.3	5	0	4	1	5	3	2	3	2	0	0	10.4%	53.6%	46.4%	7.1%							1
DOCK2	5q	5q35.1	17	1	2	0.868131	18	11	7	10	7	1	0	37.5%	54.7%	45.3%	9.5%							1
DOCK4	7q	7q31.1	5	0	1	1	5	3	2	3	2	0	0	10.4%	53.6%	46.4%	7.1%							1
DOT1L	19p	19p13.3	5	0	2	0.639614	5	2	3	2	3	0	0	10.4%	33.9%	66.1%	-32.2%							1
DST	6p	6p12.1	1	1	0	1	2	2	0	1	0	1	0	4.2%	100.0%	0.0%	100.0%							1
EGFR	7p	7p11.2	11	0	28	0.732438	11	7	4	7	4	0	0	22.9%	57.4%	42.6%	14.8%							1		1	1		1	1	1
EIF4A2	3q	3q27.3	0	2	1	0.497585	2	2	0	0	0	2	0	4.2%	100.0%	0.0%	100.0%							1
EP300	22q	22q13.2	0	1	21	1	1	1	0	0	0	1	0	2.1%	100.0%	0.0%	100.0%							1			1		1
EPHA3	3p	3p11.1	0	12	1	0.50856	12	8	4	0	0	8	4	25.0%	60.6%	39.4%	21.2%							1	1
EPHB6	7q	7q34	4	0	1	1	4	2	2	2	2	0	0	8.3%	43.5%	56.5%	-13.0%							1
EPPK1	8q	8q24.3	6	0	0	1	6	3	3	3	3	0	0	12.5%	43.5%	56.5%	-13.0%							1
ERBB2IP	5q	5q12.3	4	0	1	0.0296902	4	0	4	0	4	0	0	8.3%	0.0%	100.0%	-100.0%							1
ESR1	6q	6q25.1	0	3	4	0.571805	3	1	2	0	0	1	2	6.3%	27.8%	72.2%	-44.4%							1
EZH2	7q	7q36.1	4	0	1	1	4	2	2	2	2	0	0	8.3%	43.5%	56.5%	-13.0%							1					1
FAM129B	9q	9q34.11	0	1	0	0.434783	1	0	1	0	0	0	1	2.1%	0.0%	100.0%	-100.0%							1
FANCA	16q	16q24.3	4	0	1	1	4	2	2	2	2	0	0	8.3%	43.5%	56.5%	-13.0%							1
FBN2	5q	5q23.3	15	0	0	0.364758	15	10	5	10	5	0	0	31.3%	60.6%	39.4%	21.2%							1
FBXO11	2p	2p16.3	0	1	0	1	1	1	0	0	0	1	0	2.1%	100.0%	0.0%	100.0%							1
FCHO2	5q	5q13.2	5	0	0	0.639614	5	2	3	2	3	0	0	10.4%	33.9%	66.1%	-32.2%							1
FGFR2	10q	10q26.13	0	1	8	1	1	1	0	0	0	1	0	2.1%	100.0%	0.0%	100.0%							1		1	1			1
FGFR3	4p	4p16.3	6	1	9	0.380313	7	3	4	2	4	1	0	14.6%	36.6%	63.4%	-26.8%							1		1	1		1	1
FLNA	Xq	Xq28	8	1	4	0.839289	9	6	3	5	3	1	0	18.8%	60.6%	39.4%	21.2%							1						1
FLT3	13q	13q12.2	1	3	5	1	4	2	1	1	0	1	1	8.3%	60.6%	39.4%	21.2%							1			1				1
FN1	2q	2q35	3	1	9	1	4	3	1	2	1	1	0	8.3%	69.8%	30.2%	39.5%							1		1	1
G3BP1	5q	5q33.1	5	0	0	0.639614	5	2	3	2	3	0	0	10.4%	33.9%	66.1%	-32.2%							1
GAB3	Xq	Xq28	2	2	0	1	4	2	2	1	1	1	1	8.3%	43.5%	56.5%	-13.0%							1
GDI1	Xq	Xq28	8	2	0	1	10	6	4	5	3	1	1	20.8%	53.6%	46.4%	7.1%				1			1
GIGYF2	2q	2q37.1	1	2	0	0.497585	3	3	0	1	0	2	0	6.3%	100.0%	0.0%	100.0%							1
GNAI1	7q	7q21.11	3	1	25	0.382603	4	1	3	1	2	0	1	8.3%	20.4%	79.6%	-59.2%							1
GNAS	20q	20q13.32	4	0	31	1	4	2	2	2	2	0	0	8.3%	43.5%	56.5%	-13.0%							1
GNL3L	Xp	Xp11.22	1	2	1	1	3	2	1	1	0	1	1	6.3%	60.6%	39.4%	21.2%							1
GOLGA5	14q	14q32.12	0	1	0	0.434783	1	0	1	0	0	0	1	2.1%	0.0%	100.0%	-100.0%							1
GPHN	14q	14q23.3	0	9	1	0.148662	9	3	6	0	0	3	6	18.8%	27.8%	72.2%	-44.4%							1
GPS2	17p	17p13.1	1	0	1	0.434783	1	0	1	0	1	0	0	2.1%	0.0%	100.0%	-100.0%							1
GRIN3A	9q	9q31.1	1	0	6	0.434783	1	0	1	0	1	0	0	2.1%	0.0%	100.0%	-100.0%							1				1
H3F3C	12p	12p11.21	0	1	3	1	1	1	0	0	0	1	0	2.1%	100.0%	0.0%	100.0%							1
HERC1	15q	15q22.31	0	1	1	0.434783	1	0	1	0	0	0	1	2.1%	0.0%	100.0%	-100.0%							1
HGF	7q	7q21.11	6	1	10	0.514798	7	3	4	3	3	0	1	14.6%	36.6%	63.4%	-26.8%							1		1	1				1
HIST1H1C	6p	6p22.2	4	0	0	0.621595	4	3	1	3	1	0	0	8.3%	69.8%	30.2%	39.5%							1
HIST1H2BD	6p	6p22.2	1	0	3	0.434783	1	0	1	0	1	0	0	2.1%	0.0%	100.0%	-100.0%							1
HMGXB4	22q	22q12.3	0	1	0	1	1	1	0	0	0	1	0	2.1%	100.0%	0.0%	100.0%							1
HRAS	11p	11p15.5	5	0	45	0.639614	5	2	3	2	3	0	0	10.4%	33.9%	66.1%	-32.2%							1		1	1		1	1
HSP90AB1	6p	6p21.1	1	0	8	1	1	1	0	1	0	0	0	2.1%	100.0%	0.0%	100.0%							1		1	1
HUWE1	Xp	Xp11.22	1	2	1	1	3	2	1	1	0	1	1	6.3%	60.6%	39.4%	21.2%							1
IARS2	1q	1q41	2	0	1	1	2	1	0	1	0	0	0	4.2%	100.0%	0.0%	100.0%							1
IK	5q	5q31.3	9	0	0	1	9	5	4	5	4	0	0	18.8%	49.0%	51.0%	-2.0%							1
INPP4A	2q	2q11.2	3	0	2	0.571805	3	1	2	1	2	0	0	6.3%	27.8%	72.2%	-44.4%							1
INTS1	7p	7p22.3	6	0	0	1	6	3	3	3	3	0	0	12.5%	43.5%	56.5%	-13.0%							1
IRS2	13q	13q34	4	1	5	0.154763	5	3	1	3	0	0	1	10.4%	69.8%	30.2%	39.5%							1					1
ITGA6	2q	2q31.1	2	0	12	0.497585	2	2	0	2	0	0	0	4.2%	100.0%	0.0%	100.0%							1		1	1
JMJD1C	10q	10q21.3	0	2	1	0.497585	2	2	0	0	0	2	0	4.2%	100.0%	0.0%	100.0%							1
KALRN	3q	3q21.1	1	8	0	0.253282	9	6	3	0	1	6	2	18.8%	60.6%	39.4%	21.2%							1
KDM5C	Xp	Xp11.22	0	2	0	1	2	1	1	0	0	1	1	4.2%	43.5%	56.5%	-13.0%							1
KDM6A	Xp	Xp11.3	1	2	1	1	3	2	1	1	0	1	1	6.3%	60.6%	39.4%	21.2%							1
KDM6B	17p	17p13.1	0	5	0	0.369325	5	4	1	0	0	4	1	10.4%	75.5%	24.5%	50.9%							1
KIAA0947	5p	5p15.32	8	0	0	0.267376	8	3	5	3	5	0	0	16.7%	31.6%	68.4%	-36.8%							1
KIAA1109	4q	4q27	3	1	0	1	4	3	1	2	1	1	0	8.3%	69.8%	30.2%	39.5%							1
KIF20B	10q	10q23.31	0	1	0	1	1	1	0	0	0	1	0	2.1%	100.0%	0.0%	100.0%							1
KIT	4q	4q12	0	1	9	1	1	1	0	0	0	1	0	2.1%	100.0%	0.0%	100.0%							1		1	1				1
KMT2C	7q	7q36.1	2	2	1	0.33746	4	1	3	0	2	1	1	8.3%	20.4%	79.6%	-59.2%							1
KMT2D	12q	12q13.12	3	0	1	1	3	2	1	2	1	0	0	6.3%	60.6%	39.4%	21.2%							1
KRAS	12p	12p12.1	1	0	48	0.434783	1	0	1	0	1	0	0	2.1%	0.0%	100.0%	-100.0%							1		1	1		1	1
LCP1	13q	13q14.13	0	3	0	1	3	1	1	0	0	1	1	6.3%	43.5%	56.5%	-13.0%							1
LEPR	1p	1p31.3	0	1	5	1	1	1	0	0	0	1	0	2.1%	100.0%	0.0%	100.0%							1				1			1
LIFR	5p	5p13.1	6	0	2	1	6	3	3	3	3	0	0	12.5%	43.5%	56.5%	-13.0%							1							1
LPP	3q	3q27.3	3	2	0	0.0383395	5	2	3	0	3	2	0	10.4%	33.9%	66.1%	-32.2%							1
LRRK2	12q	12q12	2	0	1	1	2	1	1	1	1	0	0	4.2%	43.5%	56.5%	-13.0%							1
LTBP1	2p	2p22.3	3	0	1	0.571805	3	1	2	1	2	0	0	6.3%	27.8%	72.2%	-44.4%							1
LUM	12q	12q21.33	2	0	1	1	2	1	1	1	1	0	0	4.2%	43.5%	56.5%	-13.0%							1
MACF1	1p	1p34.3	0	1	0	1	1	1	0	0	0	1	0	2.1%	100.0%	0.0%	100.0%							1
MAP1A	15q	15q15.3	0	2	0	0.183575	2	0	2	0	0	0	2	4.2%	0.0%	100.0%	-100.0%							1
MAP1B	5q	5q13.2	7	1	0	0.820382	8	4	4	3	4	1	0	16.7%	43.5%	56.5%	-13.0%							1
MAP3K1	5q	5q11.2	3	0	7	1	3	2	1	2	1	0	0	6.3%	60.6%	39.4%	21.2%							1						1
MAP3K4	6q	6q26	0	2	2	1	2	1	1	0	0	1	1	4.2%	43.5%	56.5%	-13.0%							1						1
MAP4	3p	3p21.31	0	38	0	0.0772374	38	23	13	0	0	23	13	79.2%	57.6%	42.4%	15.3%	1		1				1	1
MAST2	1p	1p34.1	0	2	0	1	2	1	1	0	0	1	1	4.2%	43.5%	56.5%	-13.0%							1
MAX	14q	14q23.3	0	9	4	0.0288293	9	2	7	0	0	2	7	18.8%	18.0%	82.0%	-64.0%							1			1			1
MCM7	7q	7q22.1	1	0	2	0.434783	1	0	1	0	1	0	0	2.1%	0.0%	100.0%	-100.0%							1
MDC1	6p	6p21.33	0	3	0	0.571805	3	1	2	0	0	1	2	6.3%	27.8%	72.2%	-44.4%							1
MDN1	6q	6q15	0	3	1	0.571805	3	1	2	0	0	1	2	6.3%	27.8%	72.2%	-44.4%							1
MECOM	3q	3q26.2	1	2	3	0.326307	3	2	1	0	1	2	0	6.3%	60.6%	39.4%	21.2%							1			1			1
MED12	Xq	Xq13.1	0	2	0	1	2	1	1	0	0	1	1	4.2%	43.5%	56.5%	-13.0%							1
MED13	17q	17q23.2	0	3	0	0.246377	3	3	0	0	0	3	0	6.3%	100.0%	0.0%	100.0%							1
MEF2A	15q	15q26.3	0	1	0	1	1	1	0	0	0	1	0	2.1%	100.0%	0.0%	100.0%							1
MEGF6	1p	1p36.32	10	0	0	0.476169	10	7	3	7	3	0	0	20.8%	64.2%	35.8%	28.4%							1
MGA	15q	15q15.1	0	1	0	0.434783	1	0	1	0	0	0	1	2.1%	0.0%	100.0%	-100.0%							1
MICAL1	6q	6q21	0	2	0	0.183575	2	0	2	0	0	0	2	4.2%	0.0%	100.0%	-100.0%							1
MKI67	10q	10q26.2	0	2	0	0.497585	2	2	0	0	0	2	0	4.2%	100.0%	0.0%	100.0%							1
MLLT10	10p	10p12.31	0	1	0	1	1	1	0	0	0	1	0	2.1%	100.0%	0.0%	100.0%							1
MLLT4	6q	6q27	4	3	5	1	7	4	3	2	2	2	1	14.6%	50.6%	49.4%	1.3%				1			1
MME	3q	3q25.2	3	1	4	0.0750988	4	1	3	0	3	1	0	8.3%	20.4%	79.6%	-59.2%							1
MSN	Xq	Xq12	1	2	4	1	3	2	1	1	0	1	1	6.3%	60.6%	39.4%	21.2%							1
MTOR	1p	1p36.22	0	2	13	1	2	1	1	0	0	1	1	4.2%	43.5%	56.5%	-13.0%							1		1	1		1
MYB	6q	6q23.3	1	2	2	1	3	2	1	1	0	1	1	6.3%	60.6%	39.4%	21.2%							1		1
MYCBP2	13q	13q22.3	3	2	0	0.155825	5	2	2	2	0	0	2	10.4%	43.5%	56.5%	-13.0%							1
NAA15	4q	4q31.1	0	2	0	0.497585	2	2	0	0	0	2	0	4.2%	100.0%	0.0%	100.0%							1
NAV1	1q	1q32.1	1	1	0	1	2	2	0	1	0	1	0	4.2%	100.0%	0.0%	100.0%							1
NAV3	12q	12q21.2	3	0	0	0.571805	3	1	2	1	2	0	0	6.3%	27.8%	72.2%	-44.4%							1
NBEA	13q	13q13.3	2	3	0	0.74773	5	3	1	2	0	1	1	10.4%	69.8%	30.2%	39.5%							1
NBPF10	1q	1q21.1	15	0	0	1	15	8	6	8	6	0	0	31.3%	50.6%	49.4%	1.3%							1
NCOA3	20q	20q13.12	2	5	0	0.0727473	7	6	1	1	1	5	0	14.6%	82.2%	17.8%	64.4%				1			1
NCOR2	12q	12q24.31	19	0	2	0.762636	19	11	7	11	7	0	0	39.6%	54.7%	45.3%	9.5%							1
NEB	2q	2q23.3	2	0	0	0.497585	2	2	0	2	0	0	0	4.2%	100.0%	0.0%	100.0%							1
NEK1	4q	4q33	0	2	0	0.497585	2	2	0	0	0	2	0	4.2%	100.0%	0.0%	100.0%							1
NFE2L2	2q	2q31.2	3	0	1	0.246377	3	3	0	3	0	0	0	6.3%	100.0%	0.0%	100.0%							1
NIN	14q	14q22.1	0	4	0	1	4	2	2	0	0	2	2	8.3%	43.5%	56.5%	-13.0%							1
NIPBL	5p	5p13.2	2	0	0	0.183575	2	0	2	0	2	0	0	4.2%	0.0%	100.0%	-100.0%							1
NLRP3	1q	1q44	3	0	3	0.497585	3	2	0	2	0	0	0	6.3%	100.0%	0.0%	100.0%							1
NMT2	10p	10p13	0	1	0	1	1	1	0	0	0	1	0	2.1%	100.0%	0.0%	100.0%							1
NONO	Xq	Xq13.1	1	2	0	1	3	2	1	1	0	1	1	6.3%	60.6%	39.4%	21.2%							1
NR4A2	2q	2q24.1	1	0	0	0.434783	1	0	1	0	1	0	0	2.1%	0.0%	100.0%	-100.0%							1
NSD1	5q	5q35.2	3	0	1	1	3	2	1	2	1	0	0	6.3%	60.6%	39.4%	21.2%							1
NUP214	9q	9q34.13	0	2	2	0.183575	2	0	2	0	0	0	2	4.2%	0.0%	100.0%	-100.0%							1
NUP93	16q	16q13	0	1	1	0.434783	1	0	1	0	0	0	1	2.1%	0.0%	100.0%	-100.0%							1
NUP98	11p	11p15.4	0	2	2	0.497585	2	2	0	0	0	2	0	4.2%	100.0%	0.0%	100.0%							1
PABPC1	8q	8q22.3	1	1	3	0.183575	2	0	2	0	1	0	1	4.2%	0.0%	100.0%	-100.0%							1
PCBP1	2p	2p13.3	1	2	1	0.497585	3	3	0	1	0	2	0	6.3%	100.0%	0.0%	100.0%							1
PCM1	8p	8p22	0	4	0	0.621595	4	3	1	0	0	3	1	8.3%	69.8%	30.2%	39.5%							1
PDGFRA	4q	4q12	1	1	16	0.68599	2	1	1	0	1	1	0	4.2%	43.5%	56.5%	-13.0%							1		1	1		1	1	1
PDS5A	4p	4p14	1	8	0	0.253282	9	6	3	0	1	6	2	18.8%	60.6%	39.4%	21.2%							1
PHLDA1	12q	12q21.2	2	0	0	1	2	1	1	1	1	0	0	4.2%	43.5%	56.5%	-13.0%							1
PIK3CA	3q	3q26.32	0	1	59	1	1	1	0	0	0	1	0	2.1%	100.0%	0.0%	100.0%							1		1	1		1
PIK3CB	3q	3q22.3	0	9	58	0.0571901	9	8	1	0	0	8	1	18.8%	86.0%	14.0%	72.0%							1		1	1
PIK3CG	7q	7q22.3	1	1	58	0.183575	2	0	2	0	1	0	1	4.2%	0.0%	100.0%	-100.0%							1		1	1
PIK3R1	5q	5q13.1	6	0	57	1	6	3	3	3	3	0	0	12.5%	43.5%	56.5%	-13.0%							1		1	1
PIP5K1A	1q	1q21.3	1	0	5	0.434783	1	0	1	0	1	0	0	2.1%	0.0%	100.0%	-100.0%							1
PLEC	8q	8q24.3	5	0	0	0.639614	5	2	3	2	3	0	0	10.4%	33.9%	66.1%	-32.2%							1
POLE	12q	12q24.33	2	0	6	1	2	1	1	1	1	0	0	4.2%	43.5%	56.5%	-13.0%							1
POTEF	2q	2q21.1	8	0	0	0.267376	8	3	5	3	5	0	0	16.7%	31.6%	68.4%	-36.8%							1
PPFIA4	1q	1q32.1	6	0	0	0.639614	6	2	3	2	3	0	0	12.5%	33.9%	66.1%	-32.2%							1
PRRC2A	6p	6p21.33	0	2	0	1	2	1	1	0	0	1	1	4.2%	43.5%	56.5%	-13.0%							1
PRX	19q	19q13.2	0	1	0	1	1	1	0	0	0	1	0	2.1%	100.0%	0.0%	100.0%							1
PSEN1	14q	14q24.2	0	11	4	0.168928	11	4	7	0	0	4	7	22.9%	30.5%	69.5%	-38.9%							1
PTPN11	12q	12q24.13	2	0	11	1	2	1	1	1	1	0	0	4.2%	43.5%	56.5%	-13.0%							1
PTPN13	4q	4q21.3	1	2	0	0.326307	3	2	1	0	1	2	0	6.3%	60.6%	39.4%	21.2%							1
PWP1	12q	12q23.3	1	0	0	0.434783	1	0	1	0	1	0	0	2.1%	0.0%	100.0%	-100.0%							1
RAB11FIP5	2p	2p13.2	1	0	1	0.434783	1	0	1	0	1	0	0	2.1%	0.0%	100.0%	-100.0%							1
RAC1	7p	7p22.1	1	2	34	0.326307	3	2	1	0	1	2	0	6.3%	60.6%	39.4%	21.2%							1		1	1			1
RALGAPA1	14q	14q13.2	0	10	0	0.012463	10	2	8	0	0	2	8	20.8%	16.1%	83.9%	-67.7%							1
RASA1	5q	5q14.3	8	0	3	0.712611	8	4	4	4	4	0	0	16.7%	43.5%	56.5%	-13.0%							1						1
RBM10	Xp	Xp11.23	1	2	0	1	3	2	1	1	0	1	1	6.3%	60.6%	39.4%	21.2%							1
RHEB	7q	7q36.1	2	1	3	0.0750988	3	0	3	0	2	0	1	6.3%	0.0%	100.0%	-100.0%							1		1
RIF1	2q	2q23.3	3	0	0	0.246377	3	3	0	3	0	0	0	6.3%	100.0%	0.0%	100.0%							1
RNF111	15q	15q22.1	0	2	0	1	2	1	1	0	0	1	1	4.2%	43.5%	56.5%	-13.0%							1
RPGR	Xp	Xp11.4	1	1	0	1	2	2	0	1	0	1	0	4.2%	100.0%	0.0%	100.0%							1
RPL22	1p	1p36.31	0	1	1	1	1	1	0	0	0	1	0	2.1%	100.0%	0.0%	100.0%							1
RPL5	1p	1p22.1	0	1	1	1	1	1	0	0	0	1	0	2.1%	100.0%	0.0%	100.0%							1
RPP38	10p	10p13	0	1	2	1	1	1	0	0	0	1	0	2.1%	100.0%	0.0%	100.0%							1
RSRC1	3q	3q25.32	0	5	0	0.369325	5	4	1	0	0	4	1	10.4%	75.5%	24.5%	50.9%							1
RUNX1	21q	21q22.12	1	0	4	0.434783	1	0	1	0	1	0	0	2.1%	0.0%	100.0%	-100.0%							1			1
RXRA	9q	9q34.2	10	0	11	1	10	6	4	6	4	0	0	20.8%	53.6%	46.4%	7.1%							1		1	1
SEC23B	20p	20p11.23	1	1	1	0.68599	2	1	1	0	1	1	0	4.2%	43.5%	56.5%	-13.0%							1
SETD2	3p	3p21.31	0	43	1	0.639614	43	24	17	0	0	24	17	89.6%	52.1%	47.9%	4.1%	1		1				1	1
SETX	9q	9q34.13	3	0	0	0.571805	3	1	2	1	2	0	0	6.3%	27.8%	72.2%	-44.4%							1
SF3B1	2q	2q33.1	1	0	1	1	1	1	0	1	0	0	0	2.1%	100.0%	0.0%	100.0%							1
SGK1	6q	6q23.2	0	6	2	0.380313	6	2	4	0	0	2	4	12.5%	27.8%	72.2%	-44.4%							1		1
SH3PXD2A	10q	10q24.33	0	2	0	0.497585	2	2	0	0	0	2	0	4.2%	100.0%	0.0%	100.0%							1
SIN3A	15q	15q24.2	0	4	2	0.302938	4	1	3	0	0	1	3	8.3%	20.4%	79.6%	-59.2%							1
SLC25A10	17q	17q25.3	12	0	1	0.737899	12	6	6	6	6	0	0	25.0%	43.5%	56.5%	-13.0%							1
SMARCAD1	4q	4q22.3	1	1	0	0.68599	2	1	1	0	1	1	0	4.2%	43.5%	56.5%	-13.0%							1
SMC1A	Xp	Xp11.22	0	2	2	1	2	1	1	0	0	1	1	4.2%	43.5%	56.5%	-13.0%							1
SMC3	10q	10q25.2	0	1	2	1	1	1	0	0	0	1	0	2.1%	100.0%	0.0%	100.0%							1
SMCHD1	18p	18p11.32	0	2	0	0.497585	2	2	0	0	0	2	0	4.2%	100.0%	0.0%	100.0%							1
SOS1	2p	2p22.1	4	0	31	0.621595	4	3	1	3	1	0	0	8.3%	69.8%	30.2%	39.5%							1		1	1		1	1
SPEG	2q	2q35	1	0	0	1	1	1	0	1	0	0	0	2.1%	100.0%	0.0%	100.0%							1
SPEN	1p	1p36.21	0	2	0	1	2	1	1	0	0	1	1	4.2%	43.5%	56.5%	-13.0%							1
SPTAN1	9q	9q34.11	0	6	1	0.380313	6	2	4	0	0	2	4	12.5%	27.8%	72.2%	-44.4%							1
SRRM2	16p	16p13.3	1	0	0	1	1	1	0	1	0	0	0	2.1%	100.0%	0.0%	100.0%							1
STAG2	Xq	Xq25	3	2	1	1	5	3	2	2	1	1	1	10.4%	53.6%	46.4%	7.1%							1
STAT3	17q	17q21.2	0	3	17	0.246377	3	3	0	0	0	3	0	6.3%	100.0%	0.0%	100.0%							1			1		1
SUZ12	17q	17q11.2	2	6	0	0.0219058	8	6	2	0	2	6	0	16.7%	69.8%	30.2%	39.5%				1			1
SVIL	10p	10p11.23	0	1	0	1	1	1	0	0	0	1	0	2.1%	100.0%	0.0%	100.0%							1
SYNE1	6q	6q25.2	0	4	0	1	4	2	2	0	0	2	2	8.3%	43.5%	56.5%	-13.0%							1
TAF1	Xq	Xq13.1	2	2	1	0.74773	4	3	1	2	0	1	1	8.3%	69.8%	30.2%	39.5%							1
TANC2	17q	17q23.2	2	0	0	0.183575	2	0	2	0	2	0	0	4.2%	0.0%	100.0%	-100.0%							1
TBL1XR1	3q	3q26.32	0	6	1	0.212206	6	5	1	0	0	5	1	12.5%	79.4%	20.6%	58.7%							1
TBX3	12q	12q24.21	1	0	0	0.434783	1	0	1	0	1	0	0	2.1%	0.0%	100.0%	-100.0%							1
TCF7	5q	5q31.1	3	0	12	0.571805	3	1	2	1	2	0	0	6.3%	27.8%	72.2%	-44.4%							1			1
TGIF1	18p	18p11.31	0	1	0	1	1	1	0	0	0	1	0	2.1%	100.0%	0.0%	100.0%							1
TICAM1	19p	19p13.3	0	2	8	0.497585	2	2	0	0	0	2	0	4.2%	100.0%	0.0%	100.0%							1
TNPO1	5q	5q13.2	5	0	0	0.639614	5	2	3	2	3	0	0	10.4%	33.9%	66.1%	-32.2%							1
TP53BP1	15q	15q15.3	0	2	0	0.183575	2	0	2	0	0	0	2	4.2%	0.0%	100.0%	-100.0%							1
TPR	1q	1q31.1	6	0	3	0.683564	6	4	2	4	2	0	0	12.5%	60.6%	39.4%	21.2%							1			1
TRIM7	5q	5q35.3	13	0	0	1	13	7	6	7	6	0	0	27.1%	47.3%	52.7%	-5.4%							1
TRIO	5p	5p15.2	8	0	0	0.712611	8	4	4	4	4	0	0	16.7%	43.5%	56.5%	-13.0%							1
TRIP11	14q	14q32.12	0	9	0	0.0288293	9	2	7	0	0	2	7	18.8%	18.0%	82.0%	-64.0%							1
TTK	6q	6q14.1	0	2	1	0.183575	2	0	2	0	0	0	2	4.2%	0.0%	100.0%	-100.0%							1
TUBA1A	12q	12q13.12	0	2	3	0.497585	2	2	0	0	0	2	0	4.2%	100.0%	0.0%	100.0%							1
UHRF1BP1L	12q	12q23.1	1	0	0	0.434783	1	0	1	0	1	0	0	2.1%	0.0%	100.0%	-100.0%							1
USP9X	Xp	Xp11.4	1	2	0	1	3	2	1	1	0	1	1	6.3%	60.6%	39.4%	21.2%							1
UTP14A	Xq	Xq26.1	2	2	1	0.74773	4	3	1	2	0	1	1	8.3%	69.8%	30.2%	39.5%							1
WHSC1	4p	4p16.3	1	3	2	0.154763	4	3	1	0	1	3	0	8.3%	69.8%	30.2%	39.5%							1
WRN	8p	8p12	0	5	0	1	5	3	2	0	0	3	2	10.4%	53.6%	46.4%	7.1%							1
ZEB2	2q	2q22.3	1	0	1	1	1	1	0	1	0	0	0	2.1%	100.0%	0.0%	100.0%							1					1
ZMYM2	13q	13q12.11	0	4	0	0.571805	4	1	2	0	0	1	2	8.3%	27.8%	72.2%	-44.4%							1
ZMYM4	1p	1p34.3	0	2	0	1	2	1	1	0	0	1	1	4.2%	43.5%	56.5%	-13.0%							1
ZMYND8	20q	20q13.12	0	6	0	0.212206	6	5	1	0	0	5	1	12.5%	79.4%	20.6%	58.7%							1
ZNF300	5q	5q33.1	7	0	0	1	7	4	3	4	3	0	0	14.6%	50.6%	49.4%	1.3%							1
ZNF703	8p	8p11.23	0	5	0	1	5	2	2	0	0	2	2	10.4%	43.5%	56.5%	-13.0%							1
ZNF814	19q	19q13.43	0	1	0	0.434783	1	0	1	0	0	0	1	2.1%	0.0%	100.0%	-100.0%							1
ZNF844	19p	19p13.2	2	0	0	0.183575	2	0	2	0	2	0	0	4.2%	0.0%	100.0%	-100.0%							1

## Sheet: E Suppressor & Driver
																		Genesets								Pathways
Names	Chr	Cytoband	Gain	Loss	Number of Pathways	p-Value Fisher-test	∑CNV	CNV G1	CNV G3	Gain G1	Gain G3	Loss G1	Loss G3	% CNV	% G1	% G3	%G1 - %G3	Genes_TOP20	Genes.TOP20.gains	Genes.TOP20.losses	Genes_CNV_mixed.type	Genes_TOP20.Mixed.Typed	TSG.Genes	Driver.genes	Genes_3P	HSA04151 PI3K-Akt signaling pathway	HSA05200 Pathways in cancer	HSA04080 Neuroactive ligand-receptor interaction	HSA05206 MicroRNAs in cancer	HSA04010 MAPK signaling pathway	HSA04060 Cytokine-cytokine receptor interaction
APC	5q	5q22.2	9	0	9	1	9	5	4	5	4	0	0	18.8%	49.0%	51.0%	-2.0%						1	1			1		1
ARHGAP35	19q	19q13.32	1	3	3	0.382603	4	1	3	0	1	1	2	8.3%	20.4%	79.6%	-59.2%						1	1
ARID1A	1p	1p36.11	3	1	0	0.761007	4	2	2	1	2	1	0	8.3%	43.5%	56.5%	-13.0%						1	1
ARID2	12q	12q12	4	0	0	1	4	2	2	2	2	0	0	8.3%	43.5%	56.5%	-13.0%						1	1
ATM	11q	11q22.3	0	1	7	0.434783	1	0	1	0	0	0	1	2.1%	0.0%	100.0%	-100.0%						1	1					1
ATR	3q	3q23	0	1	4	1	1	1	0	0	0	1	0	2.1%	100.0%	0.0%	100.0%						1	1
AXIN2	17q	17q24.1	1	0	6	1	1	1	0	1	0	0	0	2.1%	100.0%	0.0%	100.0%						1	1			1
BAP1	3p	3p21.1	0	28	0	0.0161583	28	19	7	0	0	19	7	58.3%	67.6%	32.4%	35.2%	1		1			1	1	1
BARD1	2q	2q35	2	0	0	0.497585	2	2	0	2	0	0	0	4.2%	100.0%	0.0%	100.0%						1	1
BLM	15q	15q26.1	1	3	2	0.761007	4	2	2	1	0	1	2	8.3%	43.5%	56.5%	-13.0%						1	1
BRCA1	17q	17q21.31	0	1	4	1	1	1	0	0	0	1	0	2.1%	100.0%	0.0%	100.0%						1	1		1			1
BRCA2	13q	13q13.1	1	2	4	0.68599	3	1	1	1	0	0	1	6.3%	43.5%	56.5%	-13.0%						1	1			1
CDC73	1q	1q31.2	2	0	0	1	2	1	1	1	1	0	0	4.2%	43.5%	56.5%	-13.0%						1	1
CDH1	16q	16q22.1	0	2	11	0.497585	2	2	0	0	0	2	0	4.2%	100.0%	0.0%	100.0%						1	1			1
CHEK2	22q	22q12.1	0	3	3	0.246377	3	3	0	0	0	3	0	6.3%	100.0%	0.0%	100.0%						1	1
COL18A1	21q	21q22.3	16	0	1	1	16	9	7	9	7	0	0	33.3%	49.7%	50.3%	-0.6%						1	1
CUL1	7q	7q36.1	4	1	8	0.609266	5	2	3	2	2	0	1	10.4%	33.9%	66.1%	-32.2%						1	1
CUL3	2q	2q36.2	0	2	1	1	2	1	1	0	0	1	1	4.2%	43.5%	56.5%	-13.0%						1	1
CYLD	16q	16q12.1	3	0	2	1	3	2	1	2	1	0	0	6.3%	60.6%	39.4%	21.2%						1	1
DDX3X	Xp	Xp11.4	0	2	3	1	2	1	1	0	0	1	1	4.2%	43.5%	56.5%	-13.0%						1	1
DIDO1	20q	20q13.33	4	0	0	1	4	2	2	2	2	0	0	8.3%	43.5%	56.5%	-13.0%						1	1
EEF1A1	6q	6q13	1	12	2	0.853532	13	7	6	1	0	6	6	27.1%	47.3%	52.7%	-5.4%						1	1
ERBB4	2q	2q34	5	3	4	0.846042	8	4	4	3	2	1	2	16.7%	43.5%	56.5%	-13.0%				1		1	1
FBXW7	4q	4q31.3	0	2	1	0.497585	2	2	0	0	0	2	0	4.2%	100.0%	0.0%	100.0%						1	1
FES	15q	15q26.1	1	0	1	1	1	1	0	1	0	0	0	2.1%	100.0%	0.0%	100.0%						1	1
FOXA2	20p	20p11.21	5	0	1	0.151197	5	1	4	1	4	0	0	10.4%	16.1%	83.9%	-67.7%						1	1
IDH1	2q	2q34	5	0	3	1	5	3	2	3	2	0	0	10.4%	53.6%	46.4%	7.1%						1	1
MST1	3p	3p21.31	0	16	0	0.0587894	16	11	3	0	0	11	3	33.3%	73.8%	26.2%	47.7%						1	1	1
NCOA4	10q	10q11.23	1	0	2	1	1	1	0	1	0	0	0	2.1%	100.0%	0.0%	100.0%						1	1			1
NOTCH1	9q	9q34.3	6	1	4	0.514798	7	3	4	3	3	0	1	14.6%	36.6%	63.4%	-26.8%						1	1					1
PBRM1	3p	3p21.1	0	24	0	0.00864333	24	17	5	0	0	17	5	50.0%	72.3%	27.7%	44.7%	1		1			1	1	1
PHF6	Xq	Xq26.2	1	2	0	1	3	2	1	1	0	1	1	6.3%	60.6%	39.4%	21.2%						1	1
PRDM2	1p	1p36.21	0	1	0	1	1	1	0	0	0	1	0	2.1%	100.0%	0.0%	100.0%						1	1
PRKCD	3p	3p21.1	0	12	9	0.0820571	12	9	2	0	0	9	2	25.0%	77.6%	22.4%	55.2%						1	1	1
PTEN	10q	10q23.31	0	1	15	1	1	1	0	0	0	1	0	2.1%	100.0%	0.0%	100.0%						1	1		1	1		1
RB1	13q	13q14.2	1	2	14	0.68599	3	1	1	1	0	0	1	6.3%	43.5%	56.5%	-13.0%						1	1			1
RBMX	Xq	Xq26.3	3	2	1	1	5	3	2	2	1	1	1	10.4%	53.6%	46.4%	7.1%						1	1
RHOA	3p	3p21.31	0	30	25	0.0158228	30	20	8	0	0	20	8	62.5%	65.8%	34.2%	31.6%	1		1			1	1	1		1		1
SMARCA4	19p	19p13.2	0	1	0	1	1	1	0	0	0	1	0	2.1%	100.0%	0.0%	100.0%						1	1
SMYD4	17p	17p13.3	0	1	0	1	1	1	0	0	0	1	0	2.1%	100.0%	0.0%	100.0%						1	1
STK11	19p	19p13.3	5	0	3	1	5	3	2	3	2	0	0	10.4%	53.6%	46.4%	7.1%						1	1		1
TCF7L2	10q	10q25.2	0	2	12	0.497585	2	2	0	0	0	2	0	4.2%	100.0%	0.0%	100.0%						1	1			1
TET2	4q	4q24	0	2	0	0.497585	2	2	0	0	0	2	0	4.2%	100.0%	0.0%	100.0%						1	1
TGFBR2	3p	3p24.1	0	14	14	0.105892	14	10	3	0	0	10	3	29.2%	71.9%	28.1%	43.9%						1	1	1		1			1	1
TP53	17p	17p13.1	0	1	32	1	1	1	0	0	0	1	0	2.1%	100.0%	0.0%	100.0%						1	1		1	1		1	1
TSC2	16p	16p13.3	8	0	4	1	8	5	3	5	3	0	0	16.7%	56.2%	43.8%	12.4%						1	1		1
VHL	3p	3p25.3	0	16	4	0.000443776	16	14	1	0	0	14	1	33.3%	91.5%	8.5%	83.0%						1	1	1		1
WHSC1L1	8p	8p11.23	0	8	1	1	8	4	3	0	0	4	3	16.7%	50.6%	49.4%	1.3%						1	1
ZFHX3	16q	16q22.3	2	0	0	1	2	1	1	1	1	0	0	4.2%	43.5%	56.5%	-13.0%						1	1

## Sheet: F Top 6 Pathways
																		Genesets									Pathways
Names	Chr	Cytoband	Gain	Loss	Number of Pathways	p-Value Fisher-test	∑CNV	CNV G1	CNV G3	Gain G1	Gain G3	Loss G1	Loss G3	% CNV	% G1	% G3	%G1 - %G3	Genes_TOP20	Genes.TOP20.gains	Genes.TOP20.losses	Genes_CNV_mixed.type	Genes_TOP20.Mixed.Typed	TSG.Genes	Driver.genes	Genes_3P		HSA04151 PI3K-Akt signaling pathway	HSA05200 Pathways in cancer	HSA04080 Neuroactive ligand-receptor interaction	HSA05206 MicroRNAs in cancer	HSA04010 MAPK signaling pathway	HSA04060 Cytokine-cytokine receptor interaction	HSA05211 Renal cell carcinoma
																		21	0	21	5	0	79	69	49		264	251	208	202	191	185	49	SUM
EGFR	7p	7p11.2	11	0	28	0.732438	11	7	4	7	4	0	0	22.9%	57.4%	42.6%	14.8%							1			1	1		1	1	1		5
PDGFA	7p	7p22.3	7	0	15	1	7	4	3	4	3	0	0	14.6%	50.6%	49.4%	1.3%										1	1		1	1	1		5
PDGFRA	4q	4q12	1	1	16	0.68599	2	1	1	0	1	1	0	4.2%	43.5%	56.5%	-13.0%							1			1	1		1	1	1		5
PDGFRB	5q	5q32	16	0	15	0.548058	16	8	8	8	8	0	0	33.3%	43.5%	56.5%	-13.0%										1	1		1	1	1		5
GRB2	17q	17q25.1	0	5	33	0.0592988	5	5	0	0	0	5	0	10.4%	100.0%	0.0%	100.0%										1	1		1	1		1	4
HRAS	11p	11p15.5	5	0	45	0.639614	5	2	3	2	3	0	0	10.4%	33.9%	66.1%	-32.2%							1			1	1		1	1		1	4
KRAS	12p	12p12.1	1	0	48	0.434783	1	0	1	0	1	0	0	2.1%	0.0%	100.0%	-100.0%							1			1	1		1	1		1	4
MAP2K2	19p	19p13.3	0	5	39	0.369325	5	4	1	0	0	4	1	10.4%	75.5%	24.5%	50.9%										1	1		1	1		1	4
MAPK1	22q	22q11.22	3	0	73	0.571805	3	1	2	1	2	0	0	1	27.8%	72.2%	-44.4%										1	1		1	1		1	4
MET	7q	7q31.2	4	1	17	0.609266	5	2	3	2	2	0	1	10.4%	33.9%	66.1%	-32.2%										1	1		1		1	1	4
RAF1	3p	3p25.2	0	21	45	0.00228088	21	16	3	0	0	16	3	43.8%	80.4%	19.6%	60.8%	1		1					1		1	1		1	1		1	4
SOS1	2p	2p22.1	4	0	31	0.621595	4	3	1	3	1	0	0	8.3%	69.8%	30.2%	39.5%							1			1	1		1	1		1	4
SOS2	14q	14q21.3	0	11	31	0.168928	11	4	7	0	0	4	7	22.9%	30.5%	69.5%	-38.9%										1	1		1	1		1	4
TGFB2	1q	1q41	4	1	26	0.761007	5	2	2	2	1	0	1	10.4%	43.5%	56.5%	-13.0%											1		1	1	1	1	4
EGF	4q	4q25	0	1	20	1	1	1	0	0	0	1	0	2.1%	100.0%	0.0%	100.0%										1	1			1	1		4
FGFR3	4p	4p16.3	6	1	9	0.380313	7	3	4	2	4	1	0	14.6%	36.6%	63.4%	-26.8%							1			1	1		1	1			4
IKBKB	8p	8p11.21	1	6	37	0.481396	7	5	1	1	0	4	1	14.6%	79.4%	20.6%	58.7%										1	1		1	1			4
MYC	8q	8q24.21	0	1	22	0.434783	1	0	1	0	0	0	1	2.1%	0.0%	100.0%	-100.0%										1	1		1	1			4
NFKB1	4q	4q24	0	1	47	1	1	1	0	0	0	1	0	2.1%	100.0%	0.0%	100.0%						1				1	1		1	1			4
PRKCA	17q	17q24.2	1	0	51	1	1	1	0	1	0	0	0	2.1%	100.0%	0.0%	100.0%										1	1		1	1			4
TP53	17p	17p13.1	0	1	32	1	1	1	0	0	0	1	0	2.1%	100.0%	0.0%	100.0%						1	1			1	1		1	1			4
AKT1	14q	14q32.33	4	1	53	0.609266	5	2	3	2	2	0	1	10.4%	33.9%	66.1%	-32.2%							1			1	1			1		1	3
AKT3	1q	1q44	3	1	53	0.761007	4	2	2	1	2	1	0	8.3%	43.5%	56.5%	-13.0%										1	1			1		1	3
CRK	17p	17p13.3	0	10	15	0.476169	10	7	3	0	0	7	3	20.8%	64.2%	35.8%	28.4%											1		1	1		1	3
CRKL	22q	22q11.21	0	1	15	1	1	1	0	0	0	1	0	2.1%	100.0%	0.0%	100.0%											1		1	1		1	3
HGF	7q	7q21.11	6	1	10	0.514798	7	3	4	3	3	0	1	14.6%	36.6%	63.4%	-26.8%							1			1	1				1	1	3
PIK3CA	3q	3q26.32	0	1	59	1	1	1	0	0	0	1	0	2.1%	100.0%	0.0%	100.0%							1			1	1		1			1	3
PIK3R2	19p	19p13.11	0	1	58	1	1	1	0	0	0	1	0	2.1%	100.0%	0.0%	100.0%										1	1		1			1	3
RAC1	7p	7p22.1	1	2	34	0.326307	3	2	1	0	1	2	0	6.3%	60.6%	39.4%	21.2%							1			1	1			1		1	3
CASP3	4q	4q35.1	0	2	25	0.497585	2	2	0	0	0	2	0	4.2%	100.0%	0.0%	100.0%											1		1	1			3
CCNE2	8q	8q22.1	1	1	11	0.68599	2	1	1	0	1	1	0	4.2%	43.5%	56.5%	-13.0%										1	1		1				3
CDK6	7q	7q21.2	5	0	14	0.151197	5	1	4	1	4	0	0	10.4%	16.1%	83.9%	-67.7%										1	1		1				3
CDKN1B	12p	12p13.1	1	0	14	0.434783	1	0	1	0	1	0	0	2.1%	0.0%	100.0%	-100.0%										1	1		1				3
CHUK	10q	10q24.31	0	3	31	1	3	2	1	0	0	2	1	6.3%	60.6%	39.4%	21.2%						1				1	1			1			3
CSF1R	5q	5q32	10	0	9	0.476169	10	7	3	7	3	0	0	20.8%	64.2%	35.8%	28.4%										1	1				1		3
CSF3R	1p	1p34.3	1	1	5	0.68599	2	1	1	0	1	1	0	4.2%	43.5%	56.5%	-13.0%										1	1				1		3
FAS	10q	10q23.31	0	1	20	1	1	1	0	0	0	1	0	2.1%	100.0%	0.0%	100.0%											1			1	1		3
FGF1	5q	5q31.3	9	0	9	0.71072	9	6	3	6	3	0	0	18.8%	60.6%	39.4%	21.2%										1	1			1			3
FGF10	5p	5p12	3	0	8	1	3	2	1	2	1	0	0	6.3%	60.6%	39.4%	21.2%										1	1			1			3
FGF11	17p	17p13.1	1	0	8	0.434783	1	0	1	0	1	0	0	2.1%	0.0%	100.0%	-100.0%										1	1			1			3
FGF12	3q	3q29	1	3	8	0.154763	4	3	1	0	1	3	0	8.3%	69.8%	30.2%	39.5%										1	1			1			3
FGF13	Xq	Xq27.1	1	2	8	1	3	2	1	1	0	1	1	6.3%	60.6%	39.4%	21.2%										1	1			1			3
FGF14	13q	13q33.1	3	1	8	0.326307	4	2	1	2	0	0	1	8.3%	60.6%	39.4%	21.2%										1	1			1			3
FGF16	Xq	Xq21.1	0	2	8	1	2	1	1	0	0	1	1	4.2%	43.5%	56.5%	-13.0%										1	1			1			3
FGF17	8p	8p21.3	3	4	8	0.818049	7	3	3	1	2	2	1	14.6%	43.5%	56.5%	-13.0%				1						1	1			1			3
FGF18	5q	5q35.1	8	0	8	0.712611	8	4	4	4	4	0	0	16.7%	43.5%	56.5%	-13.0%										1	1			1			3
FGF20	8p	8p22	0	9	8	0.47249	9	4	5	0	0	4	5	18.8%	38.1%	61.9%	-23.8%										1	1			1			3
FGF21	19q	19q13.33	0	3	8	0.246377	3	3	0	0	0	3	0	6.3%	100.0%	0.0%	100.0%										1	1			1			3
FGF22	19p	19p13.3	5	0	8	0.639614	5	2	3	2	3	0	0	10.4%	33.9%	66.1%	-32.2%										1	1			1			3
FGF23	12p	12p13.32	1	0	8	0.434783	1	0	1	0	1	0	0	2.1%	0.0%	100.0%	-100.0%										1	1			1			3
FGF6	12p	12p13.32	2	0	8	1	2	1	1	1	1	0	0	4.2%	43.5%	56.5%	-13.0%										1	1			1			3
FGF8	10q	10q24.32	0	2	8	0.497585	2	2	0	0	0	2	0	4.2%	100.0%	0.0%	100.0%										1	1			1			3
FGF9	13q	13q12.11	0	2	8	0.434783	2	0	1	0	0	0	1	4.2%	0.0%	100.0%	-100.0%										1	1			1			3
FGFR1	8p	8p11.22	0	6	10	1	6	3	2	0	0	3	2	12.5%	53.6%	46.4%	7.1%										1	1			1			3
FGFR2	10q	10q26.13	0	1	8	1	1	1	0	0	0	1	0	2.1%	100.0%	0.0%	100.0%							1			1	1			1			3
FIGF	Xp	Xp22.2	0	2	6	1	2	1	1	0	0	1	1	4.2%	43.5%	56.5%	-13.0%										1	1				1		3
GHR	5p	5p13.1	6	0	4	1	6	3	3	3	3	0	0	12.5%	43.5%	56.5%	-13.0%										1		1			1		3
IKBKG	Xq	Xq28	2	2	32	1	4	2	2	1	1	1	1	8.3%	43.5%	56.5%	-13.0%										1	1			1			3
IL6	7p	7p15.3	2	0	31	1	2	1	1	1	1	0	0	4.2%	43.5%	56.5%	-13.0%										1	1				1		3
KIT	4q	4q12	0	1	9	1	1	1	0	0	0	1	0	2.1%	100.0%	0.0%	100.0%							1			1	1				1		3
KITLG	12q	12q21.32	1	0	7	0.434783	1	0	1	0	1	0	0	2.1%	0.0%	100.0%	-100.0%										1	1				1		3
MDM2	12q	12q15	1	0	16	0.434783	1	0	1	0	1	0	0	2.1%	0.0%	100.0%	-100.0%										1	1		1				3
MTOR	1p	1p36.22	0	2	13	1	2	1	1	0	0	1	1	4.2%	43.5%	56.5%	-13.0%							1			1	1		1				3
PRKCB	16p	16p12.2	0	2	53	1	2	1	1	0	0	1	1	4.2%	43.5%	56.5%	-13.0%											1		1	1			3
PRL	6p	6p22.3	2	0	5	1	2	1	1	1	1	0	0	4.2%	43.5%	56.5%	-13.0%										1		1			1		3
PRLR	5p	5p13.2	11	0	5	0.0375571	11	3	8	3	8	0	0	22.9%	22.4%	77.6%	-55.2%										1		1			1		3
PTEN	10q	10q23.31	0	1	15	1	1	1	0	0	0	1	0	2.1%	100.0%	0.0%	100.0%						1	1			1	1		1				3
TGFBR2	3p	3p24.1	0	14	14	0.105892	14	10	3	0	0	10	3	29.2%	71.9%	28.1%	43.9%						1	1	1			1			1	1		3
VEGFB	11q	11q13.1	3	0	6	0.0750988	3	0	3	0	3	0	0	6.3%	0.0%	100.0%	-100.0%										1	1				1		3
VEGFC	4q	4q34.3	0	1	7	1	1	1	0	0	0	1	0	2.1%	100.0%	0.0%	100.0%										1	1				1		3
BRAF	7q	7q34	2	1	31	0.0750988	3	0	3	0	2	0	1	6.3%	0.0%	100.0%	-100.0%							1				1			1		1	2
CDC42	1p	1p36.12	0	4	27	1	4	2	2	0	0	2	2	8.3%	43.5%	56.5%	-13.0%											1			1		1	2
EP300	22q	22q13.2	0	1	21	1	1	1	0	0	0	1	0	2.1%	100.0%	0.0%	100.0%							1				1		1			1	2
JUN	1p	1p32.1	0	1	31	1	1	1	0	0	0	1	0	2.1%	100.0%	0.0%	100.0%											1			1		1	2
PIK3CB	3q	3q22.3	0	9	58	0.0571901	9	8	1	0	0	8	1	18.8%	86.0%	14.0%	72.0%							1			1	1					1	2
PIK3CD	1p	1p36.22	0	2	58	1	2	1	1	0	0	1	1	4.2%	43.5%	56.5%	-13.0%										1	1					1	2
PIK3CG	7q	7q22.3	1	1	58	0.183575	2	0	2	0	1	0	1	4.2%	0.0%	100.0%	-100.0%							1			1	1					1	2
PIK3R1	5q	5q13.1	6	0	57	1	6	3	3	3	3	0	0	12.5%	43.5%	56.5%	-13.0%							1			1	1					1	2
PIK3R3	1p	1p34.1	0	2	57	1	2	1	1	0	0	1	1	4.2%	43.5%	56.5%	-13.0%										1	1					1	2
ABL1	9q	9q34.12	1	0	11	0.434783	1	0	1	0	1	0	0	2.1%	0.0%	100.0%	-100.0%							1				1		1				2
APC	5q	5q22.2	9	0	9	1	9	5	4	5	4	0	0	18.8%	49.0%	51.0%	-2.0%						1	1				1		1				2
APC2	19p	19p13.3	6	1	9	1	7	4	3	3	3	1	0	14.6%	50.6%	49.4%	1.3%						1					1		1				2
ATF2	2q	2q31.1	2	0	16	1	2	1	1	1	1	0	0	4.2%	43.5%	56.5%	-13.0%										1				1			2
BAD	11q	11q13.1	3	0	24	0.0750988	3	0	3	0	3	0	0	6.3%	0.0%	100.0%	-100.0%										1	1						2
BCL2L11	2q	2q13	2	0	3	0.183575	2	0	2	0	2	0	0	4.2%	0.0%	100.0%	-100.0%										1			1				2
BMP2	20p	20p12.3	1	0	6	0.434783	1	0	1	0	1	0	0	2.1%	0.0%	100.0%	-100.0%						1					1				1		2
BMPR2	2q	2q33.1	3	3	4	1	6	4	2	2	1	2	1	12.5%	60.6%	39.4%	21.2%													1		1		2
BRCA1	17q	17q21.31	0	1	4	1	1	1	0	0	0	1	0	2.1%	100.0%	0.0%	100.0%						1	1			1			1				2
CASP9	1p	1p36.21	0	1	21	1	1	1	0	0	0	1	0	2.1%	100.0%	0.0%	100.0%										1	1						2
CCND2	12p	12p13.32	2	0	13	0.183575	2	0	2	0	2	0	0	4.2%	0.0%	100.0%	-100.0%										1			1				2
CDC25B	20p	20p13	3	1	4	0.761007	4	2	2	1	2	1	0	8.3%	43.5%	56.5%	-13.0%													1	1			2
CDK2	12q	12q13.2	1	0	13	0.434783	1	0	1	0	1	0	0	2.1%	0.0%	100.0%	-100.0%										1	1						2
CDK4	12q	12q14.1	1	0	17	0.434783	1	0	1	0	1	0	0	2.1%	0.0%	100.0%	-100.0%										1	1						2
CHRM2	7q	7q33	2	0	5	0.183575	2	0	2	0	2	0	0	4.2%	0.0%	100.0%	-100.0%										1		1					2
COL4A1	13q	13q34	9	1	7	0.0823996	10	7	2	7	1	0	1	20.8%	72.9%	27.1%	45.8%										1	1						2
COL4A2	13q	13q34	9	1	7	0.0823996	10	7	2	7	1	0	1	20.8%	72.9%	27.1%	45.8%										1	1						2
COL4A3	2q	2q36.3	2	1	7	0.714537	3	1	2	1	1	0	1	6.3%	27.8%	72.2%	-44.4%						1				1	1						2
COL4A4	2q	2q36.3	1	0	7	1	1	1	0	1	0	0	0	2.1%	100.0%	0.0%	100.0%										1	1						2
COL4A5	Xq	Xq22.3	1	2	7	1	3	2	1	1	0	1	1	6.3%	60.6%	39.4%	21.2%										1	1						2
COL4A6	Xq	Xq22.3	1	2	7	1	3	2	1	1	0	1	1	6.3%	60.6%	39.4%	21.2%										1	1						2
CSF1	1p	1p13.3	1	1	8	0.68599	2	1	1	0	1	1	0	4.2%	43.5%	56.5%	-13.0%										1					1		2
CSF2RA	Xp	Xp22.33	0	12	4	0.737899	12	6	6	0	0	6	6	25.0%	43.5%	56.5%	-13.0%											1				1		2
CSF3	17q	17q21.1	2	0	5	1	2	1	1	1	1	0	0	4.2%	43.5%	56.5%	-13.0%										1					1		2
DDIT4	10q	10q22.1	0	6	3	0.212206	6	5	1	0	0	5	1	12.5%	79.4%	20.6%	58.7%										1			1				2
E2F1	20q	20q11.22	3	0	13	0.571805	3	1	2	1	2	0	0	6.3%	27.8%	72.2%	-44.4%						1					1		1				2
E2F2	1p	1p36.12	0	1	13	1	1	1	0	0	0	1	0	2.1%	100.0%	0.0%	100.0%											1		1				2
E2F3	6p	6p22.3	0	1	13	1	1	1	0	0	0	1	0	2.1%	100.0%	0.0%	100.0%											1		1				2
EFNA3	1q	1q22	2	0	5	1	2	1	1	1	1	0	0	4.2%	43.5%	56.5%	-13.0%										1			1				2
EPO	7q	7q22.1	1	0	5	0.434783	1	0	1	0	1	0	0	2.1%	0.0%	100.0%	-100.0%										1					1		2
EPOR	19p	19p13.2	0	2	4	0.497585	2	2	0	0	0	2	0	4.2%	100.0%	0.0%	100.0%										1					1		2
F2R	5q	5q13.3	3	0	7	0.571805	3	1	2	1	2	0	0	6.3%	27.8%	72.2%	-44.4%										1		1					2
FGFR4	5q	5q35.2	3	0	6	1	3	2	1	2	1	0	0	6.3%	60.6%	39.4%	21.2%										1				1			2
FLT1	13q	13q12.3	0	3	9	1	3	1	1	0	0	1	1	6.3%	43.5%	56.5%	-13.0%										1					1		2
FLT3	13q	13q12.2	1	3	5	1	4	2	1	1	0	1	1	8.3%	60.6%	39.4%	21.2%							1				1				1		2
FLT4	5q	5q35.3	12	0	5	0.737899	12	6	6	6	6	0	0	25.0%	43.5%	56.5%	-13.0%										1					1		2
FN1	2q	2q35	3	1	9	1	4	3	1	2	1	1	0	8.3%	69.8%	30.2%	39.5%							1			1	1						2
FOS	14q	14q24.3	0	6	22	1	6	3	3	0	0	3	3	12.5%	43.5%	56.5%	-13.0%											1			1			2
FZD3	8p	8p21.1	0	13	8	0.314031	13	5	7	0	0	5	7	27.1%	35.5%	64.5%	-29.1%											1		1				2
GNG12	1p	1p31.3	1	1	14	0.68599	2	1	1	0	1	1	0	4.2%	43.5%	56.5%	-13.0%										1				1			2
GSK3B	3q	3q13.33	0	9	28	1	9	5	4	0	0	5	4	18.8%	49.0%	51.0%	-2.0%										1	1						2
HSP90AA1	14q	14q32.31	0	5	8	0.639614	5	2	3	0	0	2	3	10.4%	33.9%	66.1%	-32.2%										1	1						2
HSP90AB1	6p	6p21.1	1	0	8	1	1	1	0	1	0	0	0	2.1%	100.0%	0.0%	100.0%							1			1	1						2
HSP90B1	12q	12q23.3	2	0	7	1	2	1	1	1	1	0	0	4.2%	43.5%	56.5%	-13.0%										1	1						2
IFNA13	9p	9p21.3	0	1	15	0.434783	1	0	1	0	0	0	1	2.1%	0.0%	100.0%	-100.0%										1					1		2
IFNA2	9p	9p21.3	0	1	15	0.434783	1	0	1	0	0	0	1	2.1%	0.0%	100.0%	-100.0%										1					1		2
IFNA5	9p	9p21.3	0	1	15	0.434783	1	0	1	0	0	0	1	2.1%	0.0%	100.0%	-100.0%										1					1		2
IFNA6	9p	9p21.3	0	1	15	0.434783	1	0	1	0	0	0	1	2.1%	0.0%	100.0%	-100.0%										1					1		2
IFNA8	9p	9p21.3	0	1	15	0.434783	1	0	1	0	0	0	1	2.1%	0.0%	100.0%	-100.0%										1					1		2
IGF1	12q	12q23.2	2	0	20	1	2	1	1	1	1	0	0	4.2%	43.5%	56.5%	-13.0%										1	1						2
IGF1R	15q	15q26.3	0	1	17	1	1	1	0	0	0	1	0	2.1%	100.0%	0.0%	100.0%										1	1						2
IL1B	2q	2q13	3	0	29	0.571805	3	1	2	1	2	0	0	6.3%	27.8%	72.2%	-44.4%														1	1		2
IL1R1	2q	2q11.2	3	0	8	0.571805	3	1	2	1	2	0	0	6.3%	27.8%	72.2%	-44.4%														1	1		2
IL1R2	2q	2q11.2	3	0	6	0.571805	3	1	2	1	2	0	0	6.3%	27.8%	72.2%	-44.4%														1	1		2
IL2	4q	4q27	0	4	13	1	4	2	2	0	0	2	2	8.3%	43.5%	56.5%	-13.0%										1					1		2
IL2RA	10p	10p15.1	0	1	7	1	1	1	0	0	0	1	0	2.1%	100.0%	0.0%	100.0%										1					1		2
IL2RG	Xq	Xq13.1	0	2	8	1	2	1	1	0	0	1	1	4.2%	43.5%	56.5%	-13.0%										1					1		2
IL3	5q	5q31.1	6	0	8	1	6	3	3	3	3	0	0	12.5%	43.5%	56.5%	-13.0%										1					1		2
IL3RA	Xp	Xp22.33	0	13	5	0.511451	13	6	7	0	0	6	7	27.1%	39.7%	60.3%	-20.5%										1					1		2
IL4	5q	5q31.1	11	0	13	0.732438	11	7	4	7	4	0	0	22.9%	57.4%	42.6%	14.8%										1					1		2
IL6R	1q	1q21.3	2	0	6	0.183575	2	0	2	0	2	0	0	4.2%	0.0%	100.0%	-100.0%										1					1		2
IL7	8q	8q21.12	3	2	4	0.382603	5	1	3	1	2	0	1	10.4%	20.4%	79.6%	-59.2%										1					1		2
IL7R	5p	5p13.2	5	0	5	1	5	3	2	3	2	0	0	10.4%	53.6%	46.4%	7.1%										1					1		2
IL8	4q	4q13.3	0	1	22	1	1	1	0	0	0	1	0	2.1%	100.0%	0.0%	100.0%											1				1		2
IRS1	2q	2q36.3	2	0	9	0.497585	2	2	0	2	0	0	0	4.2%	100.0%	0.0%	100.0%										1			1				2
ITGA2	5q	5q11.2	6	0	12	1	6	3	3	3	3	0	0	12.5%	43.5%	56.5%	-13.0%										1	1						2
ITGA5	12q	12q13.13	2	0	14	1	2	1	1	1	1	0	0	4.2%	43.5%	56.5%	-13.0%						1				1			1				2
ITGA6	2q	2q31.1	2	0	12	0.497585	2	2	0	2	0	0	0	4.2%	100.0%	0.0%	100.0%							1			1	1						2
ITGAV	2q	2q32.1	2	0	12	0.497585	2	2	0	2	0	0	0	4.2%	100.0%	0.0%	100.0%						1				1	1						2
JAK1	1p	1p31.3	1	0	16	0.434783	1	0	1	0	1	0	0	2.1%	0.0%	100.0%	-100.0%										1	1						2
KDR	4q	4q12	0	1	8	1	1	1	0	0	0	1	0	2.1%	100.0%	0.0%	100.0%										1					1		2
LAMA1	18p	18p11.23	1	0	7	1	1	1	0	1	0	0	0	2.1%	100.0%	0.0%	100.0%										1	1						2
LAMA2	6q	6q22.33	0	4	11	0.302938	4	1	3	0	0	1	3	8.3%	20.4%	79.6%	-59.2%										1	1						2
LAMA3	18q	18q11.2	0	1	7	1	1	1	0	0	0	1	0	2.1%	100.0%	0.0%	100.0%										1	1						2
LAMA4	6q	6q21	0	2	8	0.183575	2	0	2	0	0	0	2	4.2%	0.0%	100.0%	-100.0%										1	1						2
LAMA5	20q	20q13.33	11	0	7	0.168928	11	4	7	4	7	0	0	22.9%	30.5%	69.5%	-38.9%										1	1						2
LAMB1	7q	7q31.1	2	0	7	0.183575	2	0	2	0	2	0	0	4.2%	0.0%	100.0%	-100.0%										1	1						2
LAMB2	3p	3p21.31	0	21	7	0.0155879	21	15	4	0	0	15	4	43.8%	74.3%	25.7%	48.5%	1		1					1		1	1						2
LAMB3	1q	1q32.2	3	1	7	1	4	3	1	2	1	1	0	8.3%	69.8%	30.2%	39.5%										1	1						2
LAMB4	7q	7q31.1	5	0	7	1	5	3	2	3	2	0	0	10.4%	53.6%	46.4%	7.1%										1	1						2
LAMC1	1q	1q25.3	1	0	8	0.434783	1	0	1	0	1	0	0	2.1%	0.0%	100.0%	-100.0%										1	1						2
LAMC3	9q	9q34.12	2	2	7	0.33746	4	1	3	1	1	0	2	8.3%	20.4%	79.6%	-59.2%										1	1						2
LEP	7q	7q32.1	5	0	5	0.639614	5	2	3	2	3	0	0	10.4%	33.9%	66.1%	-32.2%												1			1		2
LEPR	1p	1p31.3	0	1	5	1	1	1	0	0	0	1	0	2.1%	100.0%	0.0%	100.0%							1					1			1		2
LPAR1	9q	9q31.3	0	2	4	0.183575	2	0	2	0	0	0	2	4.2%	0.0%	100.0%	-100.0%										1		1					2
LPAR3	1p	1p22.3	0	1	3	1	1	1	0	0	0	1	0	2.1%	100.0%	0.0%	100.0%										1		1					2
LPAR4	Xq	Xq21.1	0	2	3	1	2	1	1	0	0	1	1	4.2%	43.5%	56.5%	-13.0%										1		1					2
LPAR6	13q	13q14.2	1	2	2	0.68599	3	1	1	1	0	0	1	6.3%	43.5%	56.5%	-13.0%										1		1					2
MAPK10	4q	4q21.3	0	2	37	0.497585	2	2	0	0	0	2	0	4.2%	100.0%	0.0%	100.0%											1			1			2
MAPK7	17p	17p11.2	1	0	5	1	1	1	0	1	0	0	0	2.1%	100.0%	0.0%	100.0%													1	1			2
MAPK8	10q	10q11.22	0	1	38	1	1	1	0	0	0	1	0	2.1%	100.0%	0.0%	100.0%											1			1			2
MAPK9	5q	5q35.3	12	0	38	0.50856	12	8	4	8	4	0	0	25.0%	60.6%	39.4%	21.2%											1			1			2
MAX	14q	14q23.3	0	9	4	0.0288293	9	2	7	0	0	2	7	18.8%	18.0%	82.0%	-64.0%							1				1			1			2
MCL1	1q	1q21.3	0	1	2	1	1	1	0	0	0	1	0	2.1%	100.0%	0.0%	100.0%										1			1				2
MECOM	3q	3q26.2	1	2	3	0.326307	3	2	1	0	1	2	0	6.3%	60.6%	39.4%	21.2%							1				1			1			2
MMP9	20q	20q13.12	2	0	9	1	2	1	1	1	1	0	0	4.2%	43.5%	56.5%	-13.0%											1		1				2
NFKB2	10q	10q24.32	0	2	8	0.497585	2	2	0	0	0	2	0	4.2%	100.0%	0.0%	100.0%											1			1			2
NGF	1p	1p13.2	3	0	6	0.571805	3	1	2	1	2	0	0	6.3%	27.8%	72.2%	-44.4%										1				1			2
NGFR	17q	17q21.33	3	0	6	0.571805	3	1	2	1	2	0	0	6.3%	27.8%	72.2%	-44.4%						1				1					1		2
NR4A1	12q	12q13.13	1	0	2	0.434783	1	0	1	0	1	0	0	2.1%	0.0%	100.0%	-100.0%						1				1				1			2
NTRK1	1q	1q23.1	1	0	7	1	1	1	0	1	0	0	0	2.1%	100.0%	0.0%	100.0%											1			1			2
OSM	22q	22q12.2	2	0	3	0.183575	2	0	2	0	2	0	0	4.2%	0.0%	100.0%	-100.0%										1					1		2
OSMR	5p	5p13.1	7	0	3	1	7	4	3	4	3	0	0	14.6%	50.6%	49.4%	1.3%										1					1		2
PDGFC	4q	4q32.1	0	1	9	1	1	1	0	0	0	1	0	2.1%	100.0%	0.0%	100.0%										1					1		2
PGF	14q	14q24.3	3	1	5	0.761007	4	2	2	2	1	0	1	8.3%	43.5%	56.5%	-13.0%										1	1						2
PTGS2	1q	1q31.1	5	0	12	1	5	3	2	3	2	0	0	10.4%	53.6%	46.4%	7.1%											1		1				2
PTK2	8q	8q24.3	2	1	14	0.183575	3	1	2	0	2	1	0	6.3%	27.8%	72.2%	-44.4%										1	1						2
RAC3	17q	17q25.3	11	0	16	1	11	6	5	6	5	0	0	22.9%	48.0%	52.0%	-4.0%											1			1			2
RASSF1	3p	3p21.31	0	8	6	0.118594	8	6	1	0	0	6	1	16.7%	82.2%	17.8%	64.4%						1		1			1		1				2
RHOA	3p	3p21.31	0	30	25	0.0158228	30	20	8	0	0	20	8	62.5%	65.8%	34.2%	31.6%	1		1			1	1	1			1		1				2
RPS6KA5	14q	14q32.11	0	7	7	0.212733	7	2	5	0	0	2	5	14.6%	23.5%	76.5%	-52.9%													1	1			2
RPTOR	17q	17q25.3	17	0	4	0.0701306	17	6	10	6	10	0	0	35.4%	31.6%	68.4%	-36.8%										1			1				2
RXRA	9q	9q34.2	10	0	11	1	10	6	4	6	4	0	0	20.8%	53.6%	46.4%	7.1%							1			1	1						2
STAT3	17q	17q21.2	0	3	17	0.246377	3	3	0	0	0	3	0	6.3%	100.0%	0.0%	100.0%							1				1		1				2
STK4	20q	20q13.12	2	0	4	1	2	1	1	1	1	0	0	4.2%	43.5%	56.5%	-13.0%											1			1			2
STMN1	1p	1p36.11	0	3	2	0.571805	3	1	2	0	0	1	2	6.3%	27.8%	72.2%	-44.4%													1	1			2
TNF	6p	6p21.33	0	2	45	1	2	1	1	0	0	1	1	4.2%	43.5%	56.5%	-13.0%														1	1		2
TNFRSF1A	12p	12p13.31	1	0	17	0.434783	1	0	1	0	1	0	0	2.1%	0.0%	100.0%	-100.0%														1	1		2
TNN	1q	1q25.1	3	0	4	1	3	2	1	2	1	0	0	6.3%	60.6%	39.4%	21.2%										1			1				2
TNR	1q	1q25.1	5	1	4	1	6	4	2	3	2	1	0	12.5%	60.6%	39.4%	21.2%										1			1				2
TNXB	6p	6p21.33	1	1	4	1	2	2	0	1	0	1	0	4.2%	100.0%	0.0%	100.0%										1			1				2
TRAF2	9q	9q34.3	3	0	15	0.571805	3	1	2	1	2	0	0	6.3%	27.8%	72.2%	-44.4%											1			1			2
WNT3	17q	17q21.32	2	0	9	1	2	1	1	1	1	0	0	4.2%	43.5%	56.5%	-13.0%											1		1				2
WNT3A	1q	1q42.13	5	0	9	1	5	2	2	2	2	0	0	10.4%	43.5%	56.5%	-13.0%											1		1				2
ARAF	Xp	Xp11.23	0	2	24	1	2	1	1	0	0	1	1	4.2%	43.5%	56.5%	-13.0%							1				1					1	1
ARNT	1q	1q21.3	0	2	4	0.497585	2	2	0	0	0	2	0	4.2%	100.0%	0.0%	100.0%											1					1	1
EGLN1	1q	1q42.2	4	0	3	0.571805	4	1	2	1	2	0	0	8.3%	27.8%	72.2%	-44.4%						1					1					1	1
EGLN3	14q	14q13.1	0	5	3	0.639614	5	2	3	0	0	2	3	10.4%	33.9%	66.1%	-32.2%						1					1					1	1
EPAS1	2p	2p21	1	0	2	1	1	1	0	1	0	0	0	2.1%	100.0%	0.0%	100.0%											1					1	1
FH	1q	1q43	2	0	3	1	2	1	1	1	1	0	0	4.2%	43.5%	56.5%	-13.0%						1					1					1	1
HIF1A	14q	14q23.2	0	4	5	0.302938	4	1	3	0	0	1	3	8.3%	20.4%	79.6%	-59.2%											1					1	1
PAK1	11q	11q14.1	1	0	13	0.434783	1	0	1	0	1	0	0	2.1%	0.0%	100.0%	-100.0%														1		1	1
PAK2	3q	3q29	0	9	8	0.0571901	9	8	1	0	0	8	1	18.8%	86.0%	14.0%	72.0%														1		1	1
RAP1A	1p	1p13.2	0	1	10	1	1	1	0	0	0	1	0	2.1%	100.0%	0.0%	100.0%						1								1		1	1
RAP1B	12q	12q15	1	0	10	0.434783	1	0	1	0	1	0	0	2.1%	0.0%	100.0%	-100.0%														1		1	1
RBX1	22q	22q13.2	0	7	11	0.118594	7	6	1	0	0	6	1	14.6%	82.2%	17.8%	64.4%						1					1					1	1
TCEB1	8q	8q21.11	0	2	4	0.434783	2	0	1	0	0	0	1	4.2%	0.0%	100.0%	-100.0%											1					1	1
TCEB2	16p	16p13.3	1	0	4	1	1	1	0	1	0	0	0	2.1%	100.0%	0.0%	100.0%											1					1	1
TGFA	2p	2p13.3	4	0	7	1	4	2	2	2	2	0	0	8.3%	43.5%	56.5%	-13.0%											1					1	1
VHL	3p	3p25.3	0	16	4	0.000443776	16	14	1	0	0	14	1	33.3%	91.5%	8.5%	83.0%						1	1	1			1					1	1
ABCB1	7q	7q21.12	2	0	3	0.183575	2	0	2	0	2	0	0	4.2%	0.0%	100.0%	-100.0%							1						1				1
ABCC1	16p	16p13.11	0	2	3	0.497585	2	2	0	0	0	2	0	4.2%	100.0%	0.0%	100.0%													1				1
ACKR3	2q	2q37.3	3	0	1	0.571805	3	1	2	1	2	0	0	6.3%	27.8%	72.2%	-44.4%															1		1
ACVR1	2q	2q24.1	2	0	2	0.497585	2	2	0	2	0	0	0	4.2%	100.0%	0.0%	100.0%															1		1
ACVR1B	12q	12q13.13	1	0	2	0.434783	1	0	1	0	1	0	0	2.1%	0.0%	100.0%	-100.0%							1								1		1
ACVR2A	2q	2q22.3	2	0	2	1	2	1	1	1	1	0	0	4.2%	43.5%	56.5%	-13.0%							1								1		1
ACVR2B	3p	3p22.2	0	20	2	0.0324217	20	14	4	0	0	14	4	41.7%	72.9%	27.1%	45.8%	1		1					1							1		1
ADCYAP1R1	7p	7p14.3	5	0	3	1	5	3	2	3	2	0	0	10.4%	53.6%	46.4%	7.1%												1					1
ADORA1	1q	1q32.1	6	0	2	0.639614	6	2	3	2	3	0	0	12.5%	33.9%	66.1%	-32.2%												1					1
ADORA2B	17p	17p12	3	0	5	0.571805	3	1	2	1	2	0	0	6.3%	27.8%	72.2%	-44.4%												1					1
ADORA3	1p	1p13.2	0	1	1	1	1	1	0	0	0	1	0	2.1%	100.0%	0.0%	100.0%												1					1
ADRA1A	8p	8p21.2	0	6	5	1	6	3	3	0	0	3	3	12.5%	43.5%	56.5%	-13.0%												1					1
ADRA1B	5q	5q33.3	13	0	5	0.749462	13	8	5	8	5	0	0	27.1%	55.2%	44.8%	10.3%												1					1
ADRA1D	20p	20p13	2	1	5	0.183575	3	1	2	0	2	1	0	6.3%	27.8%	72.2%	-44.4%												1					1
ADRA2B	2q	2q11.1	4	0	1	1	4	2	2	2	2	0	0	8.3%	43.5%	56.5%	-13.0%												1					1
ADRA2C	4p	4p16.3	4	3	1	0.836244	7	5	2	3	1	2	1	14.6%	65.8%	34.2%	31.6%				1								1					1
ADRB1	10q	10q25.3	0	2	7	0.497585	2	2	0	0	0	2	0	4.2%	100.0%	0.0%	100.0%												1					1
ADRB2	5q	5q32	11	0	5	1	11	6	5	6	5	0	0	22.9%	48.0%	52.0%	-4.0%												1					1
ADRB3	8p	8p11.23	0	5	4	1	5	3	2	0	0	3	2	10.4%	53.6%	46.4%	7.1%												1					1
AGTR1	3q	3q24	0	2	5	0.497585	2	2	0	0	0	2	0	4.2%	100.0%	0.0%	100.0%												1					1
AGTR2	Xq	Xq23	0	2	3	1	2	1	1	0	0	1	1	4.2%	43.5%	56.5%	-13.0%												1					1
AMH	19p	19p13.3	5	0	3	0.639614	5	2	3	2	3	0	0	10.4%	33.9%	66.1%	-32.2%						1									1		1
ANGPT1	8q	8q23.1	4	1	5	0.609266	5	2	3	2	2	0	1	10.4%	33.9%	66.1%	-32.2%										1							1
ANGPT2	8p	8p23.1	0	4	4	1	4	2	2	0	0	2	2	8.3%	43.5%	56.5%	-13.0%										1							1
ANGPT4	20p	20p13	3	0	4	0.571805	3	1	2	1	2	0	0	6.3%	27.8%	72.2%	-44.4%										1							1
APPL1	3p	3p14.3	0	28	2	1	28	15	11	0	0	15	11	58.3%	51.2%	48.8%	2.4%	1		1					1			1						1
AR	Xq	Xq12	1	2	3	1	3	2	1	1	0	1	1	6.3%	60.6%	39.4%	21.2%							1				1						1
ARRB2	17p	17p13.2	0	1	7	1	1	1	0	0	0	1	0	2.1%	100.0%	0.0%	100.0%														1			1
ATF6B	6p	6p21.33	1	0	13	1	1	1	0	1	0	0	0	2.1%	100.0%	0.0%	100.0%										1							1
ATM	11q	11q22.3	0	1	7	0.434783	1	0	1	0	0	0	1	2.1%	0.0%	100.0%	-100.0%						1	1						1				1
AVPR1A	12q	12q14.2	4	0	3	1	4	2	2	2	2	0	0	8.3%	43.5%	56.5%	-13.0%												1					1
AVPR1B	1q	1q32.1	6	0	3	0.639614	6	2	3	2	3	0	0	12.5%	33.9%	66.1%	-32.2%												1					1
AVPR2	Xq	Xq28	2	2	2	1	4	2	2	1	1	1	1	8.3%	43.5%	56.5%	-13.0%												1					1
AXIN1	16p	16p13.3	2	0	6	1	2	1	1	1	1	0	0	4.2%	43.5%	56.5%	-13.0%						1					1						1
AXIN2	17q	17q24.1	1	0	6	1	1	1	0	1	0	0	0	2.1%	100.0%	0.0%	100.0%						1	1				1						1
BAK1	6p	6p21.31	0	1	3	1	1	1	0	0	0	1	0	2.1%	100.0%	0.0%	100.0%													1				1
BAX	19q	19q13.33	1	0	14	1	1	1	0	1	0	0	0	2.1%	100.0%	0.0%	100.0%						1					1						1
BCL2L2	14q	14q11.2	1	1	1	0.68599	2	1	1	0	1	1	0	4.2%	43.5%	56.5%	-13.0%													1				1
BID	22q	22q11.21	3	0	9	0.571805	3	1	2	1	2	0	0	6.3%	27.8%	72.2%	-44.4%											1						1
BIRC5	17q	17q25.3	1	0	4	0.434783	1	0	1	0	1	0	0	2.1%	0.0%	100.0%	-100.0%											1						1
BIRC7	20q	20q13.33	10	0	5	0.292208	10	4	6	4	6	0	0	20.8%	33.9%	66.1%	-32.2%											1						1
BMI1	10p	10p12.2	3	0	2	0.571805	3	1	2	1	2	0	0	6.3%	27.8%	72.2%	-44.4%													1				1
BMP4	14q	14q22.2	0	2	5	0.183575	2	0	2	0	0	0	2	4.2%	0.0%	100.0%	-100.0%											1						1
BMP7	20q	20q13.31	5	0	3	0.151197	5	1	4	1	4	0	0	10.4%	16.1%	83.9%	-67.7%															1		1
BMPR1A	10q	10q23.2	1	3	3	1	4	3	1	1	0	2	1	8.3%	69.8%	30.2%	39.5%															1		1
BMPR1B	4q	4q22.3	1	1	3	1	2	2	0	1	0	1	0	4.2%	100.0%	0.0%	100.0%															1		1
BRCA2	13q	13q13.1	1	2	4	0.68599	3	1	1	1	0	0	1	6.3%	43.5%	56.5%	-13.0%						1	1				1						1
BRS3	Xq	Xq26.3	1	2	1	1	3	2	1	1	0	1	1	6.3%	60.6%	39.4%	21.2%												1					1
C3AR1	12p	12p13.31	1	0	3	0.434783	1	0	1	0	1	0	0	2.1%	0.0%	100.0%	-100.0%												1					1
C5AR1	19q	19q13.32	0	2	3	0.497585	2	2	0	0	0	2	0	4.2%	100.0%	0.0%	100.0%												1					1
CACNA1A	19p	19p13.2	0	4	14	0.621595	4	3	1	0	0	3	1	8.3%	69.8%	30.2%	39.5%														1			1
CACNA1B	9q	9q34.3	0	2	12	0.183575	2	0	2	0	0	0	2	4.2%	0.0%	100.0%	-100.0%														1			1
CACNA1C	12p	12p13.33	8	0	21	0.267376	8	3	5	3	5	0	0	16.7%	31.6%	68.4%	-36.8%														1			1
CACNA1D	3p	3p21.1	0	24	21	0.0424106	24	16	6	0	0	16	6	50.0%	67.2%	32.8%	34.5%	1		1					1						1			1
CACNA1E	1q	1q25.3	4	0	3	1	4	2	2	2	2	0	0	8.3%	43.5%	56.5%	-13.0%														1			1
CACNA1F	Xp	Xp11.23	1	2	15	1	3	2	1	1	0	1	1	6.3%	60.6%	39.4%	21.2%														1			1
CACNA1H	16p	16p13.3	14	1	3	0.858005	15	8	7	7	7	1	0	31.3%	46.8%	53.2%	-6.4%														1			1
CACNA1I	22q	22q13.1	1	0	3	1	1	1	0	1	0	0	0	2.1%	100.0%	0.0%	100.0%														1			1
CACNA1S	1q	1q32.1	2	1	15	1	3	2	1	1	1	1	0	6.3%	60.6%	39.4%	21.2%														1			1
CACNA2D1	7q	7q21.11	10	1	6	0.379078	11	7	4	7	3	0	1	22.9%	57.4%	42.6%	14.8%														1			1
CACNA2D2	3p	3p21.31	1	10	6	0.0277932	11	9	1	1	0	8	1	22.9%	87.4%	12.6%	74.8%								1						1			1
CACNA2D3	3p	3p21.1	0	25	6	0.0361432	25	17	6	0	0	17	6	52.1%	68.5%	31.5%	37.1%	1		1					1						1			1
CACNA2D4	12p	12p13.33	4	0	6	0.302938	4	1	3	1	3	0	0	8.3%	20.4%	79.6%	-59.2%														1			1
CACNB2	10p	10p12.33	0	2	6	1	2	1	1	0	0	1	1	4.2%	43.5%	56.5%	-13.0%														1			1
CACNB3	12q	12q13.12	2	0	6	1	2	1	1	1	1	0	0	4.2%	43.5%	56.5%	-13.0%														1			1
CACNB4	2q	2q23.3	2	0	6	0.497585	2	2	0	2	0	0	0	4.2%	100.0%	0.0%	100.0%														1			1
CACNG1	17q	17q24.2	1	0	6	1	1	1	0	1	0	0	0	2.1%	100.0%	0.0%	100.0%														1			1
CACNG3	16p	16p12.1	0	2	6	1	2	1	1	0	0	1	1	4.2%	43.5%	56.5%	-13.0%														1			1
CACNG4	17q	17q24.2	1	0	6	1	1	1	0	1	0	0	0	2.1%	100.0%	0.0%	100.0%														1			1
CACNG6	19q	19q13.42	0	2	6	0.497585	2	2	0	0	0	2	0	4.2%	100.0%	0.0%	100.0%														1			1
CACNG7	19q	19q13.42	0	2	6	0.497585	2	2	0	0	0	2	0	4.2%	100.0%	0.0%	100.0%														1			1
CACNG8	19q	19q13.42	0	2	6	0.497585	2	2	0	0	0	2	0	4.2%	100.0%	0.0%	100.0%														1			1
CALCR	7q	7q21.3	3	0	2	0.571805	3	1	2	1	2	0	0	6.3%	27.8%	72.2%	-44.4%												1					1
CALCRL	2q	2q32.1	2	1	2	0.326307	3	2	1	2	0	0	1	6.3%	60.6%	39.4%	21.2%												1					1
CASP8	2q	2q33.1	0	1	18	0.434783	1	0	1	0	0	0	1	2.1%	0.0%	100.0%	-100.0%						1					1						1
CBLB	3q	3q13.11	0	6	11	0.380313	6	2	4	0	0	2	4	12.5%	27.8%	72.2%	-44.4%											1						1
CBLC	19q	19q13.32	0	1	10	1	1	1	0	0	0	1	0	2.1%	100.0%	0.0%	100.0%											1						1
CCDC6	10q	10q21.2	0	1	2	1	1	1	0	0	0	1	0	2.1%	100.0%	0.0%	100.0%											1						1
CCKAR	4p	4p15.2	0	1	4	1	1	1	0	0	0	1	0	2.1%	100.0%	0.0%	100.0%												1					1
CCL11	17q	17q12	0	1	3	1	1	1	0	0	0	1	0	2.1%	100.0%	0.0%	100.0%															1		1
CCL19	9p	9p13.3	0	1	3	0.434783	1	0	1	0	0	0	1	2.1%	0.0%	100.0%	-100.0%															1		1
CCL2	17q	17q12	0	1	9	1	1	1	0	0	0	1	0	2.1%	100.0%	0.0%	100.0%															1		1
CCL20	2q	2q36.3	0	1	4	1	1	1	0	0	0	1	0	2.1%	100.0%	0.0%	100.0%															1		1
CCL22	16q	16q13	0	1	2	1	1	1	0	0	0	1	0	2.1%	100.0%	0.0%	100.0%															1		1
CCL24	7q	7q11.23	1	2	2	0.326307	3	2	1	0	1	2	0	6.3%	60.6%	39.4%	21.2%															1		1
CCL26	7q	7q11.23	1	3	2	0.154763	4	3	1	0	1	3	0	8.3%	69.8%	30.2%	39.5%															1		1
CCL27	9p	9p13.3	3	1	2	0.382603	4	1	3	1	2	0	1	8.3%	20.4%	79.6%	-59.2%															1		1
CCL28	5p	5p12	1	0	3	0.434783	1	0	1	0	1	0	0	2.1%	0.0%	100.0%	-100.0%															1		1
CCL3L1	17q	17q12	2	6	6	1	8	4	4	1	1	3	3	16.7%	43.5%	56.5%	-13.0%				1											1		1
CCL4	17q	17q12	0	1	6	1	1	1	0	0	0	1	0	2.1%	100.0%	0.0%	100.0%															1		1
CCL4L1	17q	17q12	0	7	6	1	7	4	3	0	0	4	3	14.6%	50.6%	49.4%	1.3%															1		1
CCL4L2	17q	17q12	2	1	6	0.714537	3	1	2	1	1	0	1	6.3%	27.8%	72.2%	-44.4%															1		1
CCL7	17q	17q12	0	1	2	1	1	1	0	0	0	1	0	2.1%	100.0%	0.0%	100.0%															1		1
CCL8	17q	17q12	0	1	2	1	1	1	0	0	0	1	0	2.1%	100.0%	0.0%	100.0%															1		1
CCNA1	13q	13q13.3	0	1	8	0.434783	1	0	1	0	0	0	1	2.1%	0.0%	100.0%	-100.0%											1						1
CCND3	6p	6p21.1	0	2	10	1	2	1	1	0	0	1	1	4.2%	43.5%	56.5%	-13.0%										1							1
CCNG1	5q	5q34	14	0	2	0.747564	14	7	7	7	7	0	0	29.2%	43.5%	56.5%	-13.0%													1				1
CCR1	3p	3p21.31	0	19	2	0.0126527	19	14	3	0	0	14	3	39.6%	78.2%	21.8%	56.4%								1							1		1
CCR2	3p	3p21.31	0	22	2	0.139355	22	14	6	0	0	14	6	45.8%	64.2%	35.8%	28.4%	1		1					1							1		1
CCR3	3p	3p21.31	0	24	3	0.00864333	24	17	5	0	0	17	5	50.0%	72.3%	27.7%	44.7%	1		1					1							1		1
CCR4	3p	3p22.3	0	9	3	0.11289	9	7	1	0	0	7	1	18.8%	84.3%	15.7%	68.7%								1							1		1
CCR5	3p	3p21.31	0	18	5	0.539711	18	11	6	0	0	11	6	37.5%	58.5%	41.5%	17.0%								1							1		1
CCR6	6q	6q27	0	2	2	1	2	1	1	0	0	1	1	4.2%	43.5%	56.5%	-13.0%															1		1
CCR8	3p	3p22.2	0	20	3	0.00553459	20	15	3	0	0	15	3	41.7%	79.4%	20.6%	58.7%	1		1					1							1		1
CCR9	3p	3p21.31	0	14	3	0.105892	14	10	3	0	0	10	3	29.2%	71.9%	28.1%	43.9%								1							1		1
CD14	5q	5q31.3	9	0	13	0.47249	9	4	5	4	5	0	0	18.8%	38.1%	61.9%	-23.8%														1			1
CD19	16p	16p11.2	0	1	5	1	1	1	0	0	0	1	0	2.1%	100.0%	0.0%	100.0%										1							1
CD40LG	Xq	Xq26.3	1	2	13	1	3	2	1	1	0	1	1	6.3%	60.6%	39.4%	21.2%															1		1
CDC25A	3p	3p21.31	0	37	3	0.168928	37	22	13	0	0	22	13	77.1%	56.6%	43.4%	13.1%	1		1					1					1				1
CDC25C	5q	5q31.2	6	0	4	1	6	3	3	3	3	0	0	12.5%	43.5%	56.5%	-13.0%													1				1
CDC37	19p	19p13.2	0	2	1	0.497585	2	2	0	0	0	2	0	4.2%	100.0%	0.0%	100.0%										1							1
CDH1	16q	16q22.1	0	2	11	0.497585	2	2	0	0	0	2	0	4.2%	100.0%	0.0%	100.0%						1	1				1						1
CGA	6q	6q14.3	0	2	6	0.183575	2	0	2	0	0	0	2	4.2%	0.0%	100.0%	-100.0%												1					1
CHRM3	1q	1q43	7	1	8	0.380313	8	3	4	2	4	1	0	16.7%	36.6%	63.4%	-26.8%												1					1
CHRM4	11p	11p11.2	4	0	3	0.302938	4	1	3	1	3	0	0	8.3%	20.4%	79.6%	-59.2%												1					1
CHRNA1	2q	2q31.1	3	0	1	1	3	2	1	2	1	0	0	6.3%	60.6%	39.4%	21.2%												1					1
CHRNA2	8p	8p21.2	0	1	1	1	1	1	0	0	0	1	0	2.1%	100.0%	0.0%	100.0%												1					1
CHRNA4	20q	20q13.33	5	0	3	0.639614	5	2	3	2	3	0	0	10.4%	33.9%	66.1%	-32.2%												1					1
CHRNA6	8p	8p11.21	0	5	3	0.121304	5	4	0	0	0	4	0	10.4%	100.0%	0.0%	100.0%												1					1
CHRNA7	15q	15q13.3	1	0	5	0.434783	1	0	1	0	1	0	0	2.1%	0.0%	100.0%	-100.0%												1					1
CHRNA9	4p	4p14	0	3	1	0.246377	3	3	0	0	0	3	0	6.3%	100.0%	0.0%	100.0%												1					1
CHRNB1	17p	17p13.1	1	0	1	0.434783	1	0	1	0	1	0	0	2.1%	0.0%	100.0%	-100.0%												1					1
CHRNB3	8p	8p11.21	0	4	1	0.246377	4	3	0	0	0	3	0	8.3%	100.0%	0.0%	100.0%												1					1
CHRND	2q	2q37.1	0	1	1	1	1	1	0	0	0	1	0	2.1%	100.0%	0.0%	100.0%												1					1
CHRNE	17p	17p13.2	0	1	1	1	1	1	0	0	0	1	0	2.1%	100.0%	0.0%	100.0%												1					1
CHRNG	2q	2q37.1	0	1	1	1	1	1	0	0	0	1	0	2.1%	100.0%	0.0%	100.0%												1					1
CKS1B	1q	1q21.3	2	0	2	1	2	1	1	1	1	0	0	4.2%	43.5%	56.5%	-13.0%											1						1
CNR1	6q	6q15	0	1	3	0.434783	1	0	1	0	0	0	1	2.1%	0.0%	100.0%	-100.0%												1					1
CNR2	1p	1p36.11	1	3	1	0.761007	4	2	2	0	1	2	1	8.3%	43.5%	56.5%	-13.0%												1					1
CNTFR	9p	9p13.3	3	1	2	0.382603	4	1	3	1	2	0	1	8.3%	20.4%	79.6%	-59.2%															1		1
COL11A1	1p	1p21.1	1	1	5	0.68599	2	1	1	0	1	1	0	4.2%	43.5%	56.5%	-13.0%										1							1
COL11A2	6p	6p21.32	0	1	5	1	1	1	0	0	0	1	0	2.1%	100.0%	0.0%	100.0%										1							1
COL1A1	17q	17q21.33	1	0	5	0.434783	1	0	1	0	1	0	0	2.1%	0.0%	100.0%	-100.0%										1							1
COL1A2	7q	7q21.3	3	0	5	0.571805	3	1	2	1	2	0	0	6.3%	27.8%	72.2%	-44.4%										1							1
COL24A1	1p	1p22.3	0	1	5	1	1	1	0	0	0	1	0	2.1%	100.0%	0.0%	100.0%										1							1
COL2A1	12q	12q13.11	4	0	5	0.302938	4	1	3	1	3	0	0	8.3%	20.4%	79.6%	-59.2%										1							1
COL3A1	2q	2q32.2	2	0	5	0.497585	2	2	0	2	0	0	0	4.2%	100.0%	0.0%	100.0%										1							1
COL5A1	9q	9q34.3	3	0	5	0.246377	3	3	0	3	0	0	0	6.3%	100.0%	0.0%	100.0%										1							1
COL5A2	2q	2q32.2	3	1	5	0.154763	4	3	1	3	0	0	1	8.3%	69.8%	30.2%	39.5%										1							1
COL5A3	19p	19p13.2	0	4	5	0.121304	4	4	0	0	0	4	0	8.3%	100.0%	0.0%	100.0%										1							1
COL6A1	21q	21q22.3	3	0	4	0.571805	3	1	2	1	2	0	0	6.3%	27.8%	72.2%	-44.4%										1							1
COL6A2	21q	21q22.3	3	0	4	0.0750988	3	0	3	0	3	0	0	6.3%	0.0%	100.0%	-100.0%										1							1
COL6A3	2q	2q37.3	1	1	4	0.68599	2	1	1	1	0	0	1	4.2%	43.5%	56.5%	-13.0%										1							1
COL6A6	3q	3q22.1	0	2	4	0.497585	2	2	0	0	0	2	0	4.2%	100.0%	0.0%	100.0%										1							1
CREB1	2q	2q33.3	1	1	23	1	2	2	0	1	0	1	0	4.2%	100.0%	0.0%	100.0%							1			1							1
CREB3L1	11p	11p11.2	4	0	17	0.302938	4	1	3	1	3	0	0	8.3%	20.4%	79.6%	-59.2%										1							1
CREB3L2	7q	7q33	4	0	17	1	4	2	2	2	2	0	0	8.3%	43.5%	56.5%	-13.0%										1							1
CREB3L3	19p	19p13.3	0	4	17	0.121304	4	4	0	0	0	4	0	8.3%	100.0%	0.0%	100.0%										1							1
CREB3L4	1q	1q21.3	0	3	17	0.246377	3	3	0	0	0	3	0	6.3%	100.0%	0.0%	100.0%										1							1
CREB5	7p	7p15.1	6	0	16	1	6	3	3	3	3	0	0	12.5%	43.5%	56.5%	-13.0%										1							1
CRHR2	7p	7p14.3	9	0	1	0.71072	9	6	3	6	3	0	0	18.8%	60.6%	39.4%	21.2%												1					1
CRLF2	Xp	Xp22.33	0	12	2	0.737899	12	6	6	0	0	6	6	25.0%	43.5%	56.5%	-13.0%															1		1
CRTC2	1q	1q21.3	0	3	2	0.246377	3	3	0	0	0	3	0	6.3%	100.0%	0.0%	100.0%										1							1
CSF2	5q	5q31.1	5	0	12	1	5	3	2	3	2	0	0	10.4%	53.6%	46.4%	7.1%															1		1
CSF2RB	22q	22q12.3	0	2	3	1	2	1	1	0	0	1	1	4.2%	43.5%	56.5%	-13.0%															1		1
CTBP1	4p	4p16.3	0	2	4	0.497585	2	2	0	0	0	2	0	4.2%	100.0%	0.0%	100.0%						1					1						1
CTBP2	10q	10q26.13	0	1	4	1	1	1	0	0	0	1	0	2.1%	100.0%	0.0%	100.0%						1					1						1
CTF1	16p	16p11.2	0	1	2	1	1	1	0	0	0	1	0	2.1%	100.0%	0.0%	100.0%															1		1
CTNNA1	5q	5q31.2	11	0	8	0.302428	11	8	3	8	3	0	0	22.9%	67.2%	32.8%	34.5%											1						1
CTNNA2	2p	2p12	5	0	8	0.639614	5	2	3	2	3	0	0	10.4%	33.9%	66.1%	-32.2%											1						1
CTNNA3	10q	10q21.3	0	3	8	0.246377	3	3	0	0	0	3	0	6.3%	100.0%	0.0%	100.0%											1						1
CTNNB1	3p	3p22.1	0	12	19	0.0430383	12	10	2	0	0	10	2	25.0%	79.4%	20.6%	58.7%							1	1			1						1
CX3CR1	3p	3p22.2	0	19	2	0.0635531	19	13	4	0	0	13	4	39.6%	71.4%	28.6%	42.9%								1							1		1
CXCL10	4q	4q21.1	0	2	7	0.497585	2	2	0	0	0	2	0	4.2%	100.0%	0.0%	100.0%															1		1
CXCL11	4q	4q21.1	0	2	3	0.497585	2	2	0	0	0	2	0	4.2%	100.0%	0.0%	100.0%															1		1
CXCL13	4q	4q21.1	0	1	2	1	1	1	0	0	0	1	0	2.1%	100.0%	0.0%	100.0%															1		1
CXCL14	5q	5q31.1	15	0	2	0.364758	15	10	5	10	5	0	0	31.3%	60.6%	39.4%	21.2%															1		1
CXCL16	17p	17p13.2	0	1	2	1	1	1	0	0	0	1	0	2.1%	100.0%	0.0%	100.0%															1		1
CXCL9	4q	4q21.1	0	2	3	0.497585	2	2	0	0	0	2	0	4.2%	100.0%	0.0%	100.0%															1		1
CXCR1	2q	2q35	1	2	4	1	3	2	1	1	0	1	1	6.3%	60.6%	39.4%	21.2%															1		1
CXCR2	2q	2q35	1	2	4	1	3	2	1	1	0	1	1	6.3%	60.6%	39.4%	21.2%															1		1
CXCR3	Xq	Xq13.1	1	2	2	1	3	2	1	1	0	1	1	6.3%	60.6%	39.4%	21.2%															1		1
CXCR6	3p	3p21.31	0	13	2	0.18298	13	9	3	0	0	9	3	27.1%	69.8%	30.2%	39.5%								1							1		1
CYCS	7p	7p15.3	5	0	18	1	5	3	2	3	2	0	0	10.4%	53.6%	46.4%	7.1%											1						1
CYP1B1	2p	2p22.2	3	0	6	0.571805	3	1	2	1	2	0	0	6.3%	27.8%	72.2%	-44.4%													1				1
CYSLTR1	Xq	Xq21.1	0	3	2	1	3	2	1	0	0	2	1	6.3%	60.6%	39.4%	21.2%												1					1
CYSLTR2	13q	13q14.2	0	2	2	0.434783	2	0	1	0	0	0	1	4.2%	0.0%	100.0%	-100.0%												1					1
DAPK1	9q	9q21.33	0	1	2	0.434783	1	0	1	0	0	0	1	2.1%	0.0%	100.0%	-100.0%						1					1						1
DAPK3	19p	19p13.3	1	0	2	0.434783	1	0	1	0	1	0	0	2.1%	0.0%	100.0%	-100.0%						1					1						1
DDIT3	12q	12q13.3	3	0	4	0.571805	3	1	2	1	2	0	0	6.3%	27.8%	72.2%	-44.4%														1			1
DICER1	14q	14q32.13	1	7	1	0.0687735	8	2	6	0	1	2	5	16.7%	20.4%	79.6%	-59.2%							1						1				1
DNMT1	19p	19p13.2	0	5	2	0.369325	5	4	1	0	0	4	1	10.4%	75.5%	24.5%	50.9%													1				1
DNMT3B	20q	20q11.21	0	7	2	0.013738	7	7	0	0	0	7	0	14.6%	100.0%	0.0%	100.0%													1				1
DRD1	5q	5q35.2	17	0	8	1	17	10	7	10	7	0	0	35.4%	52.4%	47.6%	4.7%												1					1
DRD2	11q	11q23.2	1	0	6	1	1	1	0	1	0	0	0	2.1%	100.0%	0.0%	100.0%												1					1
DRD3	3q	3q13.31	0	6	2	0.683564	6	4	2	0	0	4	2	12.5%	60.6%	39.4%	21.2%												1					1
DRD4	11p	11p15.5	5	0	2	0.639614	5	2	3	2	3	0	0	10.4%	33.9%	66.1%	-32.2%												1					1
DRD5	4p	4p16.1	0	3	3	0.246377	3	3	0	0	0	3	0	6.3%	100.0%	0.0%	100.0%												1					1
DUSP1	5q	5q35.1	7	0	2	0.118594	7	6	1	6	1	0	0	14.6%	82.2%	17.8%	64.4%														1			1
DUSP10	1q	1q41	1	1	1	1	2	2	0	1	0	1	0	4.2%	100.0%	0.0%	100.0%														1			1
DUSP16	12p	12p13.2	1	0	1	0.434783	1	0	1	0	1	0	0	2.1%	0.0%	100.0%	-100.0%														1			1
DUSP2	2q	2q11.2	3	0	1	0.571805	3	1	2	1	2	0	0	6.3%	27.8%	72.2%	-44.4%														1			1
DUSP22	6p	6p25.3	5	2	1	0.370204	7	3	4	3	2	0	2	14.6%	36.6%	63.4%	-26.8%				1		1								1			1
DUSP4	8p	8p12	0	7	1	1	7	3	3	0	0	3	3	14.6%	43.5%	56.5%	-13.0%														1			1
DUSP5	10q	10q25.2	0	1	1	1	1	1	0	0	0	1	0	2.1%	100.0%	0.0%	100.0%														1			1
DUSP6	12q	12q21.33	3	0	2	1	3	2	1	2	1	0	0	6.3%	60.6%	39.4%	21.2%						1								1			1
DUSP7	3p	3p21.2	0	13	1	0.0430383	13	10	2	0	0	10	2	27.1%	79.4%	20.6%	58.7%								1						1			1
DUSP9	Xq	Xq28	4	2	1	1	6	3	3	2	2	1	1	12.5%	43.5%	56.5%	-13.0%														1			1
DVL2	17p	17p13.1	2	0	7	0.183575	2	0	2	0	2	0	0	4.2%	0.0%	100.0%	-100.0%											1						1
DVL3	3q	3q27.1	0	3	7	0.246377	3	3	0	0	0	3	0	6.3%	100.0%	0.0%	100.0%											1						1
ECSIT	19p	19p13.2	3	0	1	0.571805	3	1	2	1	2	0	0	6.3%	27.8%	72.2%	-44.4%														1			1
EDA	Xq	Xq13.1	1	2	1	1	3	2	1	1	0	1	1	6.3%	60.6%	39.4%	21.2%															1		1
EDA2R	Xq	Xq12	0	2	1	1	2	1	1	0	0	1	1	4.2%	43.5%	56.5%	-13.0%						1									1		1
EDAR	2q	2q12.3	1	0	1	1	1	1	0	1	0	0	0	2.1%	100.0%	0.0%	100.0%															1		1
EDNRA	4q	4q31.22	0	1	3	1	1	1	0	0	0	1	0	2.1%	100.0%	0.0%	100.0%												1					1
EDNRB	13q	13q22.3	1	1	3	0.68599	2	1	1	1	0	0	1	4.2%	43.5%	56.5%	-13.0%												1					1
EFNA2	19p	19p13.3	5	0	4	1	5	3	2	3	2	0	0	10.4%	53.6%	46.4%	7.1%										1							1
EFNA4	1q	1q22	2	0	4	1	2	1	1	1	1	0	0	4.2%	43.5%	56.5%	-13.0%										1							1
EFNA5	5q	5q21.3	12	0	4	0.314031	12	5	7	5	7	0	0	25.0%	35.5%	64.5%	-29.1%						1				1							1
EIF4B	12q	12q13.13	1	0	4	0.434783	1	0	1	0	1	0	0	2.1%	0.0%	100.0%	-100.0%										1							1
EIF4E	4q	4q23	0	2	5	0.497585	2	2	0	0	0	2	0	4.2%	100.0%	0.0%	100.0%										1							1
EIF4E1B	5q	5q35.2	14	0	5	1	14	8	6	8	6	0	0	29.2%	50.6%	49.4%	1.3%										1							1
EIF4E2	2q	2q37.1	0	2	5	0.497585	2	2	0	0	0	2	0	4.2%	100.0%	0.0%	100.0%										1							1
EIF4EBP1	8p	8p11.23	0	5	7	1	5	3	2	0	0	3	2	10.4%	53.6%	46.4%	7.1%										1							1
ELK1	Xp	Xp11.23	0	2	12	1	2	1	1	0	0	1	1	4.2%	43.5%	56.5%	-13.0%														1			1
EPHA2	1p	1p36.13	2	0	4	1	2	1	1	1	1	0	0	4.2%	43.5%	56.5%	-13.0%										1							1
ERBB3	12q	12q13.2	1	0	5	0.434783	1	0	1	0	1	0	0	2.1%	0.0%	100.0%	-100.0%													1				1
EZH2	7q	7q36.1	4	0	1	1	4	2	2	2	2	0	0	8.3%	43.5%	56.5%	-13.0%							1						1				1
EZR	6q	6q25.3	0	7	6	0.212733	7	2	5	0	0	2	5	14.6%	23.5%	76.5%	-52.9%													1				1
F2RL1	5q	5q13.3	4	0	2	1	4	2	2	2	2	0	0	8.3%	43.5%	56.5%	-13.0%												1					1
F2RL2	5q	5q13.3	5	0	1	1	5	3	2	3	2	0	0	10.4%	53.6%	46.4%	7.1%												1					1
FLNA	Xq	Xq28	8	1	4	0.839289	9	6	3	5	3	1	0	18.8%	60.6%	39.4%	21.2%							1							1			1
FLNB	3p	3p14.3	0	20	4	0.0324217	20	14	4	0	0	14	4	41.7%	72.9%	27.1%	45.8%	1		1					1						1			1
FLNC	7q	7q32.1	6	0	4	0.380313	6	2	4	2	4	0	0	12.5%	27.8%	72.2%	-44.4%														1			1
FOXO1	13q	13q14.11	0	5	4	1	5	2	2	0	0	2	2	10.4%	43.5%	56.5%	-13.0%						1					1						1
FOXO3	6q	6q21	0	1	6	0.434783	1	0	1	0	0	0	1	2.1%	0.0%	100.0%	-100.0%						1				1							1
FOXP1	3p	3p13	0	15	1	0.364758	15	10	5	0	0	10	5	31.3%	60.6%	39.4%	21.2%						1		1					1				1
FPR2	19q	19q13.41	1	0	2	1	1	1	0	1	0	0	0	2.1%	100.0%	0.0%	100.0%												1					1
FPR3	19q	19q13.41	1	0	2	1	1	1	0	1	0	0	0	2.1%	100.0%	0.0%	100.0%												1					1
FSCN1	7p	7p22.1	1	2	1	0.714537	3	1	2	0	1	1	1	6.3%	27.8%	72.2%	-44.4%													1				1
FSHR	2p	2p16.3	3	0	2	0.571805	3	1	2	1	2	0	0	6.3%	27.8%	72.2%	-44.4%												1					1
FZD1	7q	7q21.13	6	0	7	1	6	3	3	3	3	0	0	12.5%	43.5%	56.5%	-13.0%											1						1
FZD10	12q	12q24.33	4	0	7	0.302938	4	1	3	1	3	0	0	8.3%	20.4%	79.6%	-59.2%											1						1
FZD2	17q	17q21.31	0	1	7	1	1	1	0	0	0	1	0	2.1%	100.0%	0.0%	100.0%											1						1
FZD5	2q	2q33.3	2	0	7	1	2	1	1	1	1	0	0	4.2%	43.5%	56.5%	-13.0%											1						1
FZD6	8q	8q22.3	1	1	7	0.183575	2	0	2	0	1	0	1	4.2%	0.0%	100.0%	-100.0%											1						1
FZD9	7q	7q11.23	3	1	7	0.0750988	4	1	3	0	3	1	0	8.3%	20.4%	79.6%	-59.2%											1						1
G6PC2	2q	2q31.1	3	0	7	0.246377	3	3	0	3	0	0	0	6.3%	100.0%	0.0%	100.0%										1							1
GABBR1	6p	6p22.1	0	1	4	1	1	1	0	0	0	1	0	2.1%	100.0%	0.0%	100.0%												1					1
GABRA1	5q	5q34	4	0	5	0.621595	4	3	1	3	1	0	0	8.3%	69.8%	30.2%	39.5%												1					1
GABRA2	4p	4p12	1	2	5	0.326307	3	2	1	0	1	2	0	6.3%	60.6%	39.4%	21.2%												1					1
GABRA3	Xq	Xq28	1	3	5	1	4	3	1	1	0	2	1	8.3%	69.8%	30.2%	39.5%												1					1
GABRA4	4p	4p12	1	2	5	0.326307	3	2	1	0	1	2	0	6.3%	60.6%	39.4%	21.2%												1					1
GABRA5	15q	15q12	4	0	5	1	4	2	2	2	2	0	0	8.3%	43.5%	56.5%	-13.0%												1					1
GABRA6	5q	5q34	5	0	5	0.639614	5	2	3	2	3	0	0	10.4%	33.9%	66.1%	-32.2%												1					1
GABRB1	4p	4p12	0	2	6	0.497585	2	2	0	0	0	2	0	4.2%	100.0%	0.0%	100.0%												1					1
GABRB2	5q	5q34	13	0	6	0.749462	13	8	5	8	5	0	0	27.1%	55.2%	44.8%	10.3%												1					1
GABRB3	15q	15q12	4	0	6	1	4	2	2	2	2	0	0	8.3%	43.5%	56.5%	-13.0%												1					1
GABRD	1p	1p36.33	3	0	5	0.0750988	3	0	3	0	3	0	0	6.3%	0.0%	100.0%	-100.0%												1					1
GABRE	Xq	Xq28	1	2	5	1	3	2	1	1	0	1	1	6.3%	60.6%	39.4%	21.2%												1					1
GABRG1	4p	4p12	0	2	5	0.497585	2	2	0	0	0	2	0	4.2%	100.0%	0.0%	100.0%												1					1
GABRG2	5q	5q34	9	0	5	1	9	5	4	5	4	0	0	18.8%	49.0%	51.0%	-2.0%												1					1
GABRG3	15q	15q12	6	0	5	0.683564	6	4	2	4	2	0	0	12.5%	60.6%	39.4%	21.2%												1					1
GABRP	5q	5q35.1	10	0	5	1	10	6	4	6	4	0	0	20.8%	53.6%	46.4%	7.1%												1					1
GABRQ	Xq	Xq28	3	2	5	0.783769	5	2	3	1	2	1	1	10.4%	33.9%	66.1%	-32.2%												1					1
GABRR1	6q	6q15	0	4	5	0.0296902	4	0	4	0	0	0	4	8.3%	0.0%	100.0%	-100.0%												1					1
GABRR2	6q	6q15	0	2	5	0.183575	2	0	2	0	0	0	2	4.2%	0.0%	100.0%	-100.0%												1					1
GABRR3	3q	3q11.2	0	2	5	1	2	1	1	0	0	1	1	4.2%	43.5%	56.5%	-13.0%												1					1
GADD45A	1p	1p31.3	1	0	3	0.434783	1	0	1	0	1	0	0	2.1%	0.0%	100.0%	-100.0%														1			1
GADD45B	19p	19p13.3	1	0	4	1	1	1	0	1	0	0	0	2.1%	100.0%	0.0%	100.0%														1			1
GADD45G	9q	9q22.2	2	0	3	1	2	1	1	1	1	0	0	4.2%	43.5%	56.5%	-13.0%						1								1			1
GCGR	17q	17q25.3	12	0	1	0.737899	12	6	6	6	6	0	0	25.0%	43.5%	56.5%	-13.0%												1					1
GHRHR	7p	7p14.3	5	0	1	1	5	3	2	3	2	0	0	10.4%	53.6%	46.4%	7.1%												1					1
GHSR	3q	3q26.31	0	3	1	0.246377	3	3	0	0	0	3	0	6.3%	100.0%	0.0%	100.0%												1					1
GIPR	19q	19q13.32	0	1	1	1	1	1	0	0	0	1	0	2.1%	100.0%	0.0%	100.0%												1					1
GLI1	12q	12q13.3	2	0	3	0.183575	2	0	2	0	2	0	0	4.2%	0.0%	100.0%	-100.0%											1						1
GLI2	2q	2q14.2	7	0	4	0.446237	7	5	2	5	2	0	0	14.6%	65.8%	34.2%	31.6%											1						1
GLI3	7p	7p14.1	7	0	3	1	7	4	3	4	3	0	0	14.6%	50.6%	49.4%	1.3%											1						1
GLRA1	5q	5q33.1	6	0	1	0.683564	6	4	2	4	2	0	0	12.5%	60.6%	39.4%	21.2%												1					1
GLRA2	Xp	Xp22.2	1	2	1	1	3	2	1	1	0	1	1	6.3%	60.6%	39.4%	21.2%												1					1
GLRA3	4q	4q34.1	0	1	1	1	1	1	0	0	0	1	0	2.1%	100.0%	0.0%	100.0%												1					1
GLRB	4q	4q32.1	0	1	1	1	1	1	0	0	0	1	0	2.1%	100.0%	0.0%	100.0%												1					1
GLS	2q	2q32.2	4	0	7	0.621595	4	3	1	3	1	0	0	8.3%	69.8%	30.2%	39.5%													1				1
GNA12	7p	7p22.2	3	0	4	1	3	2	1	2	1	0	0	6.3%	60.6%	39.4%	21.2%														1			1
GNB1	1p	1p36.33	1	7	14	0.820382	8	4	4	0	1	4	3	16.7%	43.5%	56.5%	-13.0%										1							1
GNB2	7q	7q22.1	2	0	12	0.183575	2	0	2	0	2	0	0	4.2%	0.0%	100.0%	-100.0%										1							1
GNB4	3q	3q26.33	0	3	12	0.246377	3	3	0	0	0	3	0	6.3%	100.0%	0.0%	100.0%										1							1
GNG11	7q	7q21.3	3	0	12	0.571805	3	1	2	1	2	0	0	6.3%	27.8%	72.2%	-44.4%										1							1
GNG13	16p	16p13.3	6	0	13	1	6	3	3	3	3	0	0	12.5%	43.5%	56.5%	-13.0%										1							1
GNG2	14q	14q22.1	0	2	12	0.183575	2	0	2	0	0	0	2	4.2%	0.0%	100.0%	-100.0%										1							1
GNG3	11q	11q12.3	0	1	13	1	1	1	0	0	0	1	0	2.1%	100.0%	0.0%	100.0%										1							1
GNG4	1q	1q42.3	0	1	12	1	1	1	0	0	0	1	0	2.1%	100.0%	0.0%	100.0%										1							1
GNG5	1p	1p22.3	1	0	12	0.434783	1	0	1	0	1	0	0	2.1%	0.0%	100.0%	-100.0%										1							1
GNG7	19p	19p13.3	0	6	12	1	6	3	3	0	0	3	3	12.5%	43.5%	56.5%	-13.0%										1							1
GNGT1	7q	7q21.3	4	0	13	1	4	2	2	2	2	0	0	8.3%	43.5%	56.5%	-13.0%										1							1
GNRHR	4q	4q13.2	0	1	2	1	1	1	0	0	0	1	0	2.1%	100.0%	0.0%	100.0%												1					1
GPR156	3q	3q13.33	0	6	1	1	6	3	3	0	0	3	3	12.5%	43.5%	56.5%	-13.0%												1					1
GPR35	2q	2q37.3	2	1	1	0.714537	3	1	2	1	1	0	1	6.3%	27.8%	72.2%	-44.4%												1					1
GPR50	Xq	Xq28	1	2	1	1	3	2	1	1	0	1	1	6.3%	60.6%	39.4%	21.2%												1					1
GRIA1	5q	5q33.2	19	0	10	0.765718	19	10	9	10	9	0	0	39.6%	46.1%	53.9%	-7.8%												1					1
GRIA2	4q	4q32.1	0	1	11	1	1	1	0	0	0	1	0	2.1%	100.0%	0.0%	100.0%												1					1
GRIA3	Xq	Xq25	1	2	9	1	3	2	1	1	0	1	1	6.3%	60.6%	39.4%	21.2%												1					1
GRID1	10q	10q23.2	0	5	1	1	5	3	2	0	0	3	2	10.4%	53.6%	46.4%	7.1%												1					1
GRID2	4q	4q22.1	1	2	2	0.326307	3	2	1	0	1	2	0	6.3%	60.6%	39.4%	21.2%												1					1
GRIK1	21q	21q21.3	0	1	2	1	1	1	0	0	0	1	0	2.1%	100.0%	0.0%	100.0%												1					1
GRIK2	6q	6q16.3	0	2	2	0.183575	2	0	2	0	0	0	2	4.2%	0.0%	100.0%	-100.0%												1					1
GRIK3	1p	1p34.3	2	1	2	0.183575	3	1	2	0	2	1	0	6.3%	27.8%	72.2%	-44.4%												1					1
GRIN1	9q	9q34.3	2	0	14	1	2	1	1	1	1	0	0	4.2%	43.5%	56.5%	-13.0%												1					1
GRIN2A	16p	16p13.2	1	0	15	1	1	1	0	1	0	0	0	2.1%	100.0%	0.0%	100.0%												1					1
GRIN2C	17q	17q25.1	1	0	11	0.434783	1	0	1	0	1	0	0	2.1%	0.0%	100.0%	-100.0%												1					1
GRIN3A	9q	9q31.1	1	0	6	0.434783	1	0	1	0	1	0	0	2.1%	0.0%	100.0%	-100.0%							1					1					1
GRIN3B	19p	19p13.3	2	0	6	0.183575	2	0	2	0	2	0	0	4.2%	0.0%	100.0%	-100.0%												1					1
GRM1	6q	6q24.3	0	3	8	0.571805	3	1	2	0	0	1	2	6.3%	27.8%	72.2%	-44.4%												1					1
GRM2	3p	3p21.2	0	11	3	0.150056	11	8	2	0	0	8	2	22.9%	75.5%	24.5%	50.9%								1				1					1
GRM3	7q	7q21.11	3	0	3	0.571805	3	1	2	1	2	0	0	6.3%	27.8%	72.2%	-44.4%												1					1
GRM6	5q	5q35.3	11	0	2	0.493543	11	5	6	5	6	0	0	22.9%	39.1%	60.9%	-21.9%												1					1
GRM7	3p	3p26.1	0	21	2	0.0715779	21	14	5	0	0	14	5	43.8%	68.3%	31.7%	36.6%	1		1					1				1					1
GRM8	7q	7q31.33	9	1	2	0.347396	10	4	6	4	5	0	1	20.8%	33.9%	66.1%	-32.2%												1					1
GRPR	Xp	Xp22.2	1	2	2	0.497585	3	3	0	1	0	2	0	6.3%	100.0%	0.0%	100.0%												1					1
GYS1	19q	19q13.33	1	0	3	1	1	1	0	1	0	0	0	2.1%	100.0%	0.0%	100.0%										1							1
GYS2	12p	12p12.1	7	0	3	0.681586	7	3	4	3	4	0	0	14.6%	36.6%	63.4%	-26.8%										1							1
GZMA	5q	5q11.2	6	0	1	1	6	3	3	3	3	0	0	12.5%	43.5%	56.5%	-13.0%												1					1
HCRTR1	1p	1p35.2	2	1	1	1	3	2	1	1	1	1	0	6.3%	60.6%	39.4%	21.2%												1					1
HDAC2	6q	6q21	0	3	9	0.0750988	3	0	3	0	0	0	3	6.3%	0.0%	100.0%	-100.0%											1						1
HDAC4	2q	2q37.3	4	0	4	0.621595	4	3	1	3	1	0	0	8.3%	69.8%	30.2%	39.5%													1				1
HHIP	4q	4q31.21	0	2	3	0.497585	2	2	0	0	0	2	0	4.2%	100.0%	0.0%	100.0%											1						1
HMGA2	12q	12q14.3	2	0	2	1	2	1	1	1	1	0	0	4.2%	43.5%	56.5%	-13.0%													1				1
HOXD10	2q	2q31.1	15	0	2	1	15	9	6	9	6	0	0	31.3%	53.6%	46.4%	7.1%													1				1
HRH1	3p	3p25.3	0	21	2	0.000209502	21	17	2	0	0	17	2	43.8%	86.7%	13.3%	73.5%	1		1					1				1					1
HRH2	5q	5q35.2	13	0	3	0.336074	13	9	4	9	4	0	0	27.1%	63.4%	36.6%	26.8%												1					1
HRH3	20q	20q13.33	8	0	1	0.267376	8	3	5	3	5	0	0	16.7%	31.6%	68.4%	-36.8%												1					1
HRH4	18q	18q11.2	0	1	1	1	1	1	0	0	0	1	0	2.1%	100.0%	0.0%	100.0%												1					1
HSPA1A	6p	6p21.33	0	4	12	0.302938	4	1	3	0	0	1	3	8.3%	20.4%	79.6%	-59.2%														1			1
HSPA1B	6p	6p21.33	0	1	11	0.434783	1	0	1	0	0	0	1	2.1%	0.0%	100.0%	-100.0%														1			1
HSPA1L	6p	6p21.33	0	4	11	0.302938	4	1	3	0	0	1	3	8.3%	20.4%	79.6%	-59.2%														1			1
HSPA2	14q	14q23.3	0	2	11	0.183575	2	0	2	0	0	0	2	4.2%	0.0%	100.0%	-100.0%														1			1
HSPA6	1q	1q23.3	1	0	11	0.434783	1	0	1	0	1	0	0	2.1%	0.0%	100.0%	-100.0%														1			1
HSPB1	7q	7q11.23	2	0	4	0.183575	2	0	2	0	2	0	0	4.2%	0.0%	100.0%	-100.0%														1			1
HTR1A	5q	5q12.3	5	0	2	1	5	3	2	3	2	0	0	10.4%	53.6%	46.4%	7.1%												1					1
HTR1B	6q	6q14.1	0	2	2	0.183575	2	0	2	0	0	0	2	4.2%	0.0%	100.0%	-100.0%												1					1
HTR1D	1p	1p36.12	0	6	2	1	6	3	3	0	0	3	3	12.5%	43.5%	56.5%	-13.0%												1					1
HTR1E	6q	6q14.3	0	2	2	0.183575	2	0	2	0	0	0	2	4.2%	0.0%	100.0%	-100.0%												1					1
HTR1F	3p	3p11.1	0	9	2	0.71072	9	6	3	0	0	6	3	18.8%	60.6%	39.4%	21.2%								1				1					1
HTR2A	13q	13q14.2	0	3	4	1	3	1	1	0	0	1	1	6.3%	43.5%	56.5%	-13.0%												1					1
HTR2B	2q	2q37.1	0	2	4	1	2	1	1	0	0	1	1	4.2%	43.5%	56.5%	-13.0%												1					1
HTR2C	Xq	Xq23	1	2	4	1	3	2	1	1	0	1	1	6.3%	60.6%	39.4%	21.2%												1					1
HTR4	5q	5q32	12	0	3	1	12	7	5	7	5	0	0	25.0%	51.9%	48.1%	3.7%												1					1
HTR5A	7q	7q36.2	4	0	3	0.302938	4	1	3	1	3	0	0	8.3%	20.4%	79.6%	-59.2%												1					1
HTR7	10q	10q23.31	0	2	4	0.497585	2	2	0	0	0	2	0	4.2%	100.0%	0.0%	100.0%												1					1
IFNG	12q	12q15	2	0	28	1	2	1	1	1	1	0	0	4.2%	43.5%	56.5%	-13.0%															1		1
IFNGR1	6q	6q23.3	0	2	14	1	2	1	1	0	0	1	1	4.2%	43.5%	56.5%	-13.0%															1		1
IFNGR2	21q	21q22.11	0	2	14	0.497585	2	2	0	0	0	2	0	4.2%	100.0%	0.0%	100.0%															1		1
IFNLR1	1p	1p36.11	0	1	2	1	1	1	0	0	0	1	0	2.1%	100.0%	0.0%	100.0%															1		1
IL10RA	11q	11q23.3	0	1	5	0.434783	1	0	1	0	0	0	1	2.1%	0.0%	100.0%	-100.0%															1		1
IL11RA	9p	9p13.3	3	1	3	0.382603	4	1	3	1	2	0	1	8.3%	20.4%	79.6%	-59.2%															1		1
IL12A	3q	3q25.33	0	3	19	0.246377	3	3	0	0	0	3	0	6.3%	100.0%	0.0%	100.0%															1		1
IL12B	5q	5q33.3	14	0	19	1	14	8	6	8	6	0	0	29.2%	50.6%	49.4%	1.3%															1		1
IL12RB1	19p	19p13.11	0	1	3	1	1	1	0	0	0	1	0	2.1%	100.0%	0.0%	100.0%															1		1
IL12RB2	1p	1p31.3	0	1	3	1	1	1	0	0	0	1	0	2.1%	100.0%	0.0%	100.0%															1		1
IL13	5q	5q31.1	10	0	6	0.476169	10	7	3	7	3	0	0	20.8%	64.2%	35.8%	28.4%															1		1
IL13RA1	Xq	Xq24	2	2	2	1	4	2	2	1	1	1	1	8.3%	43.5%	56.5%	-13.0%															1		1
IL15	4q	4q31.21	2	1	7	1	3	2	1	1	1	1	0	6.3%	60.6%	39.4%	21.2%															1		1
IL15RA	10p	10p15.1	0	1	4	1	1	1	0	0	0	1	0	2.1%	100.0%	0.0%	100.0%															1		1
IL17A	6p	6p12.2	0	1	3	1	1	1	0	0	0	1	0	2.1%	100.0%	0.0%	100.0%															1		1
IL17B	5q	5q32	9	0	1	0.71072	9	6	3	6	3	0	0	18.8%	60.6%	39.4%	21.2%															1		1
IL17RB	3p	3p21.1	0	12	1	0.0820571	12	9	2	0	0	9	2	25.0%	77.6%	22.4%	55.2%								1							1		1
IL18R1	2q	2q12.1	3	0	3	0.571805	3	1	2	1	2	0	0	6.3%	27.8%	72.2%	-44.4%															1		1
IL18RAP	2q	2q12.1	1	0	2	1	1	1	0	1	0	0	0	2.1%	100.0%	0.0%	100.0%															1		1
IL19	1q	1q32.1	0	1	2	1	1	1	0	0	0	1	0	2.1%	100.0%	0.0%	100.0%															1		1
IL1RAP	3q	3q28	0	4	2	0.621595	4	3	1	0	0	3	1	8.3%	69.8%	30.2%	39.5%															1		1
IL20	1q	1q32.1	0	1	2	1	1	1	0	0	0	1	0	2.1%	100.0%	0.0%	100.0%															1		1
IL20RA	6q	6q23.3	0	5	2	0.639614	5	2	3	0	0	2	3	10.4%	33.9%	66.1%	-32.2%															1		1
IL20RB	3q	3q22.3	1	4	2	0.0733159	5	4	1	0	1	4	0	10.4%	75.5%	24.5%	50.9%															1		1
IL21	4q	4q27	0	2	3	0.497585	2	2	0	0	0	2	0	4.2%	100.0%	0.0%	100.0%															1		1
IL22	12q	12q15	2	0	3	1	2	1	1	1	1	0	0	4.2%	43.5%	56.5%	-13.0%															1		1
IL22RA1	1p	1p36.11	0	1	2	1	1	1	0	0	0	1	0	2.1%	100.0%	0.0%	100.0%															1		1
IL22RA2	6q	6q23.3	0	4	2	0.302938	4	1	3	0	0	1	3	8.3%	20.4%	79.6%	-59.2%															1		1
IL23A	12q	12q13.3	1	0	6	0.434783	1	0	1	0	1	0	0	2.1%	0.0%	100.0%	-100.0%															1		1
IL23R	1p	1p31.3	0	1	3	1	1	1	0	0	0	1	0	2.1%	100.0%	0.0%	100.0%															1		1
IL24	1q	1q32.1	0	1	2	1	1	1	0	0	0	1	0	2.1%	100.0%	0.0%	100.0%						1									1		1
IL25	14q	14q11.2	2	0	1	1	2	1	1	1	1	0	0	4.2%	43.5%	56.5%	-13.0%															1		1
IL26	12q	12q15	2	0	2	1	2	1	1	1	1	0	0	4.2%	43.5%	56.5%	-13.0%															1		1
IL5	5q	5q31.1	3	0	10	0.246377	3	3	0	3	0	0	0	6.3%	100.0%	0.0%	100.0%															1		1
IL5RA	3p	3p26.2	0	16	3	0.0313666	16	12	3	0	0	12	3	33.3%	75.5%	24.5%	50.9%								1							1		1
IL6ST	5q	5q11.2	2	0	3	0.183575	2	0	2	0	2	0	0	4.2%	0.0%	100.0%	-100.0%															1		1
IL9	5q	5q31.1	12	0	3	0.50856	12	8	4	8	4	0	0	25.0%	60.6%	39.4%	21.2%															1		1
IL9R	Xq	Xq28	0	11	3	0.726357	11	5	5	0	0	5	5	22.9%	43.5%	56.5%	-13.0%															1		1
INHBA	7p	7p14.1	4	0	2	0.621595	4	3	1	3	1	0	0	8.3%	69.8%	30.2%	39.5%															1		1
INHBB	2q	2q14.2	5	0	2	0.639614	5	2	3	2	3	0	0	10.4%	33.9%	66.1%	-32.2%															1		1
INHBC	12q	12q13.3	1	1	2	0.68599	2	1	1	0	1	1	0	4.2%	43.5%	56.5%	-13.0%															1		1
INHBE	12q	12q13.3	1	0	2	0.434783	1	0	1	0	1	0	0	2.1%	0.0%	100.0%	-100.0%															1		1
INSR	19p	19p13.2	0	3	10	0.246377	3	3	0	0	0	3	0	6.3%	100.0%	0.0%	100.0%										1							1
IRS2	13q	13q34	4	1	5	0.154763	5	3	1	3	0	0	1	10.4%	69.8%	30.2%	39.5%							1						1				1
ITGA1	5q	5q11.2	7	0	8	0.681586	7	3	4	3	4	0	0	14.6%	36.6%	63.4%	-26.8%										1							1
ITGA4	2q	2q31.3	2	2	12	0.74773	4	3	1	2	0	1	1	8.3%	69.8%	30.2%	39.5%										1							1
ITGA8	10p	10p13	0	1	8	1	1	1	0	0	0	1	0	2.1%	100.0%	0.0%	100.0%										1							1
ITGA9	3p	3p22.2	0	21	8	0.0155879	21	15	4	0	0	15	4	43.8%	74.3%	25.7%	48.5%	1		1					1		1							1
ITGB5	3q	3q21.2	0	8	9	0.712611	8	4	4	0	0	4	4	16.7%	43.5%	56.5%	-13.0%										1							1
ITGB6	2q	2q24.2	3	0	7	1	3	2	1	2	1	0	0	6.3%	60.6%	39.4%	21.2%										1							1
ITGB7	12q	12q13.13	3	0	10	0.571805	3	1	2	1	2	0	0	6.3%	27.8%	72.2%	-44.4%										1							1
ITGB8	7p	7p21.1	3	0	8	1	3	2	1	2	1	0	0	6.3%	60.6%	39.4%	21.2%										1							1
JAK3	19p	19p13.11	0	3	8	0.246377	3	3	0	0	0	3	0	6.3%	100.0%	0.0%	100.0%										1							1
JMJD7-PLA2G4B	15q	15q15.1	2	0	15	1	2	1	1	1	1	0	0	4.2%	43.5%	56.5%	-13.0%														1			1
KISS1R	19p	19p13.3	1	0	1	0.434783	1	0	1	0	1	0	0	2.1%	0.0%	100.0%	-100.0%												1					1
KLK3	19q	19q13.33	0	1	2	1	1	1	0	0	0	1	0	2.1%	100.0%	0.0%	100.0%											1						1
LAMTOR3	4q	4q23	0	1	1	1	1	1	0	0	0	1	0	2.1%	100.0%	0.0%	100.0%														1			1
LHB	19q	19q13.33	4	0	4	0.302938	4	1	3	1	3	0	0	8.3%	20.4%	79.6%	-59.2%												1					1
LHCGR	2p	2p16.3	2	0	4	1	2	1	1	1	1	0	0	4.2%	43.5%	56.5%	-13.0%												1					1
LIF	22q	22q12.2	2	0	3	0.183575	2	0	2	0	2	0	0	4.2%	0.0%	100.0%	-100.0%															1		1
LIFR	5p	5p13.1	6	0	2	1	6	3	3	3	3	0	0	12.5%	43.5%	56.5%	-13.0%							1								1		1
LTA	6p	6p21.33	0	2	6	1	2	1	1	0	0	1	1	4.2%	43.5%	56.5%	-13.0%															1		1
LTB	6p	6p21.33	0	2	3	1	2	1	1	0	0	1	1	4.2%	43.5%	56.5%	-13.0%															1		1
LTB4R	14q	14q12	1	0	1	1	1	1	0	1	0	0	0	2.1%	100.0%	0.0%	100.0%												1					1
LTB4R2	14q	14q12	1	0	2	1	1	1	0	1	0	0	0	2.1%	100.0%	0.0%	100.0%												1					1
MAP2K5	15q	15q23	1	1	3	0.68599	2	1	1	1	0	0	1	4.2%	43.5%	56.5%	-13.0%														1			1
MAP2K7	19p	19p13.2	2	0	12	0.183575	2	0	2	0	2	0	0	4.2%	0.0%	100.0%	-100.0%														1			1
MAP3K1	5q	5q11.2	3	0	7	1	3	2	1	2	1	0	0	6.3%	60.6%	39.4%	21.2%							1							1			1
MAP3K13	3q	3q27.2	0	3	1	0.246377	3	3	0	0	0	3	0	6.3%	100.0%	0.0%	100.0%														1			1
MAP3K4	6q	6q26	0	2	2	1	2	1	1	0	0	1	1	4.2%	43.5%	56.5%	-13.0%							1							1			1
MAP3K5	6q	6q23.3	0	6	6	0.380313	6	2	4	0	0	2	4	12.5%	27.8%	72.2%	-44.4%														1			1
MAP3K6	1p	1p36.11	0	1	1	0.434783	1	0	1	0	0	0	1	2.1%	0.0%	100.0%	-100.0%														1			1
MAP3K7	6q	6q15	0	2	15	0.183575	2	0	2	0	0	0	2	4.2%	0.0%	100.0%	-100.0%														1			1
MAP3K8	10p	10p11.23	0	1	4	1	1	1	0	0	0	1	0	2.1%	100.0%	0.0%	100.0%														1			1
MAP4K1	19q	19q13.2	0	2	1	0.497585	2	2	0	0	0	2	0	4.2%	100.0%	0.0%	100.0%						1								1			1
MAP4K3	2p	2p22.1	1	0	1	1	1	1	0	1	0	0	0	2.1%	100.0%	0.0%	100.0%														1			1
MAP4K4	2q	2q11.2	3	0	1	0.571805	3	1	2	1	2	0	0	6.3%	27.8%	72.2%	-44.4%														1			1
MAPK11	22q	22q13.33	6	0	31	1	6	3	3	3	3	0	0	12.5%	43.5%	56.5%	-13.0%														1			1
MAPK12	22q	22q13.33	6	0	32	1	6	3	3	3	3	0	0	12.5%	43.5%	56.5%	-13.0%														1			1
MAPK14	6p	6p21.31	0	2	31	1	2	1	1	0	0	1	1	4.2%	43.5%	56.5%	-13.0%														1			1
MAPK8IP3	16p	16p13.3	4	0	1	0.302938	4	1	3	1	3	0	0	8.3%	20.4%	79.6%	-59.2%														1			1
MAPKAPK2	1q	1q32.1	0	1	4	1	1	1	0	0	0	1	0	2.1%	100.0%	0.0%	100.0%														1			1
MAPKAPK3	3p	3p21.2	0	14	2	0.18298	14	9	3	0	0	9	3	29.2%	69.8%	30.2%	39.5%								1						1			1
MAPKAPK5	12q	12q24.12	1	1	1	0.68599	2	1	1	0	1	1	0	4.2%	43.5%	56.5%	-13.0%						1								1			1
MARCKS	6q	6q21	0	2	2	0.183575	2	0	2	0	0	0	2	4.2%	0.0%	100.0%	-100.0%													1				1
MAS1	6q	6q25.3	0	3	2	0.571805	3	1	2	0	0	1	2	6.3%	27.8%	72.2%	-44.4%												1					1
MC4R	18q	18q21.32	0	1	1	1	1	1	0	0	0	1	0	2.1%	100.0%	0.0%	100.0%												1					1
MCHR2	6q	6q16.2	0	1	1	0.434783	1	0	1	0	0	0	1	2.1%	0.0%	100.0%	-100.0%												1					1
MDM4	1q	1q32.1	2	1	2	0.497585	3	3	0	2	0	1	0	6.3%	100.0%	0.0%	100.0%													1				1
MEF2C	5q	5q14.3	11	0	2	1	11	6	5	6	5	0	0	22.9%	48.0%	52.0%	-4.0%														1			1
MIR1-1	20q	20q13.33	10	0	1	0.292208	10	4	6	4	6	0	0	20.8%	33.9%	66.1%	-32.2%													1				1
MIR100	11q	11q24.1	0	1	1	0.434783	1	0	1	0	0	0	1	2.1%	0.0%	100.0%	-100.0%													1				1
MIR103A1	5q	5q34	7	0	1	1	7	4	3	4	3	0	0	14.6%	50.6%	49.4%	1.3%													1				1
MIR103A2	20p	20p13	0	1	1	1	1	1	0	0	0	1	0	2.1%	100.0%	0.0%	100.0%													1				1
MIR106B	7q	7q22.1	1	0	1	0.434783	1	0	1	0	1	0	0	2.1%	0.0%	100.0%	-100.0%													1				1
MIR107	10q	10q23.31	0	1	1	1	1	1	0	0	0	1	0	2.1%	100.0%	0.0%	100.0%													1				1
MIR10B	2q	2q31.1	15	0	2	1	15	9	6	9	6	0	0	31.3%	53.6%	46.4%	7.1%													1				1
MIR122	18q	18q21.31	0	2	1	1	2	1	1	0	0	1	1	4.2%	43.5%	56.5%	-13.0%													1				1
MIR124-2	8q	8q12.3	3	3	1	0.783769	6	2	3	1	2	1	1	12.5%	33.9%	66.1%	-32.2%													1				1
MIR124-3	20q	20q13.33	8	0	1	0.267376	8	3	5	3	5	0	0	16.7%	31.6%	68.4%	-36.8%													1				1
MIR125B1	11q	11q24.1	0	1	1	0.434783	1	0	1	0	0	0	1	2.1%	0.0%	100.0%	-100.0%													1				1
MIR126	9q	9q34.3	6	1	1	0.514798	7	3	4	3	3	0	1	14.6%	36.6%	63.4%	-26.8%													1				1
MIR128-2	3p	3p22.3	0	19	1	0.0324217	19	14	4	0	0	14	4	39.6%	72.9%	27.1%	45.8%								1					1				1
MIR129-1	7q	7q32.1	6	0	1	0.380313	6	2	4	2	4	0	0	12.5%	27.8%	72.2%	-44.4%													1				1
MIR133A2	20q	20q13.33	10	0	1	0.292208	10	4	6	4	6	0	0	20.8%	33.9%	66.1%	-32.2%													1				1
MIR133B	6p	6p12.2	0	1	1	1	1	1	0	0	0	1	0	2.1%	100.0%	0.0%	100.0%													1				1
MIR135A1	3p	3p21.1	0	30	1	0.00241009	30	21	7	0	0	21	7	62.5%	69.8%	30.2%	39.5%	1		1					1					1				1
MIR135A2	12q	12q23.1	2	0	1	1	2	1	1	1	1	0	0	4.2%	43.5%	56.5%	-13.0%													1				1
MIR141	12p	12p13.31	1	0	1	0.434783	1	0	1	0	1	0	0	2.1%	0.0%	100.0%	-100.0%													1				1
MIR143	5q	5q32	3	0	1	1	3	2	1	2	1	0	0	6.3%	60.6%	39.4%	21.2%													1				1
MIR150	19q	19q13.33	0	4	1	0.121304	4	4	0	0	0	4	0	8.3%	100.0%	0.0%	100.0%													1				1
MIR15B	3q	3q25.33	2	1	1	0.183575	3	1	2	0	2	1	0	6.3%	27.8%	72.2%	-44.4%													1				1
MIR16-1	13q	13q14.2	0	3	1	1	3	1	1	0	0	1	1	6.3%	43.5%	56.5%	-13.0%													1				1
MIR16-2	3q	3q25.33	2	1	1	0.183575	3	1	2	0	2	1	0	6.3%	27.8%	72.2%	-44.4%													1				1
MIR181A1	1q	1q32.1	1	1	1	1	2	2	0	1	0	1	0	4.2%	100.0%	0.0%	100.0%													1				1
MIR181A2	9q	9q33.3	0	4	1	0.302938	4	1	3	0	0	1	3	8.3%	20.4%	79.6%	-59.2%													1				1
MIR181B1	1q	1q32.1	1	1	1	1	2	2	0	1	0	1	0	4.2%	100.0%	0.0%	100.0%													1				1
MIR181B2	9q	9q33.3	0	4	1	0.302938	4	1	3	0	0	1	3	8.3%	20.4%	79.6%	-59.2%													1				1
MIR181C	19p	19p13.13	0	8	1	0.00647004	8	8	0	0	0	8	0	16.7%	100.0%	0.0%	100.0%													1				1
MIR181D	19p	19p13.13	0	8	1	0.00647004	8	8	0	0	0	8	0	16.7%	100.0%	0.0%	100.0%													1				1
MIR183	7q	7q32.2	2	0	1	0.183575	2	0	2	0	2	0	0	4.2%	0.0%	100.0%	-100.0%													1				1
MIR193B	16p	16p13.12	2	0	1	0.497585	2	2	0	2	0	0	0	4.2%	100.0%	0.0%	100.0%													1				1
MIR194-1	1q	1q41	2	0	1	1	2	1	0	1	0	0	0	4.2%	100.0%	0.0%	100.0%													1				1
MIR199A1	19p	19p13.2	0	1	1	1	1	1	0	0	0	1	0	2.1%	100.0%	0.0%	100.0%													1				1
MIR199A2	1q	1q24.3	2	0	1	1	2	1	1	1	1	0	0	4.2%	43.5%	56.5%	-13.0%													1				1
MIR199B	9q	9q34.11	0	2	1	0.183575	2	0	2	0	0	0	2	4.2%	0.0%	100.0%	-100.0%													1				1
MIR19B2	Xq	Xq26.2	1	2	1	0.714537	3	1	2	0	1	1	1	6.3%	27.8%	72.2%	-44.4%													1				1
MIR200A	1p	1p36.33	2	0	1	0.183575	2	0	2	0	2	0	0	4.2%	0.0%	100.0%	-100.0%													1				1
MIR200B	1p	1p36.33	2	0	1	0.183575	2	0	2	0	2	0	0	4.2%	0.0%	100.0%	-100.0%													1				1
MIR200C	12p	12p13.31	1	0	1	0.434783	1	0	1	0	1	0	0	2.1%	0.0%	100.0%	-100.0%													1				1
MIR203	14q	14q32.33	5	0	1	0.369325	5	4	1	4	1	0	0	10.4%	75.5%	24.5%	50.9%													1				1
MIR206	6p	6p12.2	0	1	1	1	1	1	0	0	0	1	0	2.1%	100.0%	0.0%	100.0%													1				1
MIR21	17q	17q23.1	0	4	2	0.121304	4	4	0	0	0	4	0	8.3%	100.0%	0.0%	100.0%													1				1
MIR210	11p	11p15.5	5	0	1	0.639614	5	2	3	2	3	0	0	10.4%	33.9%	66.1%	-32.2%													1				1
MIR214	1q	1q24.3	2	0	1	1	2	1	1	1	1	0	0	4.2%	43.5%	56.5%	-13.0%													1				1
MIR215	1q	1q41	2	0	1	1	2	1	0	1	0	0	0	4.2%	100.0%	0.0%	100.0%													1				1
MIR221	Xp	Xp11.3	0	2	1	1	2	1	1	0	0	1	1	4.2%	43.5%	56.5%	-13.0%													1				1
MIR222	Xp	Xp11.3	0	2	1	1	2	1	1	0	0	1	1	4.2%	43.5%	56.5%	-13.0%													1				1
MIR223	Xq	Xq12	0	2	1	1	2	1	1	0	0	1	1	4.2%	43.5%	56.5%	-13.0%													1				1
MIR224	Xq	Xq28	1	2	1	1	3	2	1	1	0	1	1	6.3%	60.6%	39.4%	21.2%													1				1
MIR23A	19p	19p13.13	0	8	1	0.00647004	8	8	0	0	0	8	0	16.7%	100.0%	0.0%	100.0%													1				1
MIR23B	9q	9q22.32	7	0	1	1	7	4	3	4	3	0	0	14.6%	50.6%	49.4%	1.3%													1				1
MIR25	7q	7q22.1	1	0	1	0.434783	1	0	1	0	1	0	0	2.1%	0.0%	100.0%	-100.0%													1				1
MIR26A1	3p	3p22.2	0	11	1	0.150056	11	8	2	0	0	8	2	22.9%	75.5%	24.5%	50.9%								1					1				1
MIR26A2	12q	12q14.1	1	0	1	0.434783	1	0	1	0	1	0	0	2.1%	0.0%	100.0%	-100.0%													1				1
MIR26B	2q	2q35	2	3	1	1	5	3	2	1	1	2	1	10.4%	53.6%	46.4%	7.1%													1				1
MIR27A	19p	19p13.13	0	8	1	0.00647004	8	8	0	0	0	8	0	16.7%	100.0%	0.0%	100.0%													1				1
MIR27B	9q	9q22.32	7	0	1	1	7	4	3	4	3	0	0	14.6%	50.6%	49.4%	1.3%													1				1
MIR28	3q	3q28	2	1	1	0.183575	3	1	2	0	2	1	0	6.3%	27.8%	72.2%	-44.4%													1				1
MIR29A	7q	7q32.3	2	0	1	0.183575	2	0	2	0	2	0	0	4.2%	0.0%	100.0%	-100.0%													1				1
MIR30A	6q	6q13	0	2	1	0.183575	2	0	2	0	0	0	2	4.2%	0.0%	100.0%	-100.0%													1				1
MIR30B	8q	8q24.22	4	0	1	1	4	2	2	2	2	0	0	8.3%	43.5%	56.5%	-13.0%													1				1
MIR30C1	1p	1p34.2	0	1	1	1	1	1	0	0	0	1	0	2.1%	100.0%	0.0%	100.0%													1				1
MIR30C2	6q	6q13	0	1	1	0.434783	1	0	1	0	0	0	1	2.1%	0.0%	100.0%	-100.0%													1				1
MIR30D	8q	8q24.22	4	0	1	1	4	2	2	2	2	0	0	8.3%	43.5%	56.5%	-13.0%													1				1
MIR30E	1p	1p34.2	0	1	1	1	1	1	0	0	0	1	0	2.1%	100.0%	0.0%	100.0%													1				1
MIR32	9q	9q31.3	0	3	1	0.0750988	3	0	3	0	0	0	3	6.3%	0.0%	100.0%	-100.0%													1				1
MIR324	17p	17p13.1	2	0	1	0.183575	2	0	2	0	2	0	0	4.2%	0.0%	100.0%	-100.0%													1				1
MIR330	19q	19q13.32	0	1	1	1	1	1	0	0	0	1	0	2.1%	100.0%	0.0%	100.0%													1				1
MIR335	7q	7q32.2	2	0	1	0.183575	2	0	2	0	2	0	0	4.2%	0.0%	100.0%	-100.0%													1				1
MIR342	14q	14q32.2	0	3	1	0.0750988	3	0	3	0	0	0	3	6.3%	0.0%	100.0%	-100.0%													1				1
MIR345	14q	14q32.2	0	2	1	1	2	1	1	0	0	1	1	4.2%	43.5%	56.5%	-13.0%													1				1
MIR34A	1p	1p36.22	0	4	1	1	4	2	2	0	0	2	2	8.3%	43.5%	56.5%	-13.0%													1				1
MIR363	Xq	Xq26.2	1	2	1	0.714537	3	1	2	0	1	1	1	6.3%	27.8%	72.2%	-44.4%													1				1
MIR375	2q	2q35	1	0	1	1	1	1	0	1	0	0	0	2.1%	100.0%	0.0%	100.0%													1				1
MIR449A	5q	5q11.2	3	0	1	0.571805	3	1	2	1	2	0	0	6.3%	27.8%	72.2%	-44.4%													1				1
MIR494	14q	14q32.31	3	0	1	1	3	2	1	2	1	0	0	6.3%	60.6%	39.4%	21.2%													1				1
MIR602	9q	9q34.3	0	1	1	0.434783	1	0	1	0	0	0	1	2.1%	0.0%	100.0%	-100.0%													1				1
MIR615	12q	12q13.13	9	0	1	0.47249	9	4	5	4	5	0	0	18.8%	38.1%	61.9%	-23.8%													1				1
MIR625	14q	14q23.3	0	3	1	0.0750988	3	0	3	0	0	0	3	6.3%	0.0%	100.0%	-100.0%													1				1
MIR9-3	15q	15q26.1	2	0	1	0.497585	2	2	0	2	0	0	0	4.2%	100.0%	0.0%	100.0%													1				1
MIR92A2	Xq	Xq26.2	1	2	1	0.714537	3	1	2	0	1	1	1	6.3%	27.8%	72.2%	-44.4%													1				1
MIR96	7q	7q32.2	2	0	1	0.183575	2	0	2	0	2	0	0	4.2%	0.0%	100.0%	-100.0%													1				1
MIR99A	21q	21q21.1	0	1	1	1	1	1	0	0	0	1	0	2.1%	100.0%	0.0%	100.0%													1				1
MIRLET7A2	11q	11q24.1	0	1	1	0.434783	1	0	1	0	0	0	1	2.1%	0.0%	100.0%	-100.0%													1				1
MIRLET7A3	22q	22q13.31	4	0	1	0.302938	4	1	3	1	3	0	0	8.3%	20.4%	79.6%	-59.2%													1				1
MIRLET7B	22q	22q13.31	4	0	1	0.302938	4	1	3	1	3	0	0	8.3%	20.4%	79.6%	-59.2%													1				1
MIRLET7C	21q	21q21.1	0	1	1	1	1	1	0	0	0	1	0	2.1%	100.0%	0.0%	100.0%													1				1
MIRLET7F2	Xp	Xp11.22	1	2	1	1	3	2	1	1	0	1	1	6.3%	60.6%	39.4%	21.2%													1				1
MIRLET7G	3p	3p21.1	0	31	1	0.000785408	31	22	7	0	0	22	7	64.6%	70.7%	29.3%	41.5%	1		1					1					1				1
MIRLET7I	12q	12q14.1	2	0	1	1	2	1	1	1	1	0	0	4.2%	43.5%	56.5%	-13.0%													1				1
MITF	3p	3p14.1	0	8	4	0.43502	8	6	2	0	0	6	2	16.7%	69.8%	30.2%	39.5%								1			1						1
MKNK1	1p	1p33	1	1	3	0.68599	2	1	1	0	1	1	0	4.2%	43.5%	56.5%	-13.0%														1			1
MKNK2	19p	19p13.3	2	1	3	1	3	2	1	1	1	1	0	6.3%	60.6%	39.4%	21.2%														1			1
MLH1	3p	3p22.2	0	33	5	0.00985217	33	22	9	0	0	22	9	68.8%	65.3%	34.7%	30.6%	1		1			1		1			1						1
MLNR	13q	13q14.2	0	3	1	1	3	1	1	0	0	1	1	6.3%	43.5%	56.5%	-13.0%												1					1
MLST8	16p	16p13.3	6	0	2	0.683564	6	4	2	4	2	0	0	12.5%	60.6%	39.4%	21.2%										1							1
MMP16	8q	8q21.3	4	1	1	0.609266	5	2	3	2	2	0	1	10.4%	33.9%	66.1%	-32.2%													1				1
MPL	1p	1p34.2	0	1	2	1	1	1	0	0	0	1	0	2.1%	100.0%	0.0%	100.0%															1		1
MRAS	3q	3q22.3	0	2	7	0.497585	2	2	0	0	0	2	0	4.2%	100.0%	0.0%	100.0%														1			1
MSH2	2p	2p21	2	0	3	1	2	1	1	1	1	0	0	4.2%	43.5%	56.5%	-13.0%						1					1						1
MSH3	5q	5q14.1	6	0	3	1	6	3	3	3	3	0	0	12.5%	43.5%	56.5%	-13.0%											1						1
MSH6	2p	2p16.3	0	1	3	1	1	1	0	0	0	1	0	2.1%	100.0%	0.0%	100.0%											1						1
MTCP1	Xq	Xq28	0	2	1	1	2	1	1	0	0	1	1	4.2%	43.5%	56.5%	-13.0%										1							1
MTNR1A	4q	4q35.2	0	1	2	1	1	1	0	0	0	1	0	2.1%	100.0%	0.0%	100.0%												1					1
MTNR1B	11q	11q14.3	1	0	2	0.434783	1	0	1	0	1	0	0	2.1%	0.0%	100.0%	-100.0%												1					1
MYB	6q	6q23.3	1	2	2	1	3	2	1	1	0	1	1	6.3%	60.6%	39.4%	21.2%							1			1							1
NCOA4	10q	10q11.23	1	0	2	1	1	1	0	1	0	0	0	2.1%	100.0%	0.0%	100.0%						1	1				1						1
NFATC1	18q	18q23	5	0	9	1	5	3	2	3	2	0	0	10.4%	53.6%	46.4%	7.1%														1			1
NFATC3	16q	16q22.1	1	0	7	1	1	1	0	1	0	0	0	2.1%	100.0%	0.0%	100.0%														1			1
NFKBIA	14q	14q13.2	0	3	31	0.571805	3	1	2	0	0	1	2	6.3%	27.8%	72.2%	-44.4%											1						1
NKX3-1	8p	8p21.2	0	4	2	0.621595	4	3	1	0	0	3	1	8.3%	69.8%	30.2%	39.5%						1					1						1
NMBR	6q	6q24.1	0	4	1	0.302938	4	1	3	0	0	1	3	8.3%	20.4%	79.6%	-59.2%												1					1
NMUR1	2q	2q37.1	0	4	1	1	4	2	2	0	0	2	2	8.3%	43.5%	56.5%	-13.0%												1					1
NMUR2	5q	5q33.1	13	0	1	1	13	7	6	7	6	0	0	27.1%	47.3%	52.7%	-5.4%												1					1
NOS3	7q	7q36.1	6	0	6	1	6	3	3	3	3	0	0	12.5%	43.5%	56.5%	-13.0%										1							1
NOTCH1	9q	9q34.3	6	1	4	0.514798	7	3	4	3	3	0	1	14.6%	36.6%	63.4%	-26.8%						1	1						1				1
NOTCH2	1p	1p11.2	1	1	3	0.68599	2	1	1	0	1	1	0	4.2%	43.5%	56.5%	-13.0%													1				1
NOTCH4	6p	6p21.32	1	0	3	1	1	1	0	1	0	0	0	2.1%	100.0%	0.0%	100.0%													1				1
NPBWR1	8q	8q11.23	2	0	1	1	2	1	1	1	1	0	0	4.2%	43.5%	56.5%	-13.0%												1					1
NPBWR2	20q	20q13.33	5	0	1	0.151197	5	1	4	1	4	0	0	10.4%	16.1%	83.9%	-67.7%												1					1
NPFFR1	10q	10q22.1	0	1	1	1	1	1	0	0	0	1	0	2.1%	100.0%	0.0%	100.0%												1					1
NPFFR2	4q	4q13.3	0	1	1	1	1	1	0	0	0	1	0	2.1%	100.0%	0.0%	100.0%												1					1
NPY1R	4q	4q32.2	0	1	1	1	1	1	0	0	0	1	0	2.1%	100.0%	0.0%	100.0%												1					1
NPY2R	4q	4q32.1	0	1	1	1	1	1	0	0	0	1	0	2.1%	100.0%	0.0%	100.0%												1					1
NPY4R	10q	10q11.22	5	0	1	0.302938	5	1	3	1	3	0	0	10.4%	20.4%	79.6%	-59.2%												1					1
NR3C1	5q	5q31.3	10	0	1	0.476169	10	7	3	7	3	0	0	20.8%	64.2%	35.8%	28.4%												1					1
NTF3	12p	12p13.31	4	0	2	0.302938	4	1	3	1	3	0	0	8.3%	20.4%	79.6%	-59.2%														1			1
NTF4	19q	19q13.33	4	0	2	0.302938	4	1	3	1	3	0	0	8.3%	20.4%	79.6%	-59.2%														1			1
NTSR1	20q	20q13.33	9	0	2	0.148662	9	3	6	3	6	0	0	18.8%	27.8%	72.2%	-44.4%												1					1
OPRD1	1p	1p35.3	0	5	1	1	5	3	2	0	0	3	2	10.4%	53.6%	46.4%	7.1%												1					1
OPRK1	8q	8q11.23	3	1	1	0.382603	4	1	3	1	2	0	1	8.3%	20.4%	79.6%	-59.2%												1					1
OPRL1	20q	20q13.33	5	0	1	0.151197	5	1	4	1	4	0	0	10.4%	16.1%	83.9%	-67.7%												1					1
OPRM1	6q	6q25.2	0	4	3	1	4	2	2	0	0	2	2	8.3%	43.5%	56.5%	-13.0%												1					1
OXTR	3p	3p25.3	0	4	2	0.246377	4	3	0	0	0	3	0	8.3%	100.0%	0.0%	100.0%								1				1					1
P2RX1	17p	17p13.2	4	0	2	0.302938	4	1	3	1	3	0	0	8.3%	20.4%	79.6%	-59.2%												1					1
P2RX2	12q	12q24.33	2	0	2	1	2	1	1	1	1	0	0	4.2%	43.5%	56.5%	-13.0%												1					1
P2RX4	12q	12q24.31	1	2	2	0.326307	3	2	1	0	1	2	0	6.3%	60.6%	39.4%	21.2%												1					1
P2RX7	12q	12q24.31	1	2	2	0.326307	3	2	1	0	1	2	0	6.3%	60.6%	39.4%	21.2%												1					1
P2RY1	3q	3q25.2	0	2	2	0.497585	2	2	0	0	0	2	0	4.2%	100.0%	0.0%	100.0%												1					1
P2RY10	Xq	Xq21.1	0	4	1	1	4	2	2	0	0	2	2	8.3%	43.5%	56.5%	-13.0%												1					1
P2RY11	19p	19p13.2	0	2	1	0.497585	2	2	0	0	0	2	0	4.2%	100.0%	0.0%	100.0%												1					1
P2RY14	3q	3q25.1	0	3	1	0.246377	3	3	0	0	0	3	0	6.3%	100.0%	0.0%	100.0%												1					1
P2RY4	Xq	Xq13.1	1	1	1	0.68599	2	1	1	1	0	0	1	4.2%	43.5%	56.5%	-13.0%												1					1
P2RY8	Xp	Xp22.33	0	12	1	0.737899	12	6	6	0	0	6	6	25.0%	43.5%	56.5%	-13.0%												1					1
PARD3	10p	10p11.21	2	2	7	0.155825	4	2	2	0	2	2	0	8.3%	43.5%	56.5%	-13.0%												1					1
PAX8	2q	2q13	2	0	4	1	2	1	1	1	1	0	0	4.2%	43.5%	56.5%	-13.0%											1						1
PCK1	20q	20q13.31	3	0	8	0.571805	3	1	2	1	2	0	0	6.3%	27.8%	72.2%	-44.4%										1							1
PCK2	14q	14q11.2	2	1	8	0.714537	3	1	2	1	1	0	1	6.3%	27.8%	72.2%	-44.4%										1							1
PDCD4	10q	10q25.2	0	2	2	0.497585	2	2	0	0	0	2	0	4.2%	100.0%	0.0%	100.0%						1							1				1
PDGFD	11q	11q22.3	1	0	8	1	1	1	0	1	0	0	0	2.1%	100.0%	0.0%	100.0%										1							1
PDPK1	16p	16p13.3	3	0	15	0.0750988	3	0	3	0	3	0	0	6.3%	0.0%	100.0%	-100.0%										1							1
PHLPP1	18q	18q21.33	0	1	1	1	1	1	0	0	0	1	0	2.1%	100.0%	0.0%	100.0%						1				1							1
PIAS2	18q	18q21.1	0	1	4	1	1	1	0	0	0	1	0	2.1%	100.0%	0.0%	100.0%											1						1
PIK3AP1	10q	10q24.1	0	2	2	0.497585	2	2	0	0	0	2	0	4.2%	100.0%	0.0%	100.0%										1							1
PIM1	6p	6p21.2	0	4	3	1	4	2	2	0	0	2	2	8.3%	43.5%	56.5%	-13.0%													1				1
PKN1	19p	19p13.12	0	2	2	0.497585	2	2	0	0	0	2	0	4.2%	100.0%	0.0%	100.0%										1							1
PKN2	1p	1p22.2	0	1	2	1	1	1	0	0	0	1	0	2.1%	100.0%	0.0%	100.0%										1							1
PLA2G4A	1q	1q31.1	5	0	16	1	5	3	2	3	2	0	0	10.4%	53.6%	46.4%	7.1%														1			1
PLA2G4B	15q	15q15.1	2	0	16	1	2	1	1	1	1	0	0	4.2%	43.5%	56.5%	-13.0%														1			1
PLAU	10q	10q22.2	0	3	5	1	3	2	1	0	0	2	1	6.3%	60.6%	39.4%	21.2%													1				1
PLD1	3q	3q26.31	0	2	9	0.497585	2	2	0	0	0	2	0	4.2%	100.0%	0.0%	100.0%											1						1
PLEKHO2	15q	15q22.31	1	0	1	1	1	1	0	1	0	0	0	2.1%	100.0%	0.0%	100.0%															1		1
PLG	6q	6q26	0	1	4	1	1	1	0	0	0	1	0	2.1%	100.0%	0.0%	100.0%												1					1
PPARG	3p	3p25.2	0	23	6	0.0791209	23	15	6	0	0	15	6	47.9%	65.8%	34.2%	31.6%	1		1					1			1						1
PPM1A	14q	14q23.1	0	3	1	0.0750988	3	0	3	0	0	0	3	6.3%	0.0%	100.0%	-100.0%														1			1
PPP2CA	5q	5q31.1	3	0	11	1	3	2	1	2	1	0	0	6.3%	60.6%	39.4%	21.2%										1							1
PPP2CB	8p	8p12	0	11	11	1	11	6	4	0	0	6	4	22.9%	53.6%	46.4%	7.1%						1				1							1
PPP2R2A	8p	8p21.2	0	3	8	1	3	2	1	0	0	2	1	6.3%	60.6%	39.4%	21.2%										1							1
PPP2R2B	5q	5q32	17	0	8	1	17	10	7	10	7	0	0	35.4%	52.4%	47.6%	4.7%										1							1
PPP2R2C	4p	4p16.1	2	3	8	0.382603	5	4	1	1	1	3	0	10.4%	75.5%	24.5%	50.9%										1							1
PPP2R2D	10q	10q26.3	0	1	8	1	1	1	0	0	0	1	0	2.1%	100.0%	0.0%	100.0%										1							1
PPP2R3A	3q	3q22.2	0	4	4	0.121304	4	4	0	0	0	4	0	8.3%	100.0%	0.0%	100.0%										1							1
PPP2R3B	Xp	Xp22.33	1	5	4	1	6	3	2	1	0	2	2	12.5%	53.6%	46.4%	7.1%										1							1
PPP2R3C	14q	14q13.2	0	6	4	1	6	3	3	0	0	3	3	12.5%	43.5%	56.5%	-13.0%										1							1
PPP2R5A	1q	1q32.3	1	0	5	0.434783	1	0	1	0	1	0	0	2.1%	0.0%	100.0%	-100.0%										1							1
PPP2R5B	11q	11q13.1	0	1	5	1	1	1	0	0	0	1	0	2.1%	100.0%	0.0%	100.0%										1							1
PPP2R5C	14q	14q32.31	0	5	5	0.151197	5	1	4	0	0	1	4	10.4%	16.1%	83.9%	-67.7%										1							1
PPP2R5D	6p	6p21.1	0	1	5	1	1	1	0	0	0	1	0	2.1%	100.0%	0.0%	100.0%										1							1
PPP2R5E	14q	14q23.2	0	6	5	1	6	3	3	0	0	3	3	12.5%	43.5%	56.5%	-13.0%										1							1
PPP3CA	4q	4q24	0	1	19	1	1	1	0	0	0	1	0	2.1%	100.0%	0.0%	100.0%														1			1
PPP3CB	10q	10q22.2	1	3	19	0.246377	4	4	0	1	0	3	0	8.3%	100.0%	0.0%	100.0%														1			1
PPP3CC	8p	8p21.3	0	9	19	0.712611	9	4	4	0	0	4	4	18.8%	43.5%	56.5%	-13.0%						1								1			1
PPP5C	19q	19q13.32	3	0	1	0.571805	3	1	2	1	2	0	0	6.3%	27.8%	72.2%	-44.4%														1			1
PPP5D1	19q	19q13.32	0	1	1	1	1	1	0	0	0	1	0	2.1%	100.0%	0.0%	100.0%														1			1
PRKAA1	5p	5p13.1	2	0	8	0.183575	2	0	2	0	2	0	0	4.2%	0.0%	100.0%	-100.0%										1							1
PRKAA2	1p	1p32.2	1	1	8	0.68599	2	1	1	0	1	1	0	4.2%	43.5%	56.5%	-13.0%										1							1
PRKACA	19p	19p13.12	0	1	46	1	1	1	0	0	0	1	0	2.1%	100.0%	0.0%	100.0%														1			1
PRKACB	1p	1p31.1	0	1	45	1	1	1	0	0	0	1	0	2.1%	100.0%	0.0%	100.0%														1			1
PRKCE	2p	2p21	3	0	6	0.571805	3	1	2	1	2	0	0	6.3%	27.8%	72.2%	-44.4%													1				1
PRKCZ	1p	1p36.33	3	0	8	0.0750988	3	0	3	0	3	0	0	6.3%	0.0%	100.0%	-100.0%										1							1
PRKX	Xp	Xp22.33	1	2	45	1	3	2	1	1	0	1	1	6.3%	60.6%	39.4%	21.2%														1			1
PRSS1	7q	7q34	4	0	4	1	4	2	2	2	2	0	0	8.3%	43.5%	56.5%	-13.0%												1					1
PTAFR	1p	1p35.3	0	6	3	0.683564	6	4	2	0	0	4	2	12.5%	60.6%	39.4%	21.2%												1					1
PTCH1	9q	9q22.32	1	0	4	0.434783	1	0	1	0	1	0	0	2.1%	0.0%	100.0%	-100.0%						1					1						1
PTCH2	1p	1p34.1	0	2	3	1	2	1	1	0	0	1	1	4.2%	43.5%	56.5%	-13.0%						1					1						1
PTGDR	14q	14q22.1	0	3	1	0.0750988	3	0	3	0	0	0	3	6.3%	0.0%	100.0%	-100.0%												1					1
PTGER1	19p	19p13.12	0	2	2	0.497585	2	2	0	0	0	2	0	4.2%	100.0%	0.0%	100.0%												1					1
PTGER2	14q	14q22.1	0	6	1	0.380313	6	2	4	0	0	2	4	12.5%	27.8%	72.2%	-44.4%												1					1
PTGER3	1p	1p31.1	0	1	2	1	1	1	0	0	0	1	0	2.1%	100.0%	0.0%	100.0%												1					1
PTGER4	5p	5p13.1	1	0	1	0.434783	1	0	1	0	1	0	0	2.1%	0.0%	100.0%	-100.0%												1					1
PTGFR	1p	1p31.1	0	1	2	1	1	1	0	0	0	1	0	2.1%	100.0%	0.0%	100.0%												1					1
PTH1R	3p	3p21.31	0	15	2	0.0217148	15	11	2	0	0	11	2	31.3%	80.9%	19.1%	61.8%								1				1					1
PTH2R	2q	2q34	3	1	1	0.382603	4	1	3	1	2	0	1	8.3%	20.4%	79.6%	-59.2%												1					1
PTPN5	11p	11p15.1	1	1	1	1	2	2	0	1	0	1	0	4.2%	100.0%	0.0%	100.0%														1			1
PTPN7	1q	1q32.1	7	0	1	0.380313	7	2	4	2	4	0	0	14.6%	27.8%	72.2%	-44.4%														1			1
PTPRR	12q	12q15	6	0	1	0.380313	6	2	4	2	4	0	0	12.5%	27.8%	72.2%	-44.4%														1			1
RAD51	15q	15q15.1	0	3	4	0.571805	3	1	2	0	0	1	2	6.3%	27.8%	72.2%	-44.4%											1						1
RALA	7p	7p14.1	2	0	4	1	2	1	1	1	1	0	0	4.2%	43.5%	56.5%	-13.0%											1						1
RALB	2q	2q14.2	1	0	4	1	1	1	0	1	0	0	0	2.1%	100.0%	0.0%	100.0%											1						1
RALBP1	18p	18p11.22	0	2	3	1	2	1	1	0	0	1	1	4.2%	43.5%	56.5%	-13.0%											1						1
RAPGEF2	4q	4q32.1	0	2	2	0.497585	2	2	0	0	0	2	0	4.2%	100.0%	0.0%	100.0%														1			1
RARB	3p	3p24.2	0	19	3	0.128817	19	13	5	0	0	13	5	39.6%	66.7%	33.3%	33.3%						1		1			1						1
RASA1	5q	5q14.3	8	0	3	0.712611	8	4	4	4	4	0	0	16.7%	43.5%	56.5%	-13.0%							1							1			1
RASA2	3q	3q23	0	3	3	0.246377	3	3	0	0	0	3	0	6.3%	100.0%	0.0%	100.0%														1			1
RASGRF2	5q	5q14.1	7	0	2	1	7	4	3	4	3	0	0	14.6%	50.6%	49.4%	1.3%														1			1
RASGRP3	2p	2p22.3	1	0	4	1	1	1	0	1	0	0	0	2.1%	100.0%	0.0%	100.0%														1			1
RB1	13q	13q14.2	1	2	14	0.68599	3	1	1	1	0	0	1	6.3%	43.5%	56.5%	-13.0%						1	1				1						1
RBL2	16q	16q12.2	2	0	3	1	2	1	1	1	1	0	0	4.2%	43.5%	56.5%	-13.0%						1				1							1
RELB	19q	19q13.32	0	1	5	1	1	1	0	0	0	1	0	2.1%	100.0%	0.0%	100.0%														1			1
RELN	7q	7q22.1	2	0	3	0.183575	2	0	2	0	2	0	0	4.2%	0.0%	100.0%	-100.0%										1							1
RELT	11q	11q13.4	0	5	1	0.639614	5	2	3	0	0	2	3	10.4%	33.9%	66.1%	-32.2%															1		1
RET	10q	10q11.21	2	0	3	1	2	1	1	1	1	0	0	4.2%	43.5%	56.5%	-13.0%											1						1
RHEB	7q	7q36.1	2	1	3	0.0750988	3	0	3	0	2	0	1	6.3%	0.0%	100.0%	-100.0%							1			1							1
ROCK1	18q	18q11.1	1	0	12	1	1	1	0	1	0	0	0	2.1%	100.0%	0.0%	100.0%													1				1
RPS6	9p	9p22.1	2	1	6	0.0750988	3	0	3	0	2	0	1	6.3%	0.0%	100.0%	-100.0%										1							1
RPS6KA1	1p	1p36.11	1	0	6	1	1	1	0	1	0	0	0	2.1%	100.0%	0.0%	100.0%														1			1
RPS6KA2	6q	6q27	3	2	6	0.382603	5	4	1	3	0	1	1	10.4%	75.5%	24.5%	50.9%						1								1			1
RPS6KA3	Xp	Xp22.12	1	2	6	0.714537	3	1	2	0	1	1	1	6.3%	27.8%	72.2%	-44.4%														1			1
RPS6KA4	11q	11q13.1	1	0	2	0.434783	1	0	1	0	1	0	0	2.1%	0.0%	100.0%	-100.0%														1			1
RPS6KA6	Xq	Xq21.1	1	2	6	1	3	2	1	1	0	1	1	6.3%	60.6%	39.4%	21.2%						1								1			1
RPS6KB1	17q	17q23.1	0	4	9	0.121304	4	4	0	0	0	4	0	8.3%	100.0%	0.0%	100.0%										1							1
RPS6KB2	11q	11q13.2	1	0	9	0.434783	1	0	1	0	1	0	0	2.1%	0.0%	100.0%	-100.0%										1							1
RUNX1	21q	21q22.12	1	0	4	0.434783	1	0	1	0	1	0	0	2.1%	0.0%	100.0%	-100.0%							1				1						1
RUNX1T1	8q	8q21.3	5	0	3	0.639614	5	2	3	2	3	0	0	10.4%	33.9%	66.1%	-32.2%											1						1
RXFP1	4q	4q32.1	0	2	1	0.497585	2	2	0	0	0	2	0	4.2%	100.0%	0.0%	100.0%												1					1
RXFP2	13q	13q13.1	0	3	1	1	3	1	1	0	0	1	1	6.3%	43.5%	56.5%	-13.0%												1					1
RXRB	6p	6p21.32	0	1	7	1	1	1	0	0	0	1	0	2.1%	100.0%	0.0%	100.0%											1						1
RXRG	1q	1q23.3	2	0	7	1	2	1	1	1	1	0	0	4.2%	43.5%	56.5%	-13.0%											1						1
S1PR1	1p	1p21.2	0	1	1	1	1	1	0	0	0	1	0	2.1%	100.0%	0.0%	100.0%												1					1
SGK1	6q	6q23.2	0	6	2	0.380313	6	2	4	0	0	2	4	12.5%	27.8%	72.2%	-44.4%							1			1							1
SGK2	20q	20q13.12	0	3	1	0.246377	3	3	0	0	0	3	0	6.3%	100.0%	0.0%	100.0%										1							1
SGK3	8q	8q13.1	2	1	1	1	3	1	1	1	1	0	0	6.3%	43.5%	56.5%	-13.0%										1							1
SHC1	1q	1q21.3	2	0	14	1	2	1	1	1	1	0	0	4.2%	43.5%	56.5%	-13.0%													1				1
SHH	7q	7q36.3	9	0	3	1	9	5	4	5	4	0	0	18.8%	49.0%	51.0%	-2.0%											1						1
SIRT1	10q	10q21.3	0	2	2	0.497585	2	2	0	0	0	2	0	4.2%	100.0%	0.0%	100.0%													1				1
SKP2	5p	5p13.2	6	0	7	1	6	3	3	3	3	0	0	12.5%	43.5%	56.5%	-13.0%											1						1
SLC7A1	13q	13q12.3	2	2	1	0.326307	4	2	1	2	0	0	1	8.3%	60.6%	39.4%	21.2%													1				1
SMAD3	15q	15q22.33	0	1	14	0.434783	1	0	1	0	0	0	1	2.1%	0.0%	100.0%	-100.0%						1					1						1
SMO	7q	7q32.1	2	0	4	0.183575	2	0	2	0	2	0	0	4.2%	0.0%	100.0%	-100.0%						1					1						1
SOCS1	16p	16p13.13	1	0	8	1	1	1	0	1	0	0	0	2.1%	100.0%	0.0%	100.0%						1							1				1
SOX4	6p	6p22.3	1	0	1	0.434783	1	0	1	0	1	0	0	2.1%	0.0%	100.0%	-100.0%													1				1
SPI1	11p	11p11.2	0	1	6	1	1	1	0	0	0	1	0	2.1%	100.0%	0.0%	100.0%											1						1
SPP1	4q	4q22.1	0	1	4	1	1	1	0	0	0	1	0	2.1%	100.0%	0.0%	100.0%										1							1
SPRY2	13q	13q31.1	3	1	2	0.326307	4	2	1	2	0	0	1	8.3%	60.6%	39.4%	21.2%						1							1				1
SRF	6p	6p21.1	1	0	3	1	1	1	0	1	0	0	0	2.1%	100.0%	0.0%	100.0%														1			1
SSTR1	14q	14q21.1	0	4	1	0.302938	4	1	3	0	0	1	3	8.3%	20.4%	79.6%	-59.2%												1					1
SSTR4	20p	20p11.21	7	0	1	0.212733	7	2	5	2	5	0	0	14.6%	23.5%	76.5%	-52.9%												1					1
SSTR5	16p	16p13.3	14	0	1	0.747564	14	7	7	7	7	0	0	29.2%	43.5%	56.5%	-13.0%												1					1
ST14	11q	11q24.3	1	0	1	0.434783	1	0	1	0	1	0	0	2.1%	0.0%	100.0%	-100.0%													1				1
STAT1	2q	2q32.2	4	0	16	0.621595	4	3	1	3	1	0	0	8.3%	69.8%	30.2%	39.5%											1						1
STK11	19p	19p13.3	5	0	3	1	5	3	2	3	2	0	0	10.4%	53.6%	46.4%	7.1%						1	1			1							1
STK3	8q	8q22.2	6	3	2	0.63131	9	4	5	3	3	1	2	18.8%	38.1%	61.9%	-23.8%				1										1			1
STK36	2q	2q35	0	3	3	0.571805	3	1	2	0	0	1	2	6.3%	27.8%	72.2%	-44.4%											1						1
SUFU	10q	10q24.32	0	2	3	0.497585	2	2	0	0	0	2	0	4.2%	100.0%	0.0%	100.0%						1					1						1
TAAR1	6q	6q23.2	0	3	1	0.571805	3	1	2	0	0	1	2	6.3%	27.8%	72.2%	-44.4%												1					1
TAAR2	6q	6q23.2	0	3	1	0.571805	3	1	2	0	0	1	2	6.3%	27.8%	72.2%	-44.4%												1					1
TAAR5	6q	6q23.2	0	3	1	0.571805	3	1	2	0	0	1	2	6.3%	27.8%	72.2%	-44.4%												1					1
TAAR6	6q	6q23.2	0	3	1	0.571805	3	1	2	0	0	1	2	6.3%	27.8%	72.2%	-44.4%												1					1
TAAR8	6q	6q23.2	0	3	1	0.571805	3	1	2	0	0	1	2	6.3%	27.8%	72.2%	-44.4%												1					1
TAAR9	6q	6q23.2	0	3	1	0.571805	3	1	2	0	0	1	2	6.3%	27.8%	72.2%	-44.4%												1					1
TAB2	6q	6q25.1	0	3	11	0.571805	3	1	2	0	0	1	2	6.3%	27.8%	72.2%	-44.4%														1			1
TACR1	2p	2p12	1	0	3	0.434783	1	0	1	0	1	0	0	2.1%	0.0%	100.0%	-100.0%												1					1
TACR2	10q	10q22.1	0	2	2	0.497585	2	2	0	0	0	2	0	4.2%	100.0%	0.0%	100.0%												1					1
TACR3	4q	4q24	0	2	2	0.497585	2	2	0	0	0	2	0	4.2%	100.0%	0.0%	100.0%												1					1
TAOK1	17q	17q11.2	0	2	1	0.497585	2	2	0	0	0	2	0	4.2%	100.0%	0.0%	100.0%														1			1
TAOK2	16p	16p11.2	3	0	1	1	3	2	1	2	1	0	0	6.3%	60.6%	39.4%	21.2%														1			1
TAOK3	12q	12q24.23	1	2	1	0.714537	3	1	2	0	1	1	1	6.3%	27.8%	72.2%	-44.4%														1			1
TBXA2R	19p	19p13.3	1	0	2	0.434783	1	0	1	0	1	0	0	2.1%	0.0%	100.0%	-100.0%												1					1
TCF7	5q	5q31.1	3	0	12	0.571805	3	1	2	1	2	0	0	6.3%	27.8%	72.2%	-44.4%							1				1						1
TCF7L2	10q	10q25.2	0	2	12	0.497585	2	2	0	0	0	2	0	4.2%	100.0%	0.0%	100.0%						1	1				1						1
TFG	3q	3q12.2	0	6	2	1	6	3	3	0	0	3	3	12.5%	43.5%	56.5%	-13.0%											1						1
THBS2	6q	6q27	0	2	5	1	2	1	1	0	0	1	1	4.2%	43.5%	56.5%	-13.0%										1							1
THBS4	5q	5q14.1	5	0	5	0.639614	5	2	3	2	3	0	0	10.4%	33.9%	66.1%	-32.2%										1							1
THEM4	1q	1q21.3	2	0	1	0.497585	2	2	0	2	0	0	0	4.2%	100.0%	0.0%	100.0%										1							1
THRB	3p	3p24.2	0	22	1	0.0375173	22	15	5	0	0	15	5	45.8%	69.8%	30.2%	39.5%	1		1			1		1				1					1
TNFRSF10A	8p	8p21.3	0	8	5	1	8	4	3	0	0	4	3	16.7%	50.6%	49.4%	1.3%						1									1		1
TNFRSF10B	8p	8p21.3	0	6	6	1	6	3	2	0	0	3	2	12.5%	53.6%	46.4%	7.1%						1									1		1
TNFRSF10C	8p	8p21.3	0	6	5	1	6	3	3	0	0	3	3	12.5%	43.5%	56.5%	-13.0%															1		1
TNFRSF10D	8p	8p21.3	0	8	5	1	8	4	3	0	0	4	3	16.7%	50.6%	49.4%	1.3%															1		1
TNFRSF11B	8q	8q24.12	2	0	2	0.183575	2	0	2	0	2	0	0	4.2%	0.0%	100.0%	-100.0%															1		1
TNFRSF12A	16p	16p13.3	2	0	1	1	2	1	1	1	1	0	0	4.2%	43.5%	56.5%	-13.0%															1		1
TNFRSF14	1p	1p36.32	2	0	2	0.183575	2	0	2	0	2	0	0	4.2%	0.0%	100.0%	-100.0%															1		1
TNFRSF17	16p	16p13.13	0	4	2	0.121304	4	4	0	0	0	4	0	8.3%	100.0%	0.0%	100.0%															1		1
TNFRSF18	1p	1p36.33	2	0	1	0.183575	2	0	2	0	2	0	0	4.2%	0.0%	100.0%	-100.0%															1		1
TNFRSF19	13q	13q12.12	0	3	1	1	3	1	1	0	0	1	1	6.3%	43.5%	56.5%	-13.0%															1		1
TNFRSF1B	1p	1p36.22	0	1	4	1	1	1	0	0	0	1	0	2.1%	100.0%	0.0%	100.0%															1		1
TNFRSF25	1p	1p36.31	5	0	1	0.639614	5	2	3	2	3	0	0	10.4%	33.9%	66.1%	-32.2%															1		1
TNFRSF4	1p	1p36.33	2	0	1	0.183575	2	0	2	0	2	0	0	4.2%	0.0%	100.0%	-100.0%															1		1
TNFRSF6B	20q	20q13.33	6	0	1	0.380313	6	2	4	2	4	0	0	12.5%	27.8%	72.2%	-44.4%															1		1
TNFRSF8	1p	1p36.22	0	1	1	1	1	1	0	0	0	1	0	2.1%	100.0%	0.0%	100.0%															1		1
TNFRSF9	1p	1p36.23	0	2	1	1	2	1	1	0	0	1	1	4.2%	43.5%	56.5%	-13.0%															1		1
TNFSF10	3q	3q26.31	0	3	5	0.246377	3	3	0	0	0	3	0	6.3%	100.0%	0.0%	100.0%															1		1
TNFSF11	13q	13q14.11	0	3	5	1	3	1	1	0	0	1	1	6.3%	43.5%	56.5%	-13.0%															1		1
TNFSF13B	13q	13q33.3	3	1	4	0.326307	4	2	1	2	0	0	1	8.3%	60.6%	39.4%	21.2%															1		1
TNFSF14	19p	19p13.3	0	1	3	1	1	1	0	0	0	1	0	2.1%	100.0%	0.0%	100.0%															1		1
TNFSF15	9q	9q32	0	1	1	0.434783	1	0	1	0	0	0	1	2.1%	0.0%	100.0%	-100.0%															1		1
TNFSF8	9q	9q32	0	1	1	0.434783	1	0	1	0	0	0	1	2.1%	0.0%	100.0%	-100.0%															1		1
TNFSF9	19p	19p13.3	0	2	1	0.497585	2	2	0	0	0	2	0	4.2%	100.0%	0.0%	100.0%															1		1
TP63	3q	3q28	0	1	1	1	1	1	0	0	0	1	0	2.1%	100.0%	0.0%	100.0%						1							1				1
TPO	2p	2p25.3	7	0	6	1	7	4	3	4	3	0	0	14.6%	50.6%	49.4%	1.3%															1		1
TPR	1q	1q31.1	6	0	3	0.683564	6	4	2	4	2	0	0	12.5%	60.6%	39.4%	21.2%							1				1						1
TRAF1	9q	9q33.2	2	1	8	0.714537	3	1	2	1	1	0	1	6.3%	27.8%	72.2%	-44.4%											1						1
TRAF3	14q	14q32.32	0	2	10	1	2	1	1	0	0	1	1	4.2%	43.5%	56.5%	-13.0%											1						1
TRHR	8q	8q23.1	2	1	2	0.0750988	3	0	3	0	2	0	1	6.3%	0.0%	100.0%	-100.0%												1					1
TRIM71	3p	3p22.3	0	17	1	0.000174323	17	15	1	0	0	15	1	35.4%	92.0%	8.0%	84.0%								1					1				1
TSC1	9q	9q34.13	0	1	3	0.434783	1	0	1	0	0	0	1	2.1%	0.0%	100.0%	-100.0%						1				1							1
TSC2	16p	16p13.3	8	0	4	1	8	5	3	5	3	0	0	16.7%	56.2%	43.8%	12.4%						1	1			1							1
TSHB	1p	1p13.2	0	1	3	1	1	1	0	0	0	1	0	2.1%	100.0%	0.0%	100.0%												1					1
TSHR	14q	14q31.1	0	4	3	0.302938	4	1	3	0	0	1	3	8.3%	20.4%	79.6%	-59.2%												1					1
TSLP	5q	5q22.1	5	0	2	0.639614	5	2	3	2	3	0	0	10.4%	33.9%	66.1%	-32.2%															1		1
TSPO	22q	22q13.2	1	0	2	1	1	1	0	1	0	0	0	2.1%	100.0%	0.0%	100.0%												1					1
UBE2I	16p	16p13.3	8	0	4	1	8	5	3	5	3	0	0	16.7%	56.2%	43.8%	12.4%													1				1
UTS2R	17q	17q25.3	1	0	1	0.434783	1	0	1	0	1	0	0	2.1%	0.0%	100.0%	-100.0%												1					1
VIM	10p	10p13	0	1	2	1	1	1	0	0	0	1	0	2.1%	100.0%	0.0%	100.0%													1				1
VIPR1	3p	3p22.1	0	10	1	0.262105	10	7	2	0	0	7	2	20.8%	72.9%	27.1%	45.8%								1				1					1
VIPR2	7q	7q36.3	18	0	1	1	18	10	8	10	8	0	0	37.5%	49.0%	51.0%	-2.0%												1					1
VTN	17q	17q11.2	1	0	4	0.434783	1	0	1	0	1	0	0	2.1%	0.0%	100.0%	-100.0%										1							1
VWF	12p	12p13.31	1	0	4	0.434783	1	0	1	0	1	0	0	2.1%	0.0%	100.0%	-100.0%										1							1
WNT1	12q	12q13.12	3	0	8	1	3	2	1	2	1	0	0	6.3%	60.6%	39.4%	21.2%											1						1
WNT10A	2q	2q35	1	0	8	1	1	1	0	1	0	0	0	2.1%	100.0%	0.0%	100.0%											1						1
WNT10B	12q	12q13.12	3	0	8	1	3	2	1	2	1	0	0	6.3%	60.6%	39.4%	21.2%											1						1
WNT11	11q	11q13.5	2	0	8	1	2	1	1	1	1	0	0	4.2%	43.5%	56.5%	-13.0%						1					1						1
WNT16	7q	7q31.31	5	0	9	0.639614	5	2	3	2	3	0	0	10.4%	33.9%	66.1%	-32.2%											1						1
WNT2	7q	7q31.2	4	1	8	0.194823	5	1	4	1	3	0	1	10.4%	16.1%	83.9%	-67.7%											1						1
WNT2B	1p	1p13.2	0	1	8	1	1	1	0	0	0	1	0	2.1%	100.0%	0.0%	100.0%											1						1
WNT4	1p	1p36.12	0	1	8	1	1	1	0	0	0	1	0	2.1%	100.0%	0.0%	100.0%											1						1
WNT5A	3p	3p14.3	0	6	8	0.212206	6	5	1	0	0	5	1	12.5%	79.4%	20.6%	58.7%						1		1			1						1
WNT5B	12p	12p13.33	1	0	8	0.434783	1	0	1	0	1	0	0	2.1%	0.0%	100.0%	-100.0%											1						1
WNT6	2q	2q35	1	0	8	1	1	1	0	1	0	0	0	2.1%	100.0%	0.0%	100.0%											1						1
WNT7A	3p	3p25.1	0	20	8	0.00553459	20	15	3	0	0	15	3	41.7%	79.4%	20.6%	58.7%	1		1					1			1						1
WNT7B	22q	22q13.31	4	0	8	0.0296902	4	0	4	0	4	0	0	8.3%	0.0%	100.0%	-100.0%											1						1
WNT8A	5q	5q31.2	6	0	8	1	6	3	3	3	3	0	0	12.5%	43.5%	56.5%	-13.0%											1						1
WNT8B	10q	10q24.31	0	2	8	0.497585	2	2	0	0	0	2	0	4.2%	100.0%	0.0%	100.0%											1						1
WNT9A	1q	1q42.13	1	0	8	1	1	1	0	1	0	0	0	2.1%	100.0%	0.0%	100.0%											1						1
WNT9B	17q	17q21.32	2	0	8	1	2	1	1	1	1	0	0	4.2%	43.5%	56.5%	-13.0%											1						1
XCR1	3p	3p21.31	0	15	2	0.105892	15	10	3	0	0	10	3	31.3%	71.9%	28.1%	43.9%								1							1		1
XIAP	Xq	Xq25	2	2	8	1	4	2	2	1	1	1	1	8.3%	43.5%	56.5%	-13.0%											1						1
YWHAE	17p	17p13.3	0	11	7	0.302428	11	8	3	0	0	8	3	22.9%	67.2%	32.8%	34.5%										1							1
YWHAG	7q	7q11.23	1	0	6	0.434783	1	0	1	0	1	0	0	2.1%	0.0%	100.0%	-100.0%										1							1
YWHAQ	2p	2p25.1	1	0	8	1	1	1	0	1	0	0	0	2.1%	100.0%	0.0%	100.0%										1							1
YWHAZ	8q	8q22.3	1	0	8	0.434783	1	0	1	0	1	0	0	2.1%	0.0%	100.0%	-100.0%										1							1
ZBTB16	11q	11q23.2	3	0	3	0.246377	3	3	0	3	0	0	0	6.3%	100.0%	0.0%	100.0%						1					1						1
ZEB2	2q	2q22.3	1	0	1	1	1	1	0	1	0	0	0	2.1%	100.0%	0.0%	100.0%							1						1				1
ZFPM2	8q	8q23.1	4	1	1	0.609266	5	2	3	2	2	0	1	10.4%	33.9%	66.1%	-32.2%													1				1
FLCN	17p	17p11.2	0	2	1	0.497585	2	2	0	0	0	2	0	4.2%	100.0%	0.0%	100.0%						1										1	0
GAB1	4q	4q31.21	0	1	6	1	1	1	0	0	0	1	0	2.1%	100.0%	0.0%	100.0%																1	0
PAK3	Xq	Xq23	1	2	7	1	3	2	1	1	0	1	1	6.3%	60.6%	39.4%	21.2%																1	0
PAK6	15q	15q15.1	2	0	7	1	2	1	1	1	1	0	0	4.2%	43.5%	56.5%	-13.0%																1	0
PAK7	20p	20p12.2	4	0	7	0.302938	4	1	3	1	3	0	0	8.3%	20.4%	79.6%	-59.2%																1	0
PTPN11	12q	12q24.13	2	0	11	1	2	1	1	1	1	0	0	4.2%	43.5%	56.5%	-13.0%							1									1	0

## Sheet: G PI3K-Akt PW
																		Genesets								Pathways
Names	Chr	Cytoband	Gain	Loss	Number of Pathways	p-Value Fisher-test	∑CNV	CNV G1	CNV G3	Gain G1	Gain G3	Loss G1	Loss G3	% CNV	% G1	% G3	%G1 - %G3	Genes_TOP20	Genes.TOP20.gains	Genes.TOP20.losses	Genes_CNV_mixed.type	Genes_TOP20.Mixed.Typed	TSG.Genes	Driver.genes	Genes_3P	HSA04151 PI3K-Akt signaling pathway	HSA05200 Pathways in cancer	HSA04080 Neuroactive ligand-receptor interaction	HSA05206 MicroRNAs in cancer	HSA04010 MAPK signaling pathway	HSA04060 Cytokine-cytokine receptor interaction
EGFR	7p	7p11.2	11	0	28	0.732438	11	7	4	7	4	0	0	22.9%	57.4%	42.6%	14.8%							1		1	1		1	1	1
PDGFRA	4q	4q12	1	1	16	0.68599	2	1	1	0	1	1	0	4.2%	43.5%	56.5%	-13.0%							1		1	1		1	1	1
PDGFA	7p	7p22.3	7	0	15	1	7	4	3	4	3	0	0	14.6%	50.6%	49.4%	1.3%									1	1		1	1	1
PDGFRB	5q	5q32	16	0	15	0.548058	16	8	8	8	8	0	0	33.3%	43.5%	56.5%	-13.0%									1	1		1	1	1
RAF1	3p	3p25.2	0	21	45	0.00228088	21	16	3	0	0	16	3	43.8%	80.4%	19.6%	60.8%	1		1					1	1	1		1	1
NFKB1	4q	4q24	0	1	47	1	1	1	0	0	0	1	0	2.1%	100.0%	0.0%	100.0%						1			1	1		1	1
TP53	17p	17p13.1	0	1	32	1	1	1	0	0	0	1	0	2.1%	100.0%	0.0%	100.0%						1			1	1		1	1
HRAS	11p	11p15.5	5	0	45	0.639614	5	2	3	2	3	0	0	10.4%	33.9%	66.1%	-32.2%							1		1	1		1	1
SOS1	2p	2p22.1	4	0	31	0.621595	4	3	1	3	1	0	0	8.3%	69.8%	30.2%	39.5%							1		1	1		1	1
KRAS	12p	12p12.1	1	0	48	0.434783	1	0	1	0	1	0	0	2.1%	0.0%	100.0%	-100.0%							1		1	1		1	1
FGFR3	4p	4p16.3	6	1	9	0.380313	7	3	4	2	4	1	0	14.6%	36.6%	63.4%	-26.8%							1		1	1		1	1
PRKCA	17q	17q24.2	1	0	51	1	1	1	0	1	0	0	0	2.1%	100.0%	0.0%	100.0%									1	1		1	1
MAPK1	22q	22q11.22	3	0	73	0.571805	3	1	2	1	2	0	0	1	27.8%	72.2%	-44.4%									1	1		1	1
IKBKB	8p	8p11.21	1	6	37	0.481396	7	5	1	1	0	4	1	14.6%	79.4%	20.6%	58.7%									1	1		1	1
MYC	8q	8q24.21	0	1	22	0.434783	1	0	1	0	0	0	1	2.1%	0.0%	100.0%	-100.0%									1	1		1	1
MAP2K2	19p	19p13.3	0	5	39	0.369325	5	4	1	0	0	4	1	10.4%	75.5%	24.5%	50.9%									1	1		1	1
SOS2	14q	14q21.3	0	11	31	0.168928	11	4	7	0	0	4	7	22.9%	30.5%	69.5%	-38.9%									1	1		1	1
GRB2	17q	17q25.1	0	5	33	0.0592988	5	5	0	0	0	5	0	10.4%	100.0%	0.0%	100.0%									1	1		1	1
MET	7q	7q31.2	4	1	17	0.609266	5	2	3	2	2	0	1	10.4%	33.9%	66.1%	-32.2%									1	1		1		1
PTEN	10q	10q23.31	0	1	15	1	1	1	0	0	0	1	0	2.1%	100.0%	0.0%	100.0%						1			1	1		1
MTOR	1p	1p36.22	0	2	13	1	2	1	1	0	0	1	1	4.2%	43.5%	56.5%	-13.0%							1		1	1		1
PIK3CA	3q	3q26.32	0	1	59	1	1	1	0	0	0	1	0	2.1%	100.0%	0.0%	100.0%							1		1	1		1
PIK3R2	19p	19p13.11	0	1	58	1	1	1	0	0	0	1	0	2.1%	100.0%	0.0%	100.0%									1	1		1
CCNE2	8q	8q22.1	1	1	11	0.68599	2	1	1	0	1	1	0	4.2%	43.5%	56.5%	-13.0%									1	1		1
MDM2	12q	12q15	1	0	16	0.434783	1	0	1	0	1	0	0	2.1%	0.0%	100.0%	-100.0%									1	1		1
CDKN1B	12p	12p13.1	1	0	14	0.434783	1	0	1	0	1	0	0	2.1%	0.0%	100.0%	-100.0%									1	1		1
CDK6	7q	7q21.2	5	0	14	0.151197	5	1	4	1	4	0	0	10.4%	16.1%	83.9%	-67.7%									1	1		1
EGF	4q	4q25	0	1	20	1	1	1	0	0	0	1	0	2.1%	100.0%	0.0%	100.0%									1	1			1	1
CHUK	10q	10q24.31	0	3	31	1	3	2	1	0	0	2	1	6.3%	60.6%	39.4%	21.2%						1			1	1			1
FGFR2	10q	10q26.13	0	1	8	1	1	1	0	0	0	1	0	2.1%	100.0%	0.0%	100.0%							1		1	1			1
AKT1	14q	14q32.33	4	1	53	0.609266	5	2	3	2	2	0	1	10.4%	33.9%	66.1%	-32.2%							1		1	1			1
RAC1	7p	7p22.1	1	2	34	0.326307	3	2	1	0	1	2	0	6.3%	60.6%	39.4%	21.2%							1		1	1			1
FGFR1	8p	8p11.22	0	6	10	1	6	3	2	0	0	3	2	12.5%	53.6%	46.4%	7.1%									1	1			1
FGF10	5p	5p12	3	0	8	1	3	2	1	2	1	0	0	6.3%	60.6%	39.4%	21.2%									1	1			1
FGF16	Xq	Xq21.1	0	2	8	1	2	1	1	0	0	1	1	4.2%	43.5%	56.5%	-13.0%									1	1			1
FGF6	12p	12p13.32	2	0	8	1	2	1	1	1	1	0	0	4.2%	43.5%	56.5%	-13.0%									1	1			1
FGF13	Xq	Xq27.1	1	2	8	1	3	2	1	1	0	1	1	6.3%	60.6%	39.4%	21.2%									1	1			1
IKBKG	Xq	Xq28	2	2	32	1	4	2	2	1	1	1	1	8.3%	43.5%	56.5%	-13.0%									1	1			1
FGF17	8p	8p21.3	3	4	8	0.818049	7	3	3	1	2	2	1	14.6%	43.5%	56.5%	-13.0%				1					1	1			1
AKT3	1q	1q44	3	1	53	0.761007	4	2	2	1	2	1	0	8.3%	43.5%	56.5%	-13.0%									1	1			1
FGF18	5q	5q35.1	8	0	8	0.712611	8	4	4	4	4	0	0	16.7%	43.5%	56.5%	-13.0%									1	1			1
FGF1	5q	5q31.3	9	0	9	0.71072	9	6	3	6	3	0	0	18.8%	60.6%	39.4%	21.2%									1	1			1
FGF22	19p	19p13.3	5	0	8	0.639614	5	2	3	2	3	0	0	10.4%	33.9%	66.1%	-32.2%									1	1			1
FGF8	10q	10q24.32	0	2	8	0.497585	2	2	0	0	0	2	0	4.2%	100.0%	0.0%	100.0%									1	1			1
FGF20	8p	8p22	0	9	8	0.47249	9	4	5	0	0	4	5	18.8%	38.1%	61.9%	-23.8%									1	1			1
FGF9	13q	13q12.11	0	2	8	0.434783	2	0	1	0	0	0	1	4.2%	0.0%	100.0%	-100.0%									1	1			1
FGF11	17p	17p13.1	1	0	8	0.434783	1	0	1	0	1	0	0	2.1%	0.0%	100.0%	-100.0%									1	1			1
FGF23	12p	12p13.32	1	0	8	0.434783	1	0	1	0	1	0	0	2.1%	0.0%	100.0%	-100.0%									1	1			1
FGF14	13q	13q33.1	3	1	8	0.326307	4	2	1	2	0	0	1	8.3%	60.6%	39.4%	21.2%									1	1			1
FGF21	19q	19q13.33	0	3	8	0.246377	3	3	0	0	0	3	0	6.3%	100.0%	0.0%	100.0%									1	1			1
FGF12	3q	3q29	1	3	8	0.154763	4	3	1	0	1	3	0	8.3%	69.8%	30.2%	39.5%									1	1			1
KIT	4q	4q12	0	1	9	1	1	1	0	0	0	1	0	2.1%	100.0%	0.0%	100.0%							1		1	1				1
HGF	7q	7q21.11	6	1	10	0.514798	7	3	4	3	3	0	1	14.6%	36.6%	63.4%	-26.8%							1		1	1				1
FIGF	Xp	Xp22.2	0	2	6	1	2	1	1	0	0	1	1	4.2%	43.5%	56.5%	-13.0%									1	1				1
IL6	7p	7p15.3	2	0	31	1	2	1	1	1	1	0	0	4.2%	43.5%	56.5%	-13.0%									1	1				1
VEGFC	4q	4q34.3	0	1	7	1	1	1	0	0	0	1	0	2.1%	100.0%	0.0%	100.0%									1	1				1
CSF3R	1p	1p34.3	1	1	5	0.68599	2	1	1	0	1	1	0	4.2%	43.5%	56.5%	-13.0%									1	1				1
CSF1R	5q	5q32	10	0	9	0.476169	10	7	3	7	3	0	0	20.8%	64.2%	35.8%	28.4%									1	1				1
KITLG	12q	12q21.32	1	0	7	0.434783	1	0	1	0	1	0	0	2.1%	0.0%	100.0%	-100.0%									1	1				1
VEGFB	11q	11q13.1	3	0	6	0.0750988	3	0	3	0	3	0	0	6.3%	0.0%	100.0%	-100.0%									1	1				1
LAMB2	3p	3p21.31	0	21	7	0.0155879	21	15	4	0	0	15	4	43.8%	74.3%	25.7%	48.5%	1		1					1	1	1
COL4A3	2q	2q36.3	2	1	7	0.714537	3	1	2	1	1	0	1	6.3%	27.8%	72.2%	-44.4%						1			1	1
ITGAV	2q	2q32.1	2	0	12	0.497585	2	2	0	2	0	0	0	4.2%	100.0%	0.0%	100.0%						1			1	1
RXRA	9q	9q34.2	10	0	11	1	10	6	4	6	4	0	0	20.8%	53.6%	46.4%	7.1%							1		1	1
PIK3R1	5q	5q13.1	6	0	57	1	6	3	3	3	3	0	0	12.5%	43.5%	56.5%	-13.0%							1		1	1
HSP90AB1	6p	6p21.1	1	0	8	1	1	1	0	1	0	0	0	2.1%	100.0%	0.0%	100.0%							1		1	1
FN1	2q	2q35	3	1	9	1	4	3	1	2	1	1	0	8.3%	69.8%	30.2%	39.5%							1		1	1
ITGA6	2q	2q31.1	2	0	12	0.497585	2	2	0	2	0	0	0	4.2%	100.0%	0.0%	100.0%							1		1	1
PIK3CG	7q	7q22.3	1	1	58	0.183575	2	0	2	0	1	0	1	4.2%	0.0%	100.0%	-100.0%							1		1	1
PIK3CB	3q	3q22.3	0	9	58	0.0571901	9	8	1	0	0	8	1	18.8%	86.0%	14.0%	72.0%							1		1	1
GSK3B	3q	3q13.33	0	9	28	1	9	5	4	0	0	5	4	18.8%	49.0%	51.0%	-2.0%									1	1
ITGA2	5q	5q11.2	6	0	12	1	6	3	3	3	3	0	0	12.5%	43.5%	56.5%	-13.0%									1	1
LAMB4	7q	7q31.1	5	0	7	1	5	3	2	3	2	0	0	10.4%	53.6%	46.4%	7.1%									1	1
PIK3CD	1p	1p36.22	0	2	58	1	2	1	1	0	0	1	1	4.2%	43.5%	56.5%	-13.0%									1	1
PIK3R3	1p	1p34.1	0	2	57	1	2	1	1	0	0	1	1	4.2%	43.5%	56.5%	-13.0%									1	1
HSP90B1	12q	12q23.3	2	0	7	1	2	1	1	1	1	0	0	4.2%	43.5%	56.5%	-13.0%									1	1
IGF1	12q	12q23.2	2	0	20	1	2	1	1	1	1	0	0	4.2%	43.5%	56.5%	-13.0%									1	1
COL4A4	2q	2q36.3	1	0	7	1	1	1	0	1	0	0	0	2.1%	100.0%	0.0%	100.0%									1	1
CASP9	1p	1p36.21	0	1	21	1	1	1	0	0	0	1	0	2.1%	100.0%	0.0%	100.0%									1	1
LAMA3	18q	18q11.2	0	1	7	1	1	1	0	0	0	1	0	2.1%	100.0%	0.0%	100.0%									1	1
LAMA1	18p	18p11.23	1	0	7	1	1	1	0	1	0	0	0	2.1%	100.0%	0.0%	100.0%									1	1
IGF1R	15q	15q26.3	0	1	17	1	1	1	0	0	0	1	0	2.1%	100.0%	0.0%	100.0%									1	1
LAMB3	1q	1q32.2	3	1	7	1	4	3	1	2	1	1	0	8.3%	69.8%	30.2%	39.5%									1	1
COL4A5	Xq	Xq22.3	1	2	7	1	3	2	1	1	0	1	1	6.3%	60.6%	39.4%	21.2%									1	1
COL4A6	Xq	Xq22.3	1	2	7	1	3	2	1	1	0	1	1	6.3%	60.6%	39.4%	21.2%									1	1
PGF	14q	14q24.3	3	1	5	0.761007	4	2	2	2	1	0	1	8.3%	43.5%	56.5%	-13.0%									1	1
HSP90AA1	14q	14q32.31	0	5	8	0.639614	5	2	3	0	0	2	3	10.4%	33.9%	66.1%	-32.2%									1	1
LAMC1	1q	1q25.3	1	0	8	0.434783	1	0	1	0	1	0	0	2.1%	0.0%	100.0%	-100.0%									1	1
JAK1	1p	1p31.3	1	0	16	0.434783	1	0	1	0	1	0	0	2.1%	0.0%	100.0%	-100.0%									1	1
CDK4	12q	12q14.1	1	0	17	0.434783	1	0	1	0	1	0	0	2.1%	0.0%	100.0%	-100.0%									1	1
CDK2	12q	12q13.2	1	0	13	0.434783	1	0	1	0	1	0	0	2.1%	0.0%	100.0%	-100.0%									1	1
LAMC3	9q	9q34.12	2	2	7	0.33746	4	1	3	1	1	0	2	8.3%	20.4%	79.6%	-59.2%									1	1
LAMA2	6q	6q22.33	0	4	11	0.302938	4	1	3	0	0	1	3	8.3%	20.4%	79.6%	-59.2%									1	1
PTK2	8q	8q24.3	2	1	14	0.183575	3	1	2	0	2	1	0	6.3%	27.8%	72.2%	-44.4%									1	1
LAMB1	7q	7q31.1	2	0	7	0.183575	2	0	2	0	2	0	0	4.2%	0.0%	100.0%	-100.0%									1	1
LAMA4	6q	6q21	0	2	8	0.183575	2	0	2	0	0	0	2	4.2%	0.0%	100.0%	-100.0%									1	1
LAMA5	20q	20q13.33	11	0	7	0.168928	11	4	7	4	7	0	0	22.9%	30.5%	69.5%	-38.9%									1	1
COL4A1	13q	13q34	9	1	7	0.0823996	10	7	2	7	1	0	1	20.8%	72.9%	27.1%	45.8%									1	1
COL4A2	13q	13q34	9	1	7	0.0823996	10	7	2	7	1	0	1	20.8%	72.9%	27.1%	45.8%									1	1
BAD	11q	11q13.1	3	0	24	0.0750988	3	0	3	0	3	0	0	6.3%	0.0%	100.0%	-100.0%									1	1
GHR	5p	5p13.1	6	0	4	1	6	3	3	3	3	0	0	12.5%	43.5%	56.5%	-13.0%									1		1			1
PRL	6p	6p22.3	2	0	5	1	2	1	1	1	1	0	0	4.2%	43.5%	56.5%	-13.0%									1		1			1
PRLR	5p	5p13.2	11	0	5	0.0375571	11	3	8	3	8	0	0	22.9%	22.4%	77.6%	-55.2%									1		1			1
LPAR4	Xq	Xq21.1	0	2	3	1	2	1	1	0	0	1	1	4.2%	43.5%	56.5%	-13.0%									1		1
LPAR3	1p	1p22.3	0	1	3	1	1	1	0	0	0	1	0	2.1%	100.0%	0.0%	100.0%									1		1
LPAR6	13q	13q14.2	1	2	2	0.68599	3	1	1	1	0	0	1	6.3%	43.5%	56.5%	-13.0%									1		1
F2R	5q	5q13.3	3	0	7	0.571805	3	1	2	1	2	0	0	6.3%	27.8%	72.2%	-44.4%									1		1
LPAR1	9q	9q31.3	0	2	4	0.183575	2	0	2	0	0	0	2	4.2%	0.0%	100.0%	-100.0%									1		1
CHRM2	7q	7q33	2	0	5	0.183575	2	0	2	0	2	0	0	4.2%	0.0%	100.0%	-100.0%									1		1
ITGA5	12q	12q13.13	2	0	14	1	2	1	1	1	1	0	0	4.2%	43.5%	56.5%	-13.0%						1			1			1
BRCA1	17q	17q21.31	0	1	4	1	1	1	0	0	0	1	0	2.1%	100.0%	0.0%	100.0%						1			1			1
TNN	1q	1q25.1	3	0	4	1	3	2	1	2	1	0	0	6.3%	60.6%	39.4%	21.2%									1			1
EFNA3	1q	1q22	2	0	5	1	2	1	1	1	1	0	0	4.2%	43.5%	56.5%	-13.0%									1			1
MCL1	1q	1q21.3	0	1	2	1	1	1	0	0	0	1	0	2.1%	100.0%	0.0%	100.0%									1			1
TNR	1q	1q25.1	5	1	4	1	6	4	2	3	2	1	0	12.5%	60.6%	39.4%	21.2%									1			1
TNXB	6p	6p21.33	1	1	4	1	2	2	0	1	0	1	0	4.2%	100.0%	0.0%	100.0%									1			1
IRS1	2q	2q36.3	2	0	9	0.497585	2	2	0	2	0	0	0	4.2%	100.0%	0.0%	100.0%									1			1
DDIT4	10q	10q22.1	0	6	3	0.212206	6	5	1	0	0	5	1	12.5%	79.4%	20.6%	58.7%									1			1
BCL2L11	2q	2q13	2	0	3	0.183575	2	0	2	0	2	0	0	4.2%	0.0%	100.0%	-100.0%									1			1
CCND2	12p	12p13.32	2	0	13	0.183575	2	0	2	0	2	0	0	4.2%	0.0%	100.0%	-100.0%									1			1
RPTOR	17q	17q25.3	17	0	4	0.0701306	17	6	10	6	10	0	0	35.4%	31.6%	68.4%	-36.8%									1			1
NR4A1	12q	12q13.13	1	0	2	0.434783	1	0	1	0	1	0	0	2.1%	0.0%	100.0%	-100.0%						1			1				1
FGFR4	5q	5q35.2	3	0	6	1	3	2	1	2	1	0	0	6.3%	60.6%	39.4%	21.2%									1				1
ATF2	2q	2q31.1	2	0	16	1	2	1	1	1	1	0	0	4.2%	43.5%	56.5%	-13.0%									1				1
GNG12	1p	1p31.3	1	1	14	0.68599	2	1	1	0	1	1	0	4.2%	43.5%	56.5%	-13.0%									1				1
NGF	1p	1p13.2	3	0	6	0.571805	3	1	2	1	2	0	0	6.3%	27.8%	72.2%	-44.4%									1				1
NGFR	17q	17q21.33	3	0	6	0.571805	3	1	2	1	2	0	0	6.3%	27.8%	72.2%	-44.4%						1			1					1
OSMR	5p	5p13.1	7	0	3	1	7	4	3	4	3	0	0	14.6%	50.6%	49.4%	1.3%									1					1
IL3	5q	5q31.1	6	0	8	1	6	3	3	3	3	0	0	12.5%	43.5%	56.5%	-13.0%									1					1
IL7R	5p	5p13.2	5	0	5	1	5	3	2	3	2	0	0	10.4%	53.6%	46.4%	7.1%									1					1
IL2	4q	4q27	0	4	13	1	4	2	2	0	0	2	2	8.3%	43.5%	56.5%	-13.0%									1					1
FLT1	13q	13q12.3	0	3	9	1	3	1	1	0	0	1	1	6.3%	43.5%	56.5%	-13.0%									1					1
IL2RG	Xq	Xq13.1	0	2	8	1	2	1	1	0	0	1	1	4.2%	43.5%	56.5%	-13.0%									1					1
CSF3	17q	17q21.1	2	0	5	1	2	1	1	1	1	0	0	4.2%	43.5%	56.5%	-13.0%									1					1
PDGFC	4q	4q32.1	0	1	9	1	1	1	0	0	0	1	0	2.1%	100.0%	0.0%	100.0%									1					1
KDR	4q	4q12	0	1	8	1	1	1	0	0	0	1	0	2.1%	100.0%	0.0%	100.0%									1					1
IL2RA	10p	10p15.1	0	1	7	1	1	1	0	0	0	1	0	2.1%	100.0%	0.0%	100.0%									1					1
FLT4	5q	5q35.3	12	0	5	0.737899	12	6	6	6	6	0	0	25.0%	43.5%	56.5%	-13.0%									1					1
IL4	5q	5q31.1	11	0	13	0.732438	11	7	4	7	4	0	0	22.9%	57.4%	42.6%	14.8%									1					1
CSF1	1p	1p13.3	1	1	8	0.68599	2	1	1	0	1	1	0	4.2%	43.5%	56.5%	-13.0%									1					1
IL3RA	Xp	Xp22.33	0	13	5	0.511451	13	6	7	0	0	6	7	27.1%	39.7%	60.3%	-20.5%									1					1
EPOR	19p	19p13.2	0	2	4	0.497585	2	2	0	0	0	2	0	4.2%	100.0%	0.0%	100.0%									1					1
IFNA13	9p	9p21.3	0	1	15	0.434783	1	0	1	0	0	0	1	2.1%	0.0%	100.0%	-100.0%									1					1
IFNA2	9p	9p21.3	0	1	15	0.434783	1	0	1	0	0	0	1	2.1%	0.0%	100.0%	-100.0%									1					1
IFNA5	9p	9p21.3	0	1	15	0.434783	1	0	1	0	0	0	1	2.1%	0.0%	100.0%	-100.0%									1					1
IFNA6	9p	9p21.3	0	1	15	0.434783	1	0	1	0	0	0	1	2.1%	0.0%	100.0%	-100.0%									1					1
IFNA8	9p	9p21.3	0	1	15	0.434783	1	0	1	0	0	0	1	2.1%	0.0%	100.0%	-100.0%									1					1
EPO	7q	7q22.1	1	0	5	0.434783	1	0	1	0	1	0	0	2.1%	0.0%	100.0%	-100.0%									1					1
IL7	8q	8q21.12	3	2	4	0.382603	5	1	3	1	2	0	1	10.4%	20.4%	79.6%	-59.2%									1					1
OSM	22q	22q12.2	2	0	3	0.183575	2	0	2	0	2	0	0	4.2%	0.0%	100.0%	-100.0%									1					1
IL6R	1q	1q21.3	2	0	6	0.183575	2	0	2	0	2	0	0	4.2%	0.0%	100.0%	-100.0%									1					1
ITGA9	3p	3p22.2	0	21	8	0.0155879	21	15	4	0	0	15	4	43.8%	74.3%	25.7%	48.5%	1		1					1	1
PPP2CB	8p	8p12	0	11	11	1	11	6	4	0	0	6	4	22.9%	53.6%	46.4%	7.1%						1			1
TSC2	16p	16p13.3	8	0	4	1	8	5	3	5	3	0	0	16.7%	56.2%	43.8%	12.4%						1			1
STK11	19p	19p13.3	5	0	3	1	5	3	2	3	2	0	0	10.4%	53.6%	46.4%	7.1%						1			1
RBL2	16q	16q12.2	2	0	3	1	2	1	1	1	1	0	0	4.2%	43.5%	56.5%	-13.0%						1			1
PHLPP1	18q	18q21.33	0	1	1	1	1	1	0	0	0	1	0	2.1%	100.0%	0.0%	100.0%						1			1
TSC1	9q	9q34.13	0	1	3	0.434783	1	0	1	0	0	0	1	2.1%	0.0%	100.0%	-100.0%						1			1
FOXO3	6q	6q21	0	1	6	0.434783	1	0	1	0	0	0	1	2.1%	0.0%	100.0%	-100.0%						1			1
EFNA5	5q	5q21.3	12	0	4	0.314031	12	5	7	5	7	0	0	25.0%	35.5%	64.5%	-29.1%						1			1
MYB	6q	6q23.3	1	2	2	1	3	2	1	1	0	1	1	6.3%	60.6%	39.4%	21.2%							1		1
CREB1	2q	2q33.3	1	1	23	1	2	2	0	1	0	1	0	4.2%	100.0%	0.0%	100.0%							1		1
SGK1	6q	6q23.2	0	6	2	0.380313	6	2	4	0	0	2	4	12.5%	27.8%	72.2%	-44.4%							1		1
RHEB	7q	7q36.1	2	1	3	0.0750988	3	0	3	0	2	0	1	6.3%	0.0%	100.0%	-100.0%							1		1
PPP2R2B	5q	5q32	17	0	8	1	17	10	7	10	7	0	0	35.4%	52.4%	47.6%	4.7%									1
EIF4E1B	5q	5q35.2	14	0	5	1	14	8	6	8	6	0	0	29.2%	50.6%	49.4%	1.3%									1
NOS3	7q	7q36.1	6	0	6	1	6	3	3	3	3	0	0	12.5%	43.5%	56.5%	-13.0%									1
CREB5	7p	7p15.1	6	0	16	1	6	3	3	3	3	0	0	12.5%	43.5%	56.5%	-13.0%									1
GNG7	19p	19p13.3	0	6	12	1	6	3	3	0	0	3	3	12.5%	43.5%	56.5%	-13.0%									1
GNG13	16p	16p13.3	6	0	13	1	6	3	3	3	3	0	0	12.5%	43.5%	56.5%	-13.0%									1
PPP2R5E	14q	14q23.2	0	6	5	1	6	3	3	0	0	3	3	12.5%	43.5%	56.5%	-13.0%									1
PPP2R3C	14q	14q13.2	0	6	4	1	6	3	3	0	0	3	3	12.5%	43.5%	56.5%	-13.0%									1
EIF4EBP1	8p	8p11.23	0	5	7	1	5	3	2	0	0	3	2	10.4%	53.6%	46.4%	7.1%									1
EFNA2	19p	19p13.3	5	0	4	1	5	3	2	3	2	0	0	10.4%	53.6%	46.4%	7.1%									1
ANGPT2	8p	8p23.1	0	4	4	1	4	2	2	0	0	2	2	8.3%	43.5%	56.5%	-13.0%									1
CREB3L2	7q	7q33	4	0	17	1	4	2	2	2	2	0	0	8.3%	43.5%	56.5%	-13.0%									1
GNGT1	7q	7q21.3	4	0	13	1	4	2	2	2	2	0	0	8.3%	43.5%	56.5%	-13.0%									1
SGK3	8q	8q13.1	2	1	1	1	3	1	1	1	1	0	0	6.3%	43.5%	56.5%	-13.0%									1
PPP2R2A	8p	8p21.2	0	3	8	1	3	2	1	0	0	2	1	6.3%	60.6%	39.4%	21.2%									1
ITGB8	7p	7p21.1	3	0	8	1	3	2	1	2	1	0	0	6.3%	60.6%	39.4%	21.2%									1
PPP2CA	5q	5q31.1	3	0	11	1	3	2	1	2	1	0	0	6.3%	60.6%	39.4%	21.2%									1
ITGB6	2q	2q24.2	3	0	7	1	3	2	1	2	1	0	0	6.3%	60.6%	39.4%	21.2%									1
MTCP1	Xq	Xq28	0	2	1	1	2	1	1	0	0	1	1	4.2%	43.5%	56.5%	-13.0%									1
THBS2	6q	6q27	0	2	5	1	2	1	1	0	0	1	1	4.2%	43.5%	56.5%	-13.0%									1
CCND3	6p	6p21.1	0	2	10	1	2	1	1	0	0	1	1	4.2%	43.5%	56.5%	-13.0%									1
EFNA4	1q	1q22	2	0	4	1	2	1	1	1	1	0	0	4.2%	43.5%	56.5%	-13.0%									1
EPHA2	1p	1p36.13	2	0	4	1	2	1	1	1	1	0	0	4.2%	43.5%	56.5%	-13.0%									1
ATF6B	6p	6p21.33	1	0	13	1	1	1	0	1	0	0	0	2.1%	100.0%	0.0%	100.0%									1
COL11A2	6p	6p21.32	0	1	5	1	1	1	0	0	0	1	0	2.1%	100.0%	0.0%	100.0%									1
PPP2R5D	6p	6p21.1	0	1	5	1	1	1	0	0	0	1	0	2.1%	100.0%	0.0%	100.0%									1
SPP1	4q	4q22.1	0	1	4	1	1	1	0	0	0	1	0	2.1%	100.0%	0.0%	100.0%									1
YWHAQ	2p	2p25.1	1	0	8	1	1	1	0	1	0	0	0	2.1%	100.0%	0.0%	100.0%									1
GNG4	1q	1q42.3	0	1	12	1	1	1	0	0	0	1	0	2.1%	100.0%	0.0%	100.0%									1
COL24A1	1p	1p22.3	0	1	5	1	1	1	0	0	0	1	0	2.1%	100.0%	0.0%	100.0%									1
PKN2	1p	1p22.2	0	1	2	1	1	1	0	0	0	1	0	2.1%	100.0%	0.0%	100.0%									1
GYS1	19q	19q13.33	1	0	3	1	1	1	0	1	0	0	0	2.1%	100.0%	0.0%	100.0%									1
CD19	16p	16p11.2	0	1	5	1	1	1	0	0	0	1	0	2.1%	100.0%	0.0%	100.0%									1
PDGFD	11q	11q22.3	1	0	8	1	1	1	0	1	0	0	0	2.1%	100.0%	0.0%	100.0%									1
PPP2R5B	11q	11q13.1	0	1	5	1	1	1	0	0	0	1	0	2.1%	100.0%	0.0%	100.0%									1
GNG3	11q	11q12.3	0	1	13	1	1	1	0	0	0	1	0	2.1%	100.0%	0.0%	100.0%									1
PPP2R2D	10q	10q26.3	0	1	8	1	1	1	0	0	0	1	0	2.1%	100.0%	0.0%	100.0%									1
ITGA8	10p	10p13	0	1	8	1	1	1	0	0	0	1	0	2.1%	100.0%	0.0%	100.0%									1
PPP2R3B	Xp	Xp22.33	1	5	4	1	6	3	2	1	0	2	2	12.5%	53.6%	46.4%	7.1%									1
GNB1	1p	1p36.33	1	7	14	0.820382	8	4	4	0	1	4	3	16.7%	43.5%	56.5%	-13.0%									1
ITGA4	2q	2q31.3	2	2	12	0.74773	4	3	1	2	0	1	1	8.3%	69.8%	30.2%	39.5%									1
PCK2	14q	14q11.2	2	1	8	0.714537	3	1	2	1	1	0	1	6.3%	27.8%	72.2%	-44.4%									1
ITGB5	3q	3q21.2	0	8	9	0.712611	8	4	4	0	0	4	4	16.7%	43.5%	56.5%	-13.0%									1
COL6A3	2q	2q37.3	1	1	4	0.68599	2	1	1	1	0	0	1	4.2%	43.5%	56.5%	-13.0%									1
PRKAA2	1p	1p32.2	1	1	8	0.68599	2	1	1	0	1	1	0	4.2%	43.5%	56.5%	-13.0%									1
COL11A1	1p	1p21.1	1	1	5	0.68599	2	1	1	0	1	1	0	4.2%	43.5%	56.5%	-13.0%									1
MLST8	16p	16p13.3	6	0	2	0.683564	6	4	2	4	2	0	0	12.5%	60.6%	39.4%	21.2%									1
ITGA1	5q	5q11.2	7	0	8	0.681586	7	3	4	3	4	0	0	14.6%	36.6%	63.4%	-26.8%									1
GYS2	12p	12p12.1	7	0	3	0.681586	7	3	4	3	4	0	0	14.6%	36.6%	63.4%	-26.8%									1
THBS4	5q	5q14.1	5	0	5	0.639614	5	2	3	2	3	0	0	10.4%	33.9%	66.1%	-32.2%									1
ANGPT1	8q	8q23.1	4	1	5	0.609266	5	2	3	2	2	0	1	10.4%	33.9%	66.1%	-32.2%									1
GNG11	7q	7q21.3	3	0	12	0.571805	3	1	2	1	2	0	0	6.3%	27.8%	72.2%	-44.4%									1
COL1A2	7q	7q21.3	3	0	5	0.571805	3	1	2	1	2	0	0	6.3%	27.8%	72.2%	-44.4%									1
COL6A1	21q	21q22.3	3	0	4	0.571805	3	1	2	1	2	0	0	6.3%	27.8%	72.2%	-44.4%									1
PCK1	20q	20q13.31	3	0	8	0.571805	3	1	2	1	2	0	0	6.3%	27.8%	72.2%	-44.4%									1
ANGPT4	20p	20p13	3	0	4	0.571805	3	1	2	1	2	0	0	6.3%	27.8%	72.2%	-44.4%									1
ITGB7	12q	12q13.13	3	0	10	0.571805	3	1	2	1	2	0	0	6.3%	27.8%	72.2%	-44.4%									1
EIF4E	4q	4q23	0	2	5	0.497585	2	2	0	0	0	2	0	4.2%	100.0%	0.0%	100.0%									1
COL6A6	3q	3q22.1	0	2	4	0.497585	2	2	0	0	0	2	0	4.2%	100.0%	0.0%	100.0%									1
EIF4E2	2q	2q37.1	0	2	5	0.497585	2	2	0	0	0	2	0	4.2%	100.0%	0.0%	100.0%									1
COL3A1	2q	2q32.2	2	0	5	0.497585	2	2	0	2	0	0	0	4.2%	100.0%	0.0%	100.0%									1
THEM4	1q	1q21.3	2	0	1	0.497585	2	2	0	2	0	0	0	4.2%	100.0%	0.0%	100.0%									1
CDC37	19p	19p13.2	0	2	1	0.497585	2	2	0	0	0	2	0	4.2%	100.0%	0.0%	100.0%									1
PKN1	19p	19p13.12	0	2	2	0.497585	2	2	0	0	0	2	0	4.2%	100.0%	0.0%	100.0%									1
PIK3AP1	10q	10q24.1	0	2	2	0.497585	2	2	0	0	0	2	0	4.2%	100.0%	0.0%	100.0%									1
YWHAZ	8q	8q22.3	1	0	8	0.434783	1	0	1	0	1	0	0	2.1%	0.0%	100.0%	-100.0%									1
YWHAG	7q	7q11.23	1	0	6	0.434783	1	0	1	0	1	0	0	2.1%	0.0%	100.0%	-100.0%									1
PPP2R5A	1q	1q32.3	1	0	5	0.434783	1	0	1	0	1	0	0	2.1%	0.0%	100.0%	-100.0%									1
GNG5	1p	1p22.3	1	0	12	0.434783	1	0	1	0	1	0	0	2.1%	0.0%	100.0%	-100.0%									1
COL1A1	17q	17q21.33	1	0	5	0.434783	1	0	1	0	1	0	0	2.1%	0.0%	100.0%	-100.0%									1
VTN	17q	17q11.2	1	0	4	0.434783	1	0	1	0	1	0	0	2.1%	0.0%	100.0%	-100.0%									1
EIF4B	12q	12q13.13	1	0	4	0.434783	1	0	1	0	1	0	0	2.1%	0.0%	100.0%	-100.0%									1
VWF	12p	12p13.31	1	0	4	0.434783	1	0	1	0	1	0	0	2.1%	0.0%	100.0%	-100.0%									1
RPS6KB2	11q	11q13.2	1	0	9	0.434783	1	0	1	0	1	0	0	2.1%	0.0%	100.0%	-100.0%									1
PPP2R2C	4p	4p16.1	2	3	8	0.382603	5	4	1	1	1	3	0	10.4%	75.5%	24.5%	50.9%									1
COL2A1	12q	12q13.11	4	0	5	0.302938	4	1	3	1	3	0	0	8.3%	20.4%	79.6%	-59.2%									1
CREB3L1	11p	11p11.2	4	0	17	0.302938	4	1	3	1	3	0	0	8.3%	20.4%	79.6%	-59.2%									1
YWHAE	17p	17p13.3	0	11	7	0.302428	11	8	3	0	0	8	3	22.9%	67.2%	32.8%	34.5%									1
COL5A1	9q	9q34.3	3	0	5	0.246377	3	3	0	3	0	0	0	6.3%	100.0%	0.0%	100.0%									1
GNB4	3q	3q26.33	0	3	12	0.246377	3	3	0	0	0	3	0	6.3%	100.0%	0.0%	100.0%									1
G6PC2	2q	2q31.1	3	0	7	0.246377	3	3	0	3	0	0	0	6.3%	100.0%	0.0%	100.0%									1
SGK2	20q	20q13.12	0	3	1	0.246377	3	3	0	0	0	3	0	6.3%	100.0%	0.0%	100.0%									1
CREB3L4	1q	1q21.3	0	3	17	0.246377	3	3	0	0	0	3	0	6.3%	100.0%	0.0%	100.0%									1
CRTC2	1q	1q21.3	0	3	2	0.246377	3	3	0	0	0	3	0	6.3%	100.0%	0.0%	100.0%									1
INSR	19p	19p13.2	0	3	10	0.246377	3	3	0	0	0	3	0	6.3%	100.0%	0.0%	100.0%									1
JAK3	19p	19p13.11	0	3	8	0.246377	3	3	0	0	0	3	0	6.3%	100.0%	0.0%	100.0%									1
GNB2	7q	7q22.1	2	0	12	0.183575	2	0	2	0	2	0	0	4.2%	0.0%	100.0%	-100.0%									1
RELN	7q	7q22.1	2	0	3	0.183575	2	0	2	0	2	0	0	4.2%	0.0%	100.0%	-100.0%									1
PRKAA1	5p	5p13.1	2	0	8	0.183575	2	0	2	0	2	0	0	4.2%	0.0%	100.0%	-100.0%									1
GNG2	14q	14q22.1	0	2	12	0.183575	2	0	2	0	0	0	2	4.2%	0.0%	100.0%	-100.0%									1
COL5A2	2q	2q32.2	3	1	5	0.154763	4	3	1	3	0	0	1	8.3%	69.8%	30.2%	39.5%									1
PPP2R5C	14q	14q32.31	0	5	5	0.151197	5	1	4	0	0	1	4	10.4%	16.1%	83.9%	-67.7%									1
PPP2R3A	3q	3q22.2	0	4	4	0.121304	4	4	0	0	0	4	0	8.3%	100.0%	0.0%	100.0%									1
CREB3L3	19p	19p13.3	0	4	17	0.121304	4	4	0	0	0	4	0	8.3%	100.0%	0.0%	100.0%									1
COL5A3	19p	19p13.2	0	4	5	0.121304	4	4	0	0	0	4	0	8.3%	100.0%	0.0%	100.0%									1
RPS6KB1	17q	17q23.1	0	4	9	0.121304	4	4	0	0	0	4	0	8.3%	100.0%	0.0%	100.0%									1
RPS6	9p	9p22.1	2	1	6	0.0750988	3	0	3	0	2	0	1	6.3%	0.0%	100.0%	-100.0%									1
COL6A2	21q	21q22.3	3	0	4	0.0750988	3	0	3	0	3	0	0	6.3%	0.0%	100.0%	-100.0%									1
PRKCZ	1p	1p36.33	3	0	8	0.0750988	3	0	3	0	3	0	0	6.3%	0.0%	100.0%	-100.0%									1
PDPK1	16p	16p13.3	3	0	15	0.0750988	3	0	3	0	3	0	0	6.3%	0.0%	100.0%	-100.0%									1

## Sheet: H MAPK-Signaling PW
																		Genesets								Pathways
Names	Chr	Cytoband	Gain	Loss	Number of Pathways	p-Value Fisher-test	∑CNV	CNV G1	CNV G3	Gain G1	Gain G3	Loss G1	Loss G3	% CNV	% G1	% G3	%G1 - %G3	Genes_TOP20	Genes.TOP20.gains	Genes.TOP20.losses	Genes_CNV_mixed.type	Genes_TOP20.Mixed.Typed	TSG.Genes	Driver.genes	Genes_3P	HSA04151 PI3K-Akt signaling pathway	HSA05200 Pathways in cancer	HSA04080 Neuroactive ligand-receptor interaction	HSA05206 MicroRNAs in cancer	HSA04010 MAPK signaling pathway	HSA04060 Cytokine-cytokine receptor interaction
EGFR	7p	7p11.2	11	0	28	0.732438	11	7	4	7	4	0	0	22.9%	57.4%	42.6%	14.8%							1		1	1		1	1	1
PDGFRA	4q	4q12	1	1	16	0.68599	2	1	1	0	1	1	0	4.2%	43.5%	56.5%	-13.0%							1		1	1		1	1	1
PDGFA	7p	7p22.3	7	0	15	1	7	4	3	4	3	0	0	14.6%	50.6%	49.4%	1.3%									1	1		1	1	1
PDGFRB	5q	5q32	16	0	15	0.548058	16	8	8	8	8	0	0	33.3%	43.5%	56.5%	-13.0%									1	1		1	1	1
RAF1	3p	3p25.2	0	21	45	0.00228088	21	16	3	0	0	16	3	43.8%	80.4%	19.6%	60.8%	1		1					1	1	1		1	1
NFKB1	4q	4q24	0	1	47	1	1	1	0	0	0	1	0	2.1%	100.0%	0.0%	100.0%						1			1	1		1	1
TP53	17p	17p13.1	0	1	32	1	1	1	0	0	0	1	0	2.1%	100.0%	0.0%	100.0%						1			1	1		1	1
HRAS	11p	11p15.5	5	0	45	0.639614	5	2	3	2	3	0	0	10.4%	33.9%	66.1%	-32.2%							1		1	1		1	1
SOS1	2p	2p22.1	4	0	31	0.621595	4	3	1	3	1	0	0	8.3%	69.8%	30.2%	39.5%							1		1	1		1	1
KRAS	12p	12p12.1	1	0	48	0.434783	1	0	1	0	1	0	0	2.1%	0.0%	100.0%	-100.0%							1		1	1		1	1
FGFR3	4p	4p16.3	6	1	9	0.380313	7	3	4	2	4	1	0	14.6%	36.6%	63.4%	-26.8%							1		1	1		1	1
PRKCA	17q	17q24.2	1	0	51	1	1	1	0	1	0	0	0	2.1%	100.0%	0.0%	100.0%									1	1		1	1
MAPK1	22q	22q11.22	3	0	73	0.571805	3	1	2	1	2	0	0	1	27.8%	72.2%	-44.4%									1	1		1	1
IKBKB	8p	8p11.21	1	6	37	0.481396	7	5	1	1	0	4	1	14.6%	79.4%	20.6%	58.7%									1	1		1	1
MYC	8q	8q24.21	0	1	22	0.434783	1	0	1	0	0	0	1	2.1%	0.0%	100.0%	-100.0%									1	1		1	1
MAP2K2	19p	19p13.3	0	5	39	0.369325	5	4	1	0	0	4	1	10.4%	75.5%	24.5%	50.9%									1	1		1	1
SOS2	14q	14q21.3	0	11	31	0.168928	11	4	7	0	0	4	7	22.9%	30.5%	69.5%	-38.9%									1	1		1	1
GRB2	17q	17q25.1	0	5	33	0.0592988	5	5	0	0	0	5	0	10.4%	100.0%	0.0%	100.0%									1	1		1	1
EGF	4q	4q25	0	1	20	1	1	1	0	0	0	1	0	2.1%	100.0%	0.0%	100.0%									1	1			1	1
CHUK	10q	10q24.31	0	3	31	1	3	2	1	0	0	2	1	6.3%	60.6%	39.4%	21.2%						1			1	1			1
FGFR2	10q	10q26.13	0	1	8	1	1	1	0	0	0	1	0	2.1%	100.0%	0.0%	100.0%							1		1	1			1
AKT1	14q	14q32.33	4	1	53	0.609266	5	2	3	2	2	0	1	10.4%	33.9%	66.1%	-32.2%							1		1	1			1
RAC1	7p	7p22.1	1	2	34	0.326307	3	2	1	0	1	2	0	6.3%	60.6%	39.4%	21.2%							1		1	1			1
FGFR1	8p	8p11.22	0	6	10	1	6	3	2	0	0	3	2	12.5%	53.6%	46.4%	7.1%									1	1			1
FGF10	5p	5p12	3	0	8	1	3	2	1	2	1	0	0	6.3%	60.6%	39.4%	21.2%									1	1			1
FGF16	Xq	Xq21.1	0	2	8	1	2	1	1	0	0	1	1	4.2%	43.5%	56.5%	-13.0%									1	1			1
FGF6	12p	12p13.32	2	0	8	1	2	1	1	1	1	0	0	4.2%	43.5%	56.5%	-13.0%									1	1			1
FGF13	Xq	Xq27.1	1	2	8	1	3	2	1	1	0	1	1	6.3%	60.6%	39.4%	21.2%									1	1			1
IKBKG	Xq	Xq28	2	2	32	1	4	2	2	1	1	1	1	8.3%	43.5%	56.5%	-13.0%									1	1			1
FGF17	8p	8p21.3	3	4	8	0.818049	7	3	3	1	2	2	1	14.6%	43.5%	56.5%	-13.0%				1					1	1			1
AKT3	1q	1q44	3	1	53	0.761007	4	2	2	1	2	1	0	8.3%	43.5%	56.5%	-13.0%									1	1			1
FGF18	5q	5q35.1	8	0	8	0.712611	8	4	4	4	4	0	0	16.7%	43.5%	56.5%	-13.0%									1	1			1
FGF1	5q	5q31.3	9	0	9	0.71072	9	6	3	6	3	0	0	18.8%	60.6%	39.4%	21.2%									1	1			1
FGF22	19p	19p13.3	5	0	8	0.639614	5	2	3	2	3	0	0	10.4%	33.9%	66.1%	-32.2%									1	1			1
FGF8	10q	10q24.32	0	2	8	0.497585	2	2	0	0	0	2	0	4.2%	100.0%	0.0%	100.0%									1	1			1
FGF20	8p	8p22	0	9	8	0.47249	9	4	5	0	0	4	5	18.8%	38.1%	61.9%	-23.8%									1	1			1
FGF9	13q	13q12.11	0	2	8	0.434783	2	0	1	0	0	0	1	4.2%	0.0%	100.0%	-100.0%									1	1			1
FGF11	17p	17p13.1	1	0	8	0.434783	1	0	1	0	1	0	0	2.1%	0.0%	100.0%	-100.0%									1	1			1
FGF23	12p	12p13.32	1	0	8	0.434783	1	0	1	0	1	0	0	2.1%	0.0%	100.0%	-100.0%									1	1			1
FGF14	13q	13q33.1	3	1	8	0.326307	4	2	1	2	0	0	1	8.3%	60.6%	39.4%	21.2%									1	1			1
FGF21	19q	19q13.33	0	3	8	0.246377	3	3	0	0	0	3	0	6.3%	100.0%	0.0%	100.0%									1	1			1
FGF12	3q	3q29	1	3	8	0.154763	4	3	1	0	1	3	0	8.3%	69.8%	30.2%	39.5%									1	1			1
NR4A1	12q	12q13.13	1	0	2	0.434783	1	0	1	0	1	0	0	2.1%	0.0%	100.0%	-100.0%						1			1				1
FGFR4	5q	5q35.2	3	0	6	1	3	2	1	2	1	0	0	6.3%	60.6%	39.4%	21.2%									1				1
ATF2	2q	2q31.1	2	0	16	1	2	1	1	1	1	0	0	4.2%	43.5%	56.5%	-13.0%									1				1
GNG12	1p	1p31.3	1	1	14	0.68599	2	1	1	0	1	1	0	4.2%	43.5%	56.5%	-13.0%									1				1
NGF	1p	1p13.2	3	0	6	0.571805	3	1	2	1	2	0	0	6.3%	27.8%	72.2%	-44.4%									1				1
TGFB2	1q	1q41	4	1	26	0.761007	5	2	2	2	1	0	1	10.4%	43.5%	56.5%	-13.0%										1		1	1	1
PRKCB	16p	16p12.2	0	2	53	1	2	1	1	0	0	1	1	4.2%	43.5%	56.5%	-13.0%										1		1	1
CRKL	22q	22q11.21	0	1	15	1	1	1	0	0	0	1	0	2.1%	100.0%	0.0%	100.0%										1		1	1
CASP3	4q	4q35.1	0	2	25	0.497585	2	2	0	0	0	2	0	4.2%	100.0%	0.0%	100.0%										1		1	1
CRK	17p	17p13.3	0	10	15	0.476169	10	7	3	0	0	7	3	20.8%	64.2%	35.8%	28.4%										1		1	1
TGFBR2	3p	3p24.1	0	14	14	0.105892	14	10	3	0	0	10	3	29.2%	71.9%	28.1%	43.9%						1		1		1			1	1
FAS	10q	10q23.31	0	1	20	1	1	1	0	0	0	1	0	2.1%	100.0%	0.0%	100.0%										1			1	1
MECOM	3q	3q26.2	1	2	3	0.326307	3	2	1	0	1	2	0	6.3%	60.6%	39.4%	21.2%							1			1			1
BRAF	7q	7q34	2	1	31	0.0750988	3	0	3	0	2	0	1	6.3%	0.0%	100.0%	-100.0%							1			1			1
MAX	14q	14q23.3	0	9	4	0.0288293	9	2	7	0	0	2	7	18.8%	18.0%	82.0%	-64.0%							1			1			1
RAC3	17q	17q25.3	11	0	16	1	11	6	5	6	5	0	0	22.9%	48.0%	52.0%	-4.0%										1			1
FOS	14q	14q24.3	0	6	22	1	6	3	3	0	0	3	3	12.5%	43.5%	56.5%	-13.0%										1			1
CDC42	1p	1p36.12	0	4	27	1	4	2	2	0	0	2	2	8.3%	43.5%	56.5%	-13.0%										1			1
STK4	20q	20q13.12	2	0	4	1	2	1	1	1	1	0	0	4.2%	43.5%	56.5%	-13.0%										1			1
NTRK1	1q	1q23.1	1	0	7	1	1	1	0	1	0	0	0	2.1%	100.0%	0.0%	100.0%										1			1
JUN	1p	1p32.1	0	1	31	1	1	1	0	0	0	1	0	2.1%	100.0%	0.0%	100.0%										1			1
MAPK8	10q	10q11.22	0	1	38	1	1	1	0	0	0	1	0	2.1%	100.0%	0.0%	100.0%										1			1
TRAF2	9q	9q34.3	3	0	15	0.571805	3	1	2	1	2	0	0	6.3%	27.8%	72.2%	-44.4%										1			1
MAPK9	5q	5q35.3	12	0	38	0.50856	12	8	4	8	4	0	0	25.0%	60.6%	39.4%	21.2%										1			1
MAPK10	4q	4q21.3	0	2	37	0.497585	2	2	0	0	0	2	0	4.2%	100.0%	0.0%	100.0%										1			1
NFKB2	10q	10q24.32	0	2	8	0.497585	2	2	0	0	0	2	0	4.2%	100.0%	0.0%	100.0%										1			1
MAPK7	17p	17p11.2	1	0	5	1	1	1	0	1	0	0	0	2.1%	100.0%	0.0%	100.0%												1	1
CDC25B	20p	20p13	3	1	4	0.761007	4	2	2	1	2	1	0	8.3%	43.5%	56.5%	-13.0%												1	1
STMN1	1p	1p36.11	0	3	2	0.571805	3	1	2	0	0	1	2	6.3%	27.8%	72.2%	-44.4%												1	1
RPS6KA5	14q	14q32.11	0	7	7	0.212733	7	2	5	0	0	2	5	14.6%	23.5%	76.5%	-52.9%												1	1
TNF	6p	6p21.33	0	2	45	1	2	1	1	0	0	1	1	4.2%	43.5%	56.5%	-13.0%													1	1
IL1B	2q	2q13	3	0	29	0.571805	3	1	2	1	2	0	0	6.3%	27.8%	72.2%	-44.4%													1	1
IL1R1	2q	2q11.2	3	0	8	0.571805	3	1	2	1	2	0	0	6.3%	27.8%	72.2%	-44.4%													1	1
IL1R2	2q	2q11.2	3	0	6	0.571805	3	1	2	1	2	0	0	6.3%	27.8%	72.2%	-44.4%													1	1
TNFRSF1A	12p	12p13.31	1	0	17	0.434783	1	0	1	0	1	0	0	2.1%	0.0%	100.0%	-100.0%													1	1
CACNA1D	3p	3p21.1	0	24	21	0.0424106	24	16	6	0	0	16	6	50.0%	67.2%	32.8%	34.5%	1		1					1					1
CACNA2D3	3p	3p21.1	0	25	6	0.0361432	25	17	6	0	0	17	6	52.1%	68.5%	31.5%	37.1%	1		1					1					1
FLNB	3p	3p14.3	0	20	4	0.0324217	20	14	4	0	0	14	4	41.7%	72.9%	27.1%	45.8%	1		1					1					1
DUSP6	12q	12q21.33	3	0	2	1	3	2	1	2	1	0	0	6.3%	60.6%	39.4%	21.2%						1							1
GADD45G	9q	9q22.2	2	0	3	1	2	1	1	1	1	0	0	4.2%	43.5%	56.5%	-13.0%						1							1
RAP1A	1p	1p13.2	0	1	10	1	1	1	0	0	0	1	0	2.1%	100.0%	0.0%	100.0%						1							1
RPS6KA6	Xq	Xq21.1	1	2	6	1	3	2	1	1	0	1	1	6.3%	60.6%	39.4%	21.2%						1							1
PPP3CC	8p	8p21.3	0	9	19	0.712611	9	4	4	0	0	4	4	18.8%	43.5%	56.5%	-13.0%						1							1
MAPKAPK5	12q	12q24.12	1	1	1	0.68599	2	1	1	0	1	1	0	4.2%	43.5%	56.5%	-13.0%						1							1
MAP4K1	19q	19q13.2	0	2	1	0.497585	2	2	0	0	0	2	0	4.2%	100.0%	0.0%	100.0%						1							1
RPS6KA2	6q	6q27	3	2	6	0.382603	5	4	1	3	0	1	1	10.4%	75.5%	24.5%	50.9%						1							1
DUSP22	6p	6p25.3	5	2	1	0.370204	7	3	4	3	2	0	2	14.6%	36.6%	63.4%	-26.8%				1		1							1
MAP3K1	5q	5q11.2	3	0	7	1	3	2	1	2	1	0	0	6.3%	60.6%	39.4%	21.2%							1						1
MAP3K4	6q	6q26	0	2	2	1	2	1	1	0	0	1	1	4.2%	43.5%	56.5%	-13.0%							1						1
FLNA	Xq	Xq28	8	1	4	0.839289	9	6	3	5	3	1	0	18.8%	60.6%	39.4%	21.2%							1						1
RASA1	5q	5q14.3	8	0	3	0.712611	8	4	4	4	4	0	0	16.7%	43.5%	56.5%	-13.0%							1						1
MEF2C	5q	5q14.3	11	0	2	1	11	6	5	6	5	0	0	22.9%	48.0%	52.0%	-4.0%													1
DUSP4	8p	8p12	0	7	1	1	7	3	3	0	0	3	3	14.6%	43.5%	56.5%	-13.0%													1
RASGRF2	5q	5q14.1	7	0	2	1	7	4	3	4	3	0	0	14.6%	50.6%	49.4%	1.3%													1
MAPK12	22q	22q13.33	6	0	32	1	6	3	3	3	3	0	0	12.5%	43.5%	56.5%	-13.0%													1
MAPK11	22q	22q13.33	6	0	31	1	6	3	3	3	3	0	0	12.5%	43.5%	56.5%	-13.0%													1
PLA2G4A	1q	1q31.1	5	0	16	1	5	3	2	3	2	0	0	10.4%	53.6%	46.4%	7.1%													1
NFATC1	18q	18q23	5	0	9	1	5	3	2	3	2	0	0	10.4%	53.6%	46.4%	7.1%													1
CACNA1E	1q	1q25.3	4	0	3	1	4	2	2	2	2	0	0	8.3%	43.5%	56.5%	-13.0%													1
GNA12	7p	7p22.2	3	0	4	1	3	2	1	2	1	0	0	6.3%	60.6%	39.4%	21.2%													1
TAOK2	16p	16p11.2	3	0	1	1	3	2	1	2	1	0	0	6.3%	60.6%	39.4%	21.2%													1
ELK1	Xp	Xp11.23	0	2	12	1	2	1	1	0	0	1	1	4.2%	43.5%	56.5%	-13.0%													1
MAPK14	6p	6p21.31	0	2	31	1	2	1	1	0	0	1	1	4.2%	43.5%	56.5%	-13.0%													1
CACNG3	16p	16p12.1	0	2	6	1	2	1	1	0	0	1	1	4.2%	43.5%	56.5%	-13.0%													1
PLA2G4B	15q	15q15.1	2	0	16	1	2	1	1	1	1	0	0	4.2%	43.5%	56.5%	-13.0%													1
JMJD7-PLA2G4B	15q	15q15.1	2	0	15	1	2	1	1	1	1	0	0	4.2%	43.5%	56.5%	-13.0%													1
CACNB3	12q	12q13.12	2	0	6	1	2	1	1	1	1	0	0	4.2%	43.5%	56.5%	-13.0%													1
CACNB2	10p	10p12.33	0	2	6	1	2	1	1	0	0	1	1	4.2%	43.5%	56.5%	-13.0%													1
SRF	6p	6p21.1	1	0	3	1	1	1	0	1	0	0	0	2.1%	100.0%	0.0%	100.0%													1
PPP3CA	4q	4q24	0	1	19	1	1	1	0	0	0	1	0	2.1%	100.0%	0.0%	100.0%													1
LAMTOR3	4q	4q23	0	1	1	1	1	1	0	0	0	1	0	2.1%	100.0%	0.0%	100.0%													1
RASGRP3	2p	2p22.3	1	0	4	1	1	1	0	1	0	0	0	2.1%	100.0%	0.0%	100.0%													1
MAP4K3	2p	2p22.1	1	0	1	1	1	1	0	1	0	0	0	2.1%	100.0%	0.0%	100.0%													1
CACNA1I	22q	22q13.1	1	0	3	1	1	1	0	1	0	0	0	2.1%	100.0%	0.0%	100.0%													1
MAPKAPK2	1q	1q32.1	0	1	4	1	1	1	0	0	0	1	0	2.1%	100.0%	0.0%	100.0%													1
RPS6KA1	1p	1p36.11	1	0	6	1	1	1	0	1	0	0	0	2.1%	100.0%	0.0%	100.0%													1
PRKACB	1p	1p31.1	0	1	45	1	1	1	0	0	0	1	0	2.1%	100.0%	0.0%	100.0%													1
RELB	19q	19q13.32	0	1	5	1	1	1	0	0	0	1	0	2.1%	100.0%	0.0%	100.0%													1
PPP5D1	19q	19q13.32	0	1	1	1	1	1	0	0	0	1	0	2.1%	100.0%	0.0%	100.0%													1
GADD45B	19p	19p13.3	1	0	4	1	1	1	0	1	0	0	0	2.1%	100.0%	0.0%	100.0%													1
PRKACA	19p	19p13.12	0	1	46	1	1	1	0	0	0	1	0	2.1%	100.0%	0.0%	100.0%													1
CACNG1	17q	17q24.2	1	0	6	1	1	1	0	1	0	0	0	2.1%	100.0%	0.0%	100.0%													1
CACNG4	17q	17q24.2	1	0	6	1	1	1	0	1	0	0	0	2.1%	100.0%	0.0%	100.0%													1
ARRB2	17p	17p13.2	0	1	7	1	1	1	0	0	0	1	0	2.1%	100.0%	0.0%	100.0%													1
NFATC3	16q	16q22.1	1	0	7	1	1	1	0	1	0	0	0	2.1%	100.0%	0.0%	100.0%													1
DUSP5	10q	10q25.2	0	1	1	1	1	1	0	0	0	1	0	2.1%	100.0%	0.0%	100.0%													1
MAP3K8	10p	10p11.23	0	1	4	1	1	1	0	0	0	1	0	2.1%	100.0%	0.0%	100.0%													1
PRKX	Xp	Xp22.33	1	2	45	1	3	2	1	1	0	1	1	6.3%	60.6%	39.4%	21.2%													1
CACNA1F	Xp	Xp11.23	1	2	15	1	3	2	1	1	0	1	1	6.3%	60.6%	39.4%	21.2%													1
CACNA1S	1q	1q32.1	2	1	15	1	3	2	1	1	1	1	0	6.3%	60.6%	39.4%	21.2%													1
MKNK2	19p	19p13.3	2	1	3	1	3	2	1	1	1	1	0	6.3%	60.6%	39.4%	21.2%													1
DUSP10	1q	1q41	1	1	1	1	2	2	0	1	0	1	0	4.2%	100.0%	0.0%	100.0%													1
PTPN5	11p	11p15.1	1	1	1	1	2	2	0	1	0	1	0	4.2%	100.0%	0.0%	100.0%													1
DUSP9	Xq	Xq28	4	2	1	1	6	3	3	2	2	1	1	12.5%	43.5%	56.5%	-13.0%													1
CACNA1H	16p	16p13.3	14	1	3	0.858005	15	8	7	7	7	1	0	31.3%	46.8%	53.2%	-6.4%													1
RPS6KA3	Xp	Xp22.12	1	2	6	0.714537	3	1	2	0	1	1	1	6.3%	27.8%	72.2%	-44.4%													1
TAOK3	12q	12q24.23	1	2	1	0.714537	3	1	2	0	1	1	1	6.3%	27.8%	72.2%	-44.4%													1
MKNK1	1p	1p33	1	1	3	0.68599	2	1	1	0	1	1	0	4.2%	43.5%	56.5%	-13.0%													1
MAP2K5	15q	15q23	1	1	3	0.68599	2	1	1	1	0	0	1	4.2%	43.5%	56.5%	-13.0%													1
STK3	8q	8q22.2	6	3	2	0.63131	9	4	5	3	3	1	2	18.8%	38.1%	61.9%	-23.8%				1									1
CACNA1A	19p	19p13.2	0	4	14	0.621595	4	3	1	0	0	3	1	8.3%	69.8%	30.2%	39.5%													1
TAB2	6q	6q25.1	0	3	11	0.571805	3	1	2	0	0	1	2	6.3%	27.8%	72.2%	-44.4%													1
MAP4K4	2q	2q11.2	3	0	1	0.571805	3	1	2	1	2	0	0	6.3%	27.8%	72.2%	-44.4%													1
DUSP2	2q	2q11.2	3	0	1	0.571805	3	1	2	1	2	0	0	6.3%	27.8%	72.2%	-44.4%													1
PPP5C	19q	19q13.32	3	0	1	0.571805	3	1	2	1	2	0	0	6.3%	27.8%	72.2%	-44.4%													1
ECSIT	19p	19p13.2	3	0	1	0.571805	3	1	2	1	2	0	0	6.3%	27.8%	72.2%	-44.4%													1
DDIT3	12q	12q13.3	3	0	4	0.571805	3	1	2	1	2	0	0	6.3%	27.8%	72.2%	-44.4%													1
RAPGEF2	4q	4q32.1	0	2	2	0.497585	2	2	0	0	0	2	0	4.2%	100.0%	0.0%	100.0%													1
MRAS	3q	3q22.3	0	2	7	0.497585	2	2	0	0	0	2	0	4.2%	100.0%	0.0%	100.0%													1
CACNB4	2q	2q23.3	2	0	6	0.497585	2	2	0	2	0	0	0	4.2%	100.0%	0.0%	100.0%													1
CACNG6	19q	19q13.42	0	2	6	0.497585	2	2	0	0	0	2	0	4.2%	100.0%	0.0%	100.0%													1
CACNG7	19q	19q13.42	0	2	6	0.497585	2	2	0	0	0	2	0	4.2%	100.0%	0.0%	100.0%													1
CACNG8	19q	19q13.42	0	2	6	0.497585	2	2	0	0	0	2	0	4.2%	100.0%	0.0%	100.0%													1
TAOK1	17q	17q11.2	0	2	1	0.497585	2	2	0	0	0	2	0	4.2%	100.0%	0.0%	100.0%													1
CD14	5q	5q31.3	9	0	13	0.47249	9	4	5	4	5	0	0	18.8%	38.1%	61.9%	-23.8%													1
HSPA1B	6p	6p21.33	0	1	11	0.434783	1	0	1	0	0	0	1	2.1%	0.0%	100.0%	-100.0%													1
HSPA6	1q	1q23.3	1	0	11	0.434783	1	0	1	0	1	0	0	2.1%	0.0%	100.0%	-100.0%													1
MAP3K6	1p	1p36.11	0	1	1	0.434783	1	0	1	0	0	0	1	2.1%	0.0%	100.0%	-100.0%													1
GADD45A	1p	1p31.3	1	0	3	0.434783	1	0	1	0	1	0	0	2.1%	0.0%	100.0%	-100.0%													1
RAP1B	12q	12q15	1	0	10	0.434783	1	0	1	0	1	0	0	2.1%	0.0%	100.0%	-100.0%													1
DUSP16	12p	12p13.2	1	0	1	0.434783	1	0	1	0	1	0	0	2.1%	0.0%	100.0%	-100.0%													1
PAK1	11q	11q14.1	1	0	13	0.434783	1	0	1	0	1	0	0	2.1%	0.0%	100.0%	-100.0%													1
RPS6KA4	11q	11q13.1	1	0	2	0.434783	1	0	1	0	1	0	0	2.1%	0.0%	100.0%	-100.0%													1
PTPN7	1q	1q32.1	7	0	1	0.380313	7	2	4	2	4	0	0	14.6%	27.8%	72.2%	-44.4%													1
FLNC	7q	7q32.1	6	0	4	0.380313	6	2	4	2	4	0	0	12.5%	27.8%	72.2%	-44.4%													1
MAP3K5	6q	6q23.3	0	6	6	0.380313	6	2	4	0	0	2	4	12.5%	27.8%	72.2%	-44.4%													1
PTPRR	12q	12q15	6	0	1	0.380313	6	2	4	2	4	0	0	12.5%	27.8%	72.2%	-44.4%													1
CACNA2D1	7q	7q21.11	10	1	6	0.379078	11	7	4	7	3	0	1	22.9%	57.4%	42.6%	14.8%													1
HSPA1A	6p	6p21.33	0	4	12	0.302938	4	1	3	0	0	1	3	8.3%	20.4%	79.6%	-59.2%													1
HSPA1L	6p	6p21.33	0	4	11	0.302938	4	1	3	0	0	1	3	8.3%	20.4%	79.6%	-59.2%													1
NTF4	19q	19q13.33	4	0	2	0.302938	4	1	3	1	3	0	0	8.3%	20.4%	79.6%	-59.2%													1
MAPK8IP3	16p	16p13.3	4	0	1	0.302938	4	1	3	1	3	0	0	8.3%	20.4%	79.6%	-59.2%													1
CACNA2D4	12p	12p13.33	4	0	6	0.302938	4	1	3	1	3	0	0	8.3%	20.4%	79.6%	-59.2%													1
NTF3	12p	12p13.31	4	0	2	0.302938	4	1	3	1	3	0	0	8.3%	20.4%	79.6%	-59.2%													1
CACNA1C	12p	12p13.33	8	0	21	0.267376	8	3	5	3	5	0	0	16.7%	31.6%	68.4%	-36.8%													1
MAP3K13	3q	3q27.2	0	3	1	0.246377	3	3	0	0	0	3	0	6.3%	100.0%	0.0%	100.0%													1
RASA2	3q	3q23	0	3	3	0.246377	3	3	0	0	0	3	0	6.3%	100.0%	0.0%	100.0%													1
PPP3CB	10q	10q22.2	1	3	19	0.246377	4	4	0	1	0	3	0	8.3%	100.0%	0.0%	100.0%													1
CACNA1B	9q	9q34.3	0	2	12	0.183575	2	0	2	0	0	0	2	4.2%	0.0%	100.0%	-100.0%													1
HSPB1	7q	7q11.23	2	0	4	0.183575	2	0	2	0	2	0	0	4.2%	0.0%	100.0%	-100.0%													1
MAP3K7	6q	6q15	0	2	15	0.183575	2	0	2	0	0	0	2	4.2%	0.0%	100.0%	-100.0%													1
MAP2K7	19p	19p13.2	2	0	12	0.183575	2	0	2	0	2	0	0	4.2%	0.0%	100.0%	-100.0%													1
HSPA2	14q	14q23.3	0	2	11	0.183575	2	0	2	0	0	0	2	4.2%	0.0%	100.0%	-100.0%													1
MAPKAPK3	3p	3p21.2	0	14	2	0.18298	14	9	3	0	0	9	3	29.2%	69.8%	30.2%	39.5%								1					1
DUSP1	5q	5q35.1	7	0	2	0.118594	7	6	1	6	1	0	0	14.6%	82.2%	17.8%	64.4%													1
PPM1A	14q	14q23.1	0	3	1	0.0750988	3	0	3	0	0	0	3	6.3%	0.0%	100.0%	-100.0%													1
PAK2	3q	3q29	0	9	8	0.0571901	9	8	1	0	0	8	1	18.8%	86.0%	14.0%	72.0%													1
DUSP7	3p	3p21.2	0	13	1	0.0430383	13	10	2	0	0	10	2	27.1%	79.4%	20.6%	58.7%								1					1
CACNA2D2	3p	3p21.31	1	10	6	0.0277932	11	9	1	1	0	8	1	22.9%	87.4%	12.6%	74.8%								1					1

## Sheet: I RCC PW
																		Genesets								Pathways
Names	Chr	Cytoband	Gain	Loss	Number of Pathways	p-Value Fisher-test	∑CNV	CNV G1	CNV G3	Gain G1	Gain G3	Loss G1	Loss G3	% CNV	% G1	% G3	%G1 - %G3	Genes_TOP20	Genes.TOP20.gains	Genes.TOP20.losses	Genes_CNV_mixed.type	Genes_TOP20.Mixed.Typed	TSG.Genes	Driver.genes	Genes_3P	HSA04151 PI3K-Akt signaling pathway	HSA05200 Pathways in cancer	HSA04080 Neuroactive ligand-receptor interaction	HSA05206 MicroRNAs in cancer	HSA04010 MAPK signaling pathway	HSA04060 Cytokine-cytokine receptor interaction	HSA05211 Renal cell carcinoma
AKT1	14q	14q32.33	4	1	53	0.609266	5	2	3	2	2	0	1	10.4%	33.9%	66.1%	-32.2%							1		1	1			1		1
AKT3	1q	1q44	3	1	53	0.761007	4	2	2	1	2	1	0	8.3%	43.5%	56.5%	-13.0%									1	1			1		1
ARAF	Xp	Xp11.23	0	2	24	1	2	1	1	0	0	1	1	4.2%	43.5%	56.5%	-13.0%							1			1					1
ARNT	1q	1q21.3	0	2	4	0.497585	2	2	0	0	0	2	0	4.2%	100.0%	0.0%	100.0%										1					1
BRAF	7q	7q34	2	1	31	0.0750988	3	0	3	0	2	0	1	6.3%	0.0%	100.0%	-100.0%							1			1			1		1
CDC42	1p	1p36.12	0	4	27	1	4	2	2	0	0	2	2	8.3%	43.5%	56.5%	-13.0%										1			1		1
CRK	17p	17p13.3	0	10	15	0.476169	10	7	3	0	0	7	3	20.8%	64.2%	35.8%	28.4%										1		1	1		1
CRKL	22q	22q11.21	0	1	15	1	1	1	0	0	0	1	0	2.1%	100.0%	0.0%	100.0%										1		1	1		1
EGLN1	1q	1q42.2	4	0	3	0.571805	4	1	2	1	2	0	0	8.3%	27.8%	72.2%	-44.4%						1				1					1
EGLN3	14q	14q13.1	0	5	3	0.639614	5	2	3	0	0	2	3	10.4%	33.9%	66.1%	-32.2%						1				1					1
EP300	22q	22q13.2	0	1	21	1	1	1	0	0	0	1	0	2.1%	100.0%	0.0%	100.0%							1			1		1			1
EPAS1	2p	2p21	1	0	2	1	1	1	0	1	0	0	0	2.1%	100.0%	0.0%	100.0%										1					1
FH	1q	1q43	2	0	3	1	2	1	1	1	1	0	0	4.2%	43.5%	56.5%	-13.0%						1				1					1
FLCN	17p	17p11.2	0	2	1	0.497585	2	2	0	0	0	2	0	4.2%	100.0%	0.0%	100.0%						1									1
GAB1	4q	4q31.21	0	1	6	1	1	1	0	0	0	1	0	2.1%	100.0%	0.0%	100.0%															1
GRB2	17q	17q25.1	0	5	33	0.0592988	5	5	0	0	0	5	0	10.4%	100.0%	0.0%	100.0%									1	1		1	1		1
HGF	7q	7q21.11	6	1	10	0.514798	7	3	4	3	3	0	1	14.6%	36.6%	63.4%	-26.8%							1		1	1				1	1
HIF1A	14q	14q23.2	0	4	5	0.302938	4	1	3	0	0	1	3	8.3%	20.4%	79.6%	-59.2%										1					1
HRAS	11p	11p15.5	5	0	45	0.639614	5	2	3	2	3	0	0	10.4%	33.9%	66.1%	-32.2%							1		1	1		1	1		1
JUN	1p	1p32.1	0	1	31	1	1	1	0	0	0	1	0	2.1%	100.0%	0.0%	100.0%										1			1		1
KRAS	12p	12p12.1	1	0	48	0.434783	1	0	1	0	1	0	0	2.1%	0.0%	100.0%	-100.0%							1		1	1		1	1		1
MAP2K2	19p	19p13.3	0	5	39	0.369325	5	4	1	0	0	4	1	10.4%	75.5%	24.5%	50.9%									1	1		1	1		1
MAPK1	22q	22q11.22	3	0	73	0.571805	3	1	2	1	2	0	0	1	27.8%	72.2%	-44.4%									1	1		1	1		1
MET	7q	7q31.2	4	1	17	0.609266	5	2	3	2	2	0	1	10.4%	33.9%	66.1%	-32.2%									1	1		1		1	1
PAK1	11q	11q14.1	1	0	13	0.434783	1	0	1	0	1	0	0	2.1%	0.0%	100.0%	-100.0%													1		1
PAK2	3q	3q29	0	9	8	0.0571901	9	8	1	0	0	8	1	18.8%	86.0%	14.0%	72.0%													1		1
PAK3	Xq	Xq23	1	2	7	1	3	2	1	1	0	1	1	6.3%	60.6%	39.4%	21.2%															1
PAK6	15q	15q15.1	2	0	7	1	2	1	1	1	1	0	0	4.2%	43.5%	56.5%	-13.0%															1
PAK7	20p	20p12.2	4	0	7	0.302938	4	1	3	1	3	0	0	8.3%	20.4%	79.6%	-59.2%															1
PIK3CA	3q	3q26.32	0	1	59	1	1	1	0	0	0	1	0	2.1%	100.0%	0.0%	100.0%							1		1	1		1			1
PIK3CB	3q	3q22.3	0	9	58	0.0571901	9	8	1	0	0	8	1	18.8%	86.0%	14.0%	72.0%							1		1	1					1
PIK3CD	1p	1p36.22	0	2	58	1	2	1	1	0	0	1	1	4.2%	43.5%	56.5%	-13.0%									1	1					1
PIK3CG	7q	7q22.3	1	1	58	0.183575	2	0	2	0	1	0	1	4.2%	0.0%	100.0%	-100.0%							1		1	1					1
PIK3R1	5q	5q13.1	6	0	57	1	6	3	3	3	3	0	0	12.5%	43.5%	56.5%	-13.0%							1		1	1					1
PIK3R2	19p	19p13.11	0	1	58	1	1	1	0	0	0	1	0	2.1%	100.0%	0.0%	100.0%									1	1		1			1
PIK3R3	1p	1p34.1	0	2	57	1	2	1	1	0	0	1	1	4.2%	43.5%	56.5%	-13.0%									1	1					1
PTPN11	12q	12q24.13	2	0	11	1	2	1	1	1	1	0	0	4.2%	43.5%	56.5%	-13.0%							1								1
RAC1	7p	7p22.1	1	2	34	0.326307	3	2	1	0	1	2	0	6.3%	60.6%	39.4%	21.2%							1		1	1			1		1
RAF1	3p	3p25.2	0	21	45	0.00228088	21	16	3	0	0	16	3	43.8%	80.4%	19.6%	60.8%	1		1					1	1	1		1	1		1
RAP1A	1p	1p13.2	0	1	10	1	1	1	0	0	0	1	0	2.1%	100.0%	0.0%	100.0%						1							1		1
RAP1B	12q	12q15	1	0	10	0.434783	1	0	1	0	1	0	0	2.1%	0.0%	100.0%	-100.0%													1		1
RBX1	22q	22q13.2	0	7	11	0.118594	7	6	1	0	0	6	1	14.6%	82.2%	17.8%	64.4%						1				1					1
SOS1	2p	2p22.1	4	0	31	0.621595	4	3	1	3	1	0	0	8.3%	69.8%	30.2%	39.5%							1		1	1		1	1		1
SOS2	14q	14q21.3	0	11	31	0.168928	11	4	7	0	0	4	7	22.9%	30.5%	69.5%	-38.9%									1	1		1	1		1
TCEB1	8q	8q21.11	0	2	4	0.434783	2	0	1	0	0	0	1	4.2%	0.0%	100.0%	-100.0%										1					1
TCEB2	16p	16p13.3	1	0	4	1	1	1	0	1	0	0	0	2.1%	100.0%	0.0%	100.0%										1					1
TGFA	2p	2p13.3	4	0	7	1	4	2	2	2	2	0	0	8.3%	43.5%	56.5%	-13.0%										1					1
TGFB2	1q	1q41	4	1	26	0.761007	5	2	2	2	1	0	1	10.4%	43.5%	56.5%	-13.0%										1		1	1	1	1
VHL	3p	3p25.3	0	16	4	0.000443776	16	14	1	0	0	14	1	33.3%	91.5%	8.5%	83.0%						1	1	1		1					1

## Sheet: J PW in Cancer
																		Genesets								Pathways
Names	Chr	Cytoband	Gain	Loss	Number of Pathways	p-Value Fisher-test	∑CNV	CNV G1	CNV G3	Gain G1	Gain G3	Loss G1	Loss G3	% CNV	% G1	% G3	%G1 - %G3	Genes_TOP20	Genes.TOP20.gains	Genes.TOP20.losses	Genes_CNV_mixed.type	Genes_TOP20.Mixed.Typed	TSG.Genes	Driver.genes	Genes_3P	HSA04151 PI3K-Akt signaling pathway	HSA05200 Pathways in cancer	HSA04080 Neuroactive ligand-receptor interaction	HSA05206 MicroRNAs in cancer	HSA04010 MAPK signaling pathway	HSA04060 Cytokine-cytokine receptor interaction
EGFR	7p	7p11.2	11	0	28	0.732438	11	7	4	7	4	0	0	22.9%	57.4%	42.6%	14.8%							1		1	1		1	1	1
PDGFRA	4q	4q12	1	1	16	0.68599	2	1	1	0	1	1	0	4.2%	43.5%	56.5%	-13.0%							1		1	1		1	1	1
PDGFA	7p	7p22.3	7	0	15	1	7	4	3	4	3	0	0	14.6%	50.6%	49.4%	1.3%									1	1		1	1	1
PDGFRB	5q	5q32	16	0	15	0.548058	16	8	8	8	8	0	0	33.3%	43.5%	56.5%	-13.0%									1	1		1	1	1
RAF1	3p	3p25.2	0	21	45	0.00228088	21	16	3	0	0	16	3	43.8%	80.4%	19.6%	60.8%	1		1					1	1	1		1	1
NFKB1	4q	4q24	0	1	47	1	1	1	0	0	0	1	0	2.1%	100.0%	0.0%	100.0%						1			1	1		1	1
TP53	17p	17p13.1	0	1	32	1	1	1	0	0	0	1	0	2.1%	100.0%	0.0%	100.0%						1			1	1		1	1
HRAS	11p	11p15.5	5	0	45	0.639614	5	2	3	2	3	0	0	10.4%	33.9%	66.1%	-32.2%							1		1	1		1	1
SOS1	2p	2p22.1	4	0	31	0.621595	4	3	1	3	1	0	0	8.3%	69.8%	30.2%	39.5%							1		1	1		1	1
KRAS	12p	12p12.1	1	0	48	0.434783	1	0	1	0	1	0	0	2.1%	0.0%	100.0%	-100.0%							1		1	1		1	1
FGFR3	4p	4p16.3	6	1	9	0.380313	7	3	4	2	4	1	0	14.6%	36.6%	63.4%	-26.8%							1		1	1		1	1
PRKCA	17q	17q24.2	1	0	51	1	1	1	0	1	0	0	0	2.1%	100.0%	0.0%	100.0%									1	1		1	1
MAPK1	22q	22q11.22	3	0	73	0.571805	3	1	2	1	2	0	0	1	27.8%	72.2%	-44.4%									1	1		1	1
IKBKB	8p	8p11.21	1	6	37	0.481396	7	5	1	1	0	4	1	14.6%	79.4%	20.6%	58.7%									1	1		1	1
MYC	8q	8q24.21	0	1	22	0.434783	1	0	1	0	0	0	1	2.1%	0.0%	100.0%	-100.0%									1	1		1	1
MAP2K2	19p	19p13.3	0	5	39	0.369325	5	4	1	0	0	4	1	10.4%	75.5%	24.5%	50.9%									1	1		1	1
SOS2	14q	14q21.3	0	11	31	0.168928	11	4	7	0	0	4	7	22.9%	30.5%	69.5%	-38.9%									1	1		1	1
GRB2	17q	17q25.1	0	5	33	0.0592988	5	5	0	0	0	5	0	10.4%	100.0%	0.0%	100.0%									1	1		1	1
MET	7q	7q31.2	4	1	17	0.609266	5	2	3	2	2	0	1	10.4%	33.9%	66.1%	-32.2%									1	1		1		1
PTEN	10q	10q23.31	0	1	15	1	1	1	0	0	0	1	0	2.1%	100.0%	0.0%	100.0%						1			1	1		1
MTOR	1p	1p36.22	0	2	13	1	2	1	1	0	0	1	1	4.2%	43.5%	56.5%	-13.0%							1		1	1		1
PIK3CA	3q	3q26.32	0	1	59	1	1	1	0	0	0	1	0	2.1%	100.0%	0.0%	100.0%							1		1	1		1
PIK3R2	19p	19p13.11	0	1	58	1	1	1	0	0	0	1	0	2.1%	100.0%	0.0%	100.0%									1	1		1
CCNE2	8q	8q22.1	1	1	11	0.68599	2	1	1	0	1	1	0	4.2%	43.5%	56.5%	-13.0%									1	1		1
MDM2	12q	12q15	1	0	16	0.434783	1	0	1	0	1	0	0	2.1%	0.0%	100.0%	-100.0%									1	1		1
CDKN1B	12p	12p13.1	1	0	14	0.434783	1	0	1	0	1	0	0	2.1%	0.0%	100.0%	-100.0%									1	1		1
CDK6	7q	7q21.2	5	0	14	0.151197	5	1	4	1	4	0	0	10.4%	16.1%	83.9%	-67.7%									1	1		1
EGF	4q	4q25	0	1	20	1	1	1	0	0	0	1	0	2.1%	100.0%	0.0%	100.0%									1	1			1	1
CHUK	10q	10q24.31	0	3	31	1	3	2	1	0	0	2	1	6.3%	60.6%	39.4%	21.2%						1			1	1			1
FGFR2	10q	10q26.13	0	1	8	1	1	1	0	0	0	1	0	2.1%	100.0%	0.0%	100.0%							1		1	1			1
AKT1	14q	14q32.33	4	1	53	0.609266	5	2	3	2	2	0	1	10.4%	33.9%	66.1%	-32.2%							1		1	1			1
RAC1	7p	7p22.1	1	2	34	0.326307	3	2	1	0	1	2	0	6.3%	60.6%	39.4%	21.2%							1		1	1			1
FGFR1	8p	8p11.22	0	6	10	1	6	3	2	0	0	3	2	12.5%	53.6%	46.4%	7.1%									1	1			1
FGF10	5p	5p12	3	0	8	1	3	2	1	2	1	0	0	6.3%	60.6%	39.4%	21.2%									1	1			1
FGF16	Xq	Xq21.1	0	2	8	1	2	1	1	0	0	1	1	4.2%	43.5%	56.5%	-13.0%									1	1			1
FGF6	12p	12p13.32	2	0	8	1	2	1	1	1	1	0	0	4.2%	43.5%	56.5%	-13.0%									1	1			1
FGF13	Xq	Xq27.1	1	2	8	1	3	2	1	1	0	1	1	6.3%	60.6%	39.4%	21.2%									1	1			1
IKBKG	Xq	Xq28	2	2	32	1	4	2	2	1	1	1	1	8.3%	43.5%	56.5%	-13.0%									1	1			1
FGF17	8p	8p21.3	3	4	8	0.818049	7	3	3	1	2	2	1	14.6%	43.5%	56.5%	-13.0%				1					1	1			1
AKT3	1q	1q44	3	1	53	0.761007	4	2	2	1	2	1	0	8.3%	43.5%	56.5%	-13.0%									1	1			1
FGF18	5q	5q35.1	8	0	8	0.712611	8	4	4	4	4	0	0	16.7%	43.5%	56.5%	-13.0%									1	1			1
FGF1	5q	5q31.3	9	0	9	0.71072	9	6	3	6	3	0	0	18.8%	60.6%	39.4%	21.2%									1	1			1
FGF22	19p	19p13.3	5	0	8	0.639614	5	2	3	2	3	0	0	10.4%	33.9%	66.1%	-32.2%									1	1			1
FGF8	10q	10q24.32	0	2	8	0.497585	2	2	0	0	0	2	0	4.2%	100.0%	0.0%	100.0%									1	1			1
FGF20	8p	8p22	0	9	8	0.47249	9	4	5	0	0	4	5	18.8%	38.1%	61.9%	-23.8%									1	1			1
FGF9	13q	13q12.11	0	2	8	0.434783	2	0	1	0	0	0	1	4.2%	0.0%	100.0%	-100.0%									1	1			1
FGF11	17p	17p13.1	1	0	8	0.434783	1	0	1	0	1	0	0	2.1%	0.0%	100.0%	-100.0%									1	1			1
FGF23	12p	12p13.32	1	0	8	0.434783	1	0	1	0	1	0	0	2.1%	0.0%	100.0%	-100.0%									1	1			1
FGF14	13q	13q33.1	3	1	8	0.326307	4	2	1	2	0	0	1	8.3%	60.6%	39.4%	21.2%									1	1			1
FGF21	19q	19q13.33	0	3	8	0.246377	3	3	0	0	0	3	0	6.3%	100.0%	0.0%	100.0%									1	1			1
FGF12	3q	3q29	1	3	8	0.154763	4	3	1	0	1	3	0	8.3%	69.8%	30.2%	39.5%									1	1			1
KIT	4q	4q12	0	1	9	1	1	1	0	0	0	1	0	2.1%	100.0%	0.0%	100.0%							1		1	1				1
HGF	7q	7q21.11	6	1	10	0.514798	7	3	4	3	3	0	1	14.6%	36.6%	63.4%	-26.8%							1		1	1				1
FIGF	Xp	Xp22.2	0	2	6	1	2	1	1	0	0	1	1	4.2%	43.5%	56.5%	-13.0%									1	1				1
IL6	7p	7p15.3	2	0	31	1	2	1	1	1	1	0	0	4.2%	43.5%	56.5%	-13.0%									1	1				1
VEGFC	4q	4q34.3	0	1	7	1	1	1	0	0	0	1	0	2.1%	100.0%	0.0%	100.0%									1	1				1
CSF3R	1p	1p34.3	1	1	5	0.68599	2	1	1	0	1	1	0	4.2%	43.5%	56.5%	-13.0%									1	1				1
CSF1R	5q	5q32	10	0	9	0.476169	10	7	3	7	3	0	0	20.8%	64.2%	35.8%	28.4%									1	1				1
KITLG	12q	12q21.32	1	0	7	0.434783	1	0	1	0	1	0	0	2.1%	0.0%	100.0%	-100.0%									1	1				1
VEGFB	11q	11q13.1	3	0	6	0.0750988	3	0	3	0	3	0	0	6.3%	0.0%	100.0%	-100.0%									1	1				1
LAMB2	3p	3p21.31	0	21	7	0.0155879	21	15	4	0	0	15	4	43.8%	74.3%	25.7%	48.5%	1		1					1	1	1
COL4A3	2q	2q36.3	2	1	7	0.714537	3	1	2	1	1	0	1	6.3%	27.8%	72.2%	-44.4%						1			1	1
ITGAV	2q	2q32.1	2	0	12	0.497585	2	2	0	2	0	0	0	4.2%	100.0%	0.0%	100.0%						1			1	1
RXRA	9q	9q34.2	10	0	11	1	10	6	4	6	4	0	0	20.8%	53.6%	46.4%	7.1%							1		1	1
PIK3R1	5q	5q13.1	6	0	57	1	6	3	3	3	3	0	0	12.5%	43.5%	56.5%	-13.0%							1		1	1
HSP90AB1	6p	6p21.1	1	0	8	1	1	1	0	1	0	0	0	2.1%	100.0%	0.0%	100.0%							1		1	1
FN1	2q	2q35	3	1	9	1	4	3	1	2	1	1	0	8.3%	69.8%	30.2%	39.5%							1		1	1
ITGA6	2q	2q31.1	2	0	12	0.497585	2	2	0	2	0	0	0	4.2%	100.0%	0.0%	100.0%							1		1	1
PIK3CG	7q	7q22.3	1	1	58	0.183575	2	0	2	0	1	0	1	4.2%	0.0%	100.0%	-100.0%							1		1	1
PIK3CB	3q	3q22.3	0	9	58	0.0571901	9	8	1	0	0	8	1	18.8%	86.0%	14.0%	72.0%							1		1	1
GSK3B	3q	3q13.33	0	9	28	1	9	5	4	0	0	5	4	18.8%	49.0%	51.0%	-2.0%									1	1
ITGA2	5q	5q11.2	6	0	12	1	6	3	3	3	3	0	0	12.5%	43.5%	56.5%	-13.0%									1	1
LAMB4	7q	7q31.1	5	0	7	1	5	3	2	3	2	0	0	10.4%	53.6%	46.4%	7.1%									1	1
PIK3CD	1p	1p36.22	0	2	58	1	2	1	1	0	0	1	1	4.2%	43.5%	56.5%	-13.0%									1	1
PIK3R3	1p	1p34.1	0	2	57	1	2	1	1	0	0	1	1	4.2%	43.5%	56.5%	-13.0%									1	1
HSP90B1	12q	12q23.3	2	0	7	1	2	1	1	1	1	0	0	4.2%	43.5%	56.5%	-13.0%									1	1
IGF1	12q	12q23.2	2	0	20	1	2	1	1	1	1	0	0	4.2%	43.5%	56.5%	-13.0%									1	1
COL4A4	2q	2q36.3	1	0	7	1	1	1	0	1	0	0	0	2.1%	100.0%	0.0%	100.0%									1	1
CASP9	1p	1p36.21	0	1	21	1	1	1	0	0	0	1	0	2.1%	100.0%	0.0%	100.0%									1	1
LAMA3	18q	18q11.2	0	1	7	1	1	1	0	0	0	1	0	2.1%	100.0%	0.0%	100.0%									1	1
LAMA1	18p	18p11.23	1	0	7	1	1	1	0	1	0	0	0	2.1%	100.0%	0.0%	100.0%									1	1
IGF1R	15q	15q26.3	0	1	17	1	1	1	0	0	0	1	0	2.1%	100.0%	0.0%	100.0%									1	1
LAMB3	1q	1q32.2	3	1	7	1	4	3	1	2	1	1	0	8.3%	69.8%	30.2%	39.5%									1	1
COL4A5	Xq	Xq22.3	1	2	7	1	3	2	1	1	0	1	1	6.3%	60.6%	39.4%	21.2%									1	1
COL4A6	Xq	Xq22.3	1	2	7	1	3	2	1	1	0	1	1	6.3%	60.6%	39.4%	21.2%									1	1
PGF	14q	14q24.3	3	1	5	0.761007	4	2	2	2	1	0	1	8.3%	43.5%	56.5%	-13.0%									1	1
HSP90AA1	14q	14q32.31	0	5	8	0.639614	5	2	3	0	0	2	3	10.4%	33.9%	66.1%	-32.2%									1	1
LAMC1	1q	1q25.3	1	0	8	0.434783	1	0	1	0	1	0	0	2.1%	0.0%	100.0%	-100.0%									1	1
JAK1	1p	1p31.3	1	0	16	0.434783	1	0	1	0	1	0	0	2.1%	0.0%	100.0%	-100.0%									1	1
CDK4	12q	12q14.1	1	0	17	0.434783	1	0	1	0	1	0	0	2.1%	0.0%	100.0%	-100.0%									1	1
CDK2	12q	12q13.2	1	0	13	0.434783	1	0	1	0	1	0	0	2.1%	0.0%	100.0%	-100.0%									1	1
LAMC3	9q	9q34.12	2	2	7	0.33746	4	1	3	1	1	0	2	8.3%	20.4%	79.6%	-59.2%									1	1
LAMA2	6q	6q22.33	0	4	11	0.302938	4	1	3	0	0	1	3	8.3%	20.4%	79.6%	-59.2%									1	1
PTK2	8q	8q24.3	2	1	14	0.183575	3	1	2	0	2	1	0	6.3%	27.8%	72.2%	-44.4%									1	1
LAMB1	7q	7q31.1	2	0	7	0.183575	2	0	2	0	2	0	0	4.2%	0.0%	100.0%	-100.0%									1	1
LAMA4	6q	6q21	0	2	8	0.183575	2	0	2	0	0	0	2	4.2%	0.0%	100.0%	-100.0%									1	1
LAMA5	20q	20q13.33	11	0	7	0.168928	11	4	7	4	7	0	0	22.9%	30.5%	69.5%	-38.9%									1	1
[truncated: 154 more rows]

[truncated: 6 more sheets: K Loss in 3p, L Losses ≥ 25, M G1 ≠ G3, N Losses p=1, O Gains p=1, P 3p; ≥10 Tumours]
