# Supplementary material for: Stratification of clear cell renal cell carcinoma (ccRCC) genomes by gene-directed copy number alteration (CNA) analysis
Source: PLoS One. 2017 May 9;12(5):e0176659. doi: 10.1371/journal.pone.0176659 (PMC5423597; doi:10.1371/journal.pone.0176659)
Supplement: S5 File — Each cytoband is characterized based on following information: Number of genes at each cytoband (column B), number of genes showing only losses (column C), number of genes showing only gains (column D), number of genes showing both gains and losses (column E), number of affected tumours by all genes in this cytoband (column F), number of CNA genes only in G1 tumours (column G), number of CNA genes only in G3 tumours (column H) and number of CNA genes in G1 and G3 tumours (column I). (XLSX) [file pone.0176659.s005.xlsx]

## Sheet: A All
Names	Genes	Genes_Loss	Genes_Gain	Genes_Mixed	Patients	G1_only_genes	G3_only_genes	G1_and_G3_genes	Genes_185	Best.Gene	Best.Gene.Patients	Cytoband.Pathways	Best.Gene.Pathways	Fisher's p for CB
1p11.2	5	0	3	2	15	1	0	4	0	FAM72B	13	3	0	0.00579812
1p12	17	8	0	9	4	8	0	9	0	TBX15	4	14	0	6.36177e-09
1p13.1	17	10	0	7	6	10	0	7	0	CD58	5	18	2	3.42211e-05
1p13.2	34	25	4	5	8	25	3	6	0	CAPZA1	4	30	0	1.52147e-13
1p13.3	53	29	11	13	8	29	7	17	0	SLC6A17	5	55	0	1.31986e-16
1p21.1	10	1	3	6	15	2	0	8	0	AMY2A	11	9	3	0.0355319
1p21.2	14	14	0	0	2	14	0	0	0	EXTL2	2	11	1	0.000447564
1p21.3	13	11	0	2	4	11	0	2	0	MIR137HG	3	8	0	8.63529e-05
1p22.1	17	14	0	3	4	14	0	3	0	TGFBR3	4	3	0	2.01023e-06
1p22.2	14	14	0	0	1	14	0	0	0	CCBL2	1	9	3	0.000447564
1p22.3	19	14	3	2	4	14	3	2	0	HS2ST1	3	22	1	1.02046e-06
1p31.1	37	27	0	10	11	26	0	11	1	LRRIQ3	7	54	0	1.06228e-09
1p31.2	2	2	0	0	1	2	0	0	0	DEPDC1	1	1	0	0.503106
1p31.3	37	25	3	9	7	23	3	11	0	LINC00466	3	48	0	6.70882e-11
1p32.1	8	7	0	1	5	4	0	4	0	DAB1	4	35	0	0.784809
1p32.2	6	0	0	6	3	0	0	6	0	C8A	3	18	4	0.0271165
1p32.3	50	37	5	8	13	26	6	18	0	ZFYVE9	6	14	2	0.000330993
1p33	27	16	1	10	9	13	1	13	0	AGBL4	5	10	0	7.35431e-05
1p34.1	37	29	7	1	8	6	13	18	0	TESK2	6	82	0	0.0018991
1p34.2	51	39	7	5	10	30	7	14	0	HIVEP3	6	28	0	0.0369189
1p34.3	58	40	6	12	16	21	11	26	0	AKIRIN1	7	24	0	1.25604e-08
1p35.1	20	13	3	4	13	12	1	7	3	RBBP4	6	3	0	2.44975e-10
1p35.2	19	14	1	4	12	6	0	13	0	NKAIN1	7	5	0	0.156465
1p35.3	29	24	0	5	15	3	0	26	0	PHACTR4	12	15	0	0.000631087
1p36.11	76	70	1	5	10	37	5	34	0	C1orf63	5	48	0	0.00688176
1p36.12	45	38	1	6	11	27	1	17	0	LUZP1	7	70	0	0.344174
1p36.13	54	33	11	10	27	18	0	36	0	RNU1-4	19	26	0	0.668214
1p36.21	47	32	0	15	12	27	0	20	0	HNRNPCL1	10	25	0	1.62417e-06
1p36.22	49	47	0	2	9	24	1	24	0	MIR34A	4	82	1	0.0512696
1p36.23	11	11	0	0	6	5	1	5	0	GPR157	4	9	0	0.519334
1p36.31	21	3	11	7	9	9	6	6	0	ESPN	6	6	0	0.0449027
1p36.32	22	2	17	3	19	6	1	15	0	PRDM16	11	11	0	0.0484854
1p36.33	61	12	37	12	41	0	20	41	0	CICP27	34	53	0	5.76072e-08
1q21.1	34	0	31	3	36	1	7	26	0	SRGAP2B	34	14	0	0.000893016
1q21.2	50	6	38	6	28	8	3	39	1	FAM231D	19	19	0	1.23945e-08
1q21.3	84	18	64	2	13	33	28	23	0	RPRD2	6	61	0	2.68803e-09
1q22	28	15	11	2	14	15	6	7	5	SNORA42	9	15	0	1.02354e-13
1q23.1	26	4	22	0	6	11	15	0	0	KIRREL	3	13	0	0.078644
1q23.2	23	0	23	0	5	11	2	10	0	KCNJ10	5	25	1	0.000786204
1q23.3	46	2	35	9	14	14	2	30	0	USF1	5	49	0	8.66204e-07
1q24.1	12	0	12	0	7	5	0	7	0	FAM78B	5	18	0	1
1q24.2	18	0	18	0	5	5	13	0	0	ANKRD36BP1	2	10	0	0.00753687
1q24.3	13	0	13	0	5	3	5	5	0	DNM3	5	8	4	0.674249
1q25.1	11	0	10	1	8	0	8	3	0	TNR	6	6	4	0.0641754
1q25.2	21	0	21	0	14	11	1	9	0	PAPPA2	9	3	0	0.0844395
1q25.3	20	0	18	2	15	5	2	13	0	ACBD6	8	18	0	0.732772
1q31.1	7	0	6	1	12	0	0	7	0	BRINP3	6	27	0	0.556375
1q31.2	7	1	5	1	3	1	1	5	0	TROVE2	3	2	1	0.469509
1q31.3	16	2	5	9	17	3	1	11	0	CFHR2	16	14	0	0.00182761
1q32.1	81	24	39	18	17	43	0	32	2	FAM72A	8	49	0	3.89159e-11
1q32.2	26	6	11	9	13	8	0	18	0	PLXNA2	9	25	1	0.000586128
1q32.3	23	7	14	2	11	4	9	10	0	SMYD2	6	7	0	0.0246463
1q41	34	2	20	12	13	9	4	20	0	USH2A	8	36	0	0.0150962
1q42.11	5	4	0	1	9	4	0	1	0	SNORA72	8	2	0	0.028384
1q42.12	16	2	8	6	12	10	1	3	0	DNAH14	5	12	0	0.00189637
1q42.13	49	3	26	20	11	8	3	38	0	GALNT2	6	24	1	0.000129517
1q42.2	22	1	19	2	15	4	3	14	0	SIPA1L2	11	8	1	0.0256484
1q42.3	16	5	8	3	7	8	2	6	0	ARID4B	4	14	0	0.0118346
1q43	23	5	15	3	12	10	2	9	0	CHRM3	8	24	8	0.00598701
1q44	59	7	34	18	16	21	5	31	2	OR2T10	10	58	1	3.53889e-09
2p11.1	2	0	0	2	6	0	0	2	0	GGT8P	5	0	0	0.253909
2p11.2	27	2	25	0	20	5	6	16	0	PLGLB1	12	22	0	0.000169348
2p12	13	0	13	0	6	0	3	10	0	CTNNA2	5	22	8	0.0240813
2p13.1	29	7	22	0	11	1	6	22	0	C2orf78	7	10	0	0.000859013
2p13.2	12	0	12	0	9	0	1	11	0	DYSF	5	3	0	0.0120547
2p13.3	26	5	16	5	12	5	6	12	0	OR7E91P	6	22	0	0.748228
2p14	12	2	10	0	7	10	1	1	0	RAB1A	4	3	1	0.00790882
2p15	10	4	4	2	11	7	0	3	0	XPO1	9	5	5	0.00382767
2p16.1	14	5	9	0	7	2	1	11	0	MIR216A	3	5	0	0.510302
2p16.2	3	0	3	0	1	3	0	0	0	GPR75-ASB3	1	0	0	0.257379
2p16.3	10	2	8	0	7	4	0	6	0	STON1-GTF2A1L	5	10	0	0.268691
2p21	26	2	22	2	9	6	2	18	0	KCNG3	4	43	0	0.790053
2p22.1	12	2	8	2	8	7	0	5	0	CDKL4	4	44	0	0.106873
2p22.2	4	0	4	0	3	0	0	4	0	CYP1B1	3	6	6	0.213676
2p22.3	11	0	11	0	5	6	0	5	0	CRIM1	3	6	0	0.659687
2p23.1	8	0	7	1	6	0	1	7	0	GALNT14	5	9	1	0.236768
2p23.2	9	0	9	0	5	3	0	6	0	CLIP4	5	10	0	0.409798
2p23.3	35	1	34	0	7	8	5	22	0	CENPA	4	9	0	0.127485
2p24.1	13	1	12	0	7	5	1	7	0	APOB	5	9	2	0.912863
2p24.2	9	0	9	0	4	4	0	5	0	NT5C1B	4	3	3	0.480304
2p24.3	4	0	4	0	6	0	0	4	0	NBAS	5	0	0	0.100191
2p25.1	16	1	14	1	6	3	4	9	0	HPCAL1	4	26	0	1
2p25.2	7	0	7	0	7	0	0	7	0	CMPK2	5	2	1	0.00156072
2p25.3	19	0	19	0	16	0	0	19	0	COLEC11	12	13	1	0.0113339
2q11.1	12	0	12	0	7	0	1	11	0	MAL	6	4	0	0.258078
2q11.2	33	3	28	2	18	5	2	26	0	COX5B	10	27	6	0.00792475
2q12.1	13	0	13	0	4	5	3	5	0	IL18R1	3	5	3	0.381194
2q12.2	6	0	6	0	8	2	0	4	0	NCK2	5	7	4	1
2q12.3	12	0	12	0	5	3	2	7	0	SH3RF3	4	5	0	0.313656
2q13	29	0	29	0	19	4	8	17	0	MIR4435-1HG	17	41	0	0.0173485
2q14.1	5	0	5	0	5	2	1	2	0	DPP10	4	0	0	1
2q14.2	9	0	8	1	9	3	0	6	0	GLI2	7	10	4	1
2q14.3	10	1	8	1	10	1	0	9	0	HS6ST1	6	3	1	0.0383735
2q21.1	31	0	26	5	16	3	0	28	0	C2orf27A	12	6	0	0.00230776
2q21.2	8	0	8	0	13	0	1	7	0	C2orf27B	11	1	0	0.273896
2q21.3	9	1	7	1	8	7	0	2	0	R3HDM1	5	4	0	0.264814
2q22.1	4	0	4	0	5	1	0	3	0	SPOPL	3	1	0	0.505393
2q22.2	3	0	3	0	6	2	0	1	0	LRP1B	6	1	0	0.731372
2q22.3	5	0	5	0	6	2	0	3	0	TEX41	5	3	0	0.400237
2q23.1	5	0	5	0	6	0	0	5	0	KIF5C	5	2	1	0.816552
2q23.2	2	0	2	0	4	0	0	2	0	LYPD6	4	0	0	1
2q23.3	14	0	14	0	9	8	1	5	0	RND3	7	11	0	0.0292143
2q24.1	14	0	14	0	7	10	1	3	0	GPD2	6	14	1	0.073932
2q24.2	17	0	17	0	8	4	1	12	0	RBMS1	5	18	0	1
2q24.3	18	0	18	0	7	13	0	5	0	SCN3A	7	5	0	0.000290178
2q31.1	57	1	49	7	16	26	1	30	0	HOXD10	15	58	2	0.000500587
2q31.2	16	0	14	2	8	10	0	6	0	TTN	6	8	2	6.60285e-05
2q31.3	9	0	5	4	7	3	0	6	0	ZNF385B	5	15	0	0.0249011
2q32.1	18	0	11	7	13	8	0	10	0	ZNF804A	10	21	0	0.00644609
2q32.2	20	0	16	4	7	9	0	11	0	GLS	4	35	7	2.47836e-05
2q32.3	9	2	5	2	7	3	2	4	0	SDPR	5	3	0	0.00150072
2q33.1	47	5	31	11	10	22	8	17	0	BMPR2	6	41	4	0.0192428
2q33.2	11	0	5	6	8	2	0	9	0	ICA1L	5	13	0	6.37407e-05
2q33.3	23	10	4	9	14	8	3	12	0	PARD3B	8	32	0	0.574969
2q34	19	6	3	10	9	5	2	12	0	ERBB4	8	17	4	0.230708
2q35	76	11	32	33	17	39	1	36	0	VIL1	14	54	0	1.13621e-06
2q36.1	13	5	4	4	8	4	2	7	0	SERPINE2	4	9	0	0.10189
2q36.2	2	1	0	1	3	0	0	2	0	DOCK10	3	1	0	1
2q36.3	18	6	4	8	6	7	0	11	0	NYAP2	4	22	0	0.618127
2q37.1	65	23	6	36	22	25	0	40	0	SNORA75	14	38	0	0.00113996
2q37.2	5	0	3	2	10	1	0	4	0	AGAP1	8	1	1	0.696966
2q37.3	60	7	35	18	19	15	0	45	0	HES6	11	36	0	0.0211561
3p11.1	5	5	0	0	16	0	0	5	0	EPHA3	12	3	1	0.00897393
3p11.2	2	2	0	0	7	0	0	2	0	CHMP2B	7	1	1	0.0196276
3p12.1	4	2	0	2	16	0	0	4	0	CADM2	16	0	0	0.303739
3p12.2	2	2	0	0	20	0	0	2	0	ROBO1	19	2	1	0.0461829
3p12.3	6	2	2	2	29	0	0	6	0	CNTN3	18	1	0	0.101352
3p13	11	11	0	0	21	0	0	11	0	SHQ1	21	2	0	0.000111332
3p14.1	26	26	0	0	24	1	0	25	0	MAGI1	22	11	2	2.86686e-08
3p14.2	12	12	0	0	25	0	0	12	0	FHIT	24	3	3	5.10954e-05
3p14.3	27	25	0	2	37	0	0	27	0	DNAH12	31	22	0	1.43628e-15
3p21.1	37	31	0	6	38	0	0	37	4	MIRLET7G	31	40	1	5.7565e-52
3p21.2	31	31	0	0	37	0	0	31	0	ALAS1	31	21	2	1.00773e-30
3p21.31	149	148	0	1	46	9	0	140	11	KIF9-AS1	43	96	0	3.50859e-141
3p21.32	1	1	0	0	14	0	0	1	0	MIR138-1	14	0	0	0.0430383
3p21.33	2	2	0	0	36	0	0	2	0	ANO10	36	0	0	0.000324295
3p22.1	36	36	0	0	32	0	0	36	6	SNRK	28	27	0	4.94208e-55
3p22.2	32	32	0	0	36	0	0	32	0	LRRFIP2	36	45	0	6.26161e-38
3p22.3	20	19	0	1	33	0	0	20	2	CLASP2	31	16	0	5.95489e-36
3p23	4	4	0	0	26	0	0	4	0	ZNF860	20	2	0	3.12383e-05
3p24.1	10	10	0	0	31	0	0	10	0	ZCWPW2	22	15	0	5.60106e-16
3p24.2	9	9	0	0	27	1	0	8	1	THRB	22	8	1	7.62423e-10
3p24.3	16	16	0	0	39	0	0	16	0	UBE2E2	36	13	2	1.16621e-25
3p25.1	32	30	0	2	36	0	1	31	1	MRPS25	29	21	0	2.40775e-39
3p25.2	13	13	0	0	32	0	0	13	0	SYN2	27	52	0	1.60814e-20
3p25.3	49	48	0	1	38	2	0	47	2	EMC3	33	28	0	1.62646e-48
3p26.1	14	14	0	0	30	0	0	14	1	SUMF1	29	27	1	3.68554e-17
3p26.2	4	4	0	0	28	0	0	4	0	LRRN1	26	4	0	4.57245e-07
3p26.3	5	5	0	0	23	0	0	5	0	CNTN4	20	0	0	8.86697e-06
3q11.1	5	0	0	5	10	0	0	5	0	PROS1	10	4	1	0.264868
3q11.2	18	18	0	0	11	0	1	17	0	ARL6	10	7	0	0.915602
3q12.1	10	10	0	0	10	0	0	10	0	COL8A1	10	2	0	0.890761
3q12.2	7	7	0	0	8	0	0	7	0	ABI3BP	8	3	0	0.188042
3q12.3	12	7	0	5	15	0	0	12	0	SENP7	13	2	0	0.105639
3q13.11	2	2	0	0	9	0	0	2	0	ALCAM	8	12	1	0.380631
3q13.12	3	3	0	0	6	0	0	3	0	CD47	4	1	1	0.502017
3q13.13	15	13	0	2	11	1	3	11	0	DPPA2	9	6	0	0.540679
3q13.2	26	23	0	3	12	0	5	21	0	SPICE1	8	8	0	0.366586
3q13.31	13	11	0	2	11	0	0	13	0	ZBTB20	9	3	0	0.925525
3q13.32	6	6	0	0	8	0	1	5	0	LSAMP	8	2	0	0.208351
3q13.33	30	30	0	0	12	0	1	29	0	GSK3B	9	53	28	1
3q21.1	22	17	0	5	12	4	0	18	0	KALRN	9	39	0	8.68106e-05
3q21.2	12	10	1	1	17	2	0	10	0	OSBPL11	8	11	0	0.245331
3q21.3	47	30	1	16	18	13	0	34	0	EEFSEC	13	24	0	8.64999e-06
3q22.1	30	24	0	6	16	14	0	16	0	TMCC1	8	13	0	8.90777e-06
3q22.2	8	3	2	3	10	3	2	3	0	EPHB1	7	9	1	0.000505738
3q22.3	18	13	1	4	11	10	1	7	1	PIK3CB	9	68	58	1.23638e-08
3q23	28	20	2	6	11	20	1	7	1	CLSTN2	6	32	0	3.8814e-19
3q24	12	4	2	6	8	4	2	6	0	PLSCR2	5	5	0	9.73117e-07
3q25.1	29	21	1	7	5	21	1	7	0	CLRN1	4	7	0	8.78877e-18
3q25.2	7	2	2	3	8	2	1	4	0	MME	4	8	4	0.000296548
3q25.31	12	6	1	5	7	7	1	4	0	PLCH1	4	3	0	2.42853e-07
3q25.32	7	3	0	4	7	2	0	5	0	IQCJ	5	0	0	4.01289e-05
3q25.33	13	5	0	8	6	5	0	8	0	SCHIP1	5	20	0	5.77264e-11
3q26.1	12	8	0	4	4	8	0	4	0	CT64	3	6	0	8.43046e-07
3q26.2	21	10	2	9	7	12	2	7	0	CLDN11	5	19	4	5.4719e-14
3q26.31	12	7	0	5	9	6	0	6	0	NAALADL2	8	17	0	2.4432e-06
3q26.32	6	4	0	2	7	3	0	3	0	TBL1XR1	6	63	1	0.00105899
3q26.33	14	13	0	1	5	13	0	1	0	SOX2-OT	4	18	0	4.31991e-11
3q27.1	35	19	0	16	18	17	0	18	0	SNORA63	14	29	0	4.76317e-23
3q27.2	11	10	0	1	4	10	0	1	0	VPS8	3	13	0	2.56414e-08
3q27.3	21	13	1	7	6	13	1	7	0	LPP	5	18	0	4.89165e-12
3q28	13	10	1	2	6	8	1	4	0	IL1RAP	4	7	2	1.38303e-05
3q29	61	41	4	16	15	29	2	30	1	PAK2	9	34	8	1.15467e-35
4p11	8	7	0	1	11	7	0	1	0	CWH43	10	2	0	1.85595e-05
4p12	15	8	0	7	4	8	0	7	0	COX7B2	3	15	6	7.22442e-10
4p13	12	9	0	3	5	8	0	4	0	ATP8A1	3	1	0	5.30042e-07
4p14	30	21	0	9	24	19	0	11	1	SNORA51	22	23	0	7.71171e-17
4p15.1	1	0	0	1	5	0	0	1	0	PCDH7	5	0	0	1
4p15.2	18	8	0	10	5	7	0	11	0	SEL1L3	4	21	0	8.05576e-12
4p15.31	6	2	0	4	5	0	0	6	0	LCORL	5	1	0	0.0144761
4p15.32	15	5	0	10	8	3	0	12	0	BST1	4	10	5	5.728e-10
4p15.33	8	2	0	6	8	2	0	6	0	BOD1L1	6	1	0	7.15299e-05
4p16.1	46	6	0	40	15	5	0	41	0	AFAP1	8	19	0	2.14381e-14
4p16.2	10	1	0	9	6	1	0	9	0	STX18-AS1	6	3	0	8.96338e-08
4p16.3	62	23	0	39	14	22	0	40	0	LETM1	9	34	0	1.03725e-43
4q12	35	31	1	3	8	26	1	8	0	REST	6	37	1	2.27765e-07
4q13.1	3	2	0	1	4	2	0	1	0	LPHN3	4	1	0	0.448737
4q13.2	21	16	1	4	25	17	0	4	0	UGT2B17	22	13	10	0.000245525
4q13.3	40	39	0	1	5	35	0	5	0	SLC4A4	3	34	3	1.06552e-10
4q21.1	24	24	0	0	3	21	0	3	0	NAAA	3	14	0	3.97463e-06
4q21.21	10	10	0	0	2	10	0	0	0	ANTXR2	2	8	0	0.000825632
4q21.22	11	11	0	0	5	8	0	3	0	LIN54	5	4	0	0.0177903
4q21.23	10	10	0	0	3	8	0	2	0	WDFY3	3	7	0	0.00110069
4q21.3	5	2	0	3	3	2	0	3	0	AFF1	3	38	1	0.00132677
4q22.1	25	22	0	3	5	22	0	3	0	GRID2	3	12	2	2.27603e-11
4q22.2	1	1	0	0	1	1	0	0	0	ATOH1	1	0	0	1
4q22.3	6	3	0	3	4	5	0	1	0	PDLIM5	3	5	0	0.0267398
4q23	18	18	0	0	2	18	0	0	0	DNAJB14	2	17	0	5.66617e-06
4q24	23	23	0	0	2	23	0	0	0	CENPE	2	67	0	9.54884e-09
4q25	35	29	3	3	16	24	3	8	0	C4orf21	9	42	0	9.88981e-06
4q26	13	11	1	1	4	11	0	2	0	PRSS12	2	24	0	0.0084354
4q27	17	16	0	1	7	15	0	2	0	KIAA1109	4	20	0	0.000771516
4q28.1	7	7	0	0	2	7	0	0	0	HSPA4L	2	7	1	0.00595908
4q28.2	8	8	0	0	6	5	0	3	0	C4orf29	6	1	0	0.0312192
4q28.3	3	2	0	1	3	3	0	0	0	PCDH10	3	0	0	0.169058
4q31.1	11	10	0	1	4	9	0	2	0	SCOC	2	11	0	0.0016763
4q31.21	17	9	2	6	8	9	2	6	0	GYPA	5	27	2	1.82253e-06
4q31.22	6	5	0	1	5	4	1	1	0	ZNF827	2	5	0	0.286633
4q31.23	5	4	0	1	4	4	0	1	0	NR3C2	3	2	1	0.0167328
4q31.3	22	21	0	1	6	16	0	6	0	LRBA	4	7	0	0.000149812
4q32.1	18	18	0	0	2	18	0	0	0	C4orf45	2	25	0	8.2172e-07
4q32.2	4	4	0	0	1	4	0	0	0	FSTL5	1	1	0	0.133709
4q32.3	15	13	2	0	4	12	3	0	0	CBR4	2	2	0	0.00065107
4q33	6	3	2	1	4	3	2	1	0	MFAP3L	3	3	0	0.000481569
4q34.1	12	10	2	0	3	10	2	0	0	GALNT7	2	2	1	9.60379e-05
4q34.2	2	1	0	1	5	0	0	2	0	SPCS3	3	1	1	0.816275
4q34.3	5	3	1	1	5	3	0	2	0	TENM3	5	10	0	0.180428
4q35.1	24	15	6	3	8	12	1	11	0	ING2	4	39	0	0.000778174
4q35.2	11	4	6	1	19	5	2	4	0	DUX4L9	15	3	0	0.0116008
5p12	14	0	13	1	11	0	2	12	0	NNT	7	17	1	0.000297492
5p13.1	21	0	21	0	8	0	7	14	0	OSMR	7	23	3	0.0109194
5p13.2	29	0	27	2	21	0	1	28	0	PRLR	11	20	5	0.0139514
5p13.3	12	1	9	2	10	0	5	7	0	CDH6	6	4	0	0.125298
5p14.1	2	0	2	0	12	0	0	2	0	CDH10	11	0	0	0.782456
5p14.2	1	0	1	0	9	0	0	1	0	PRDM9	9	0	0	0.47249
5p14.3	4	0	4	0	9	0	0	4	0	GUSBP1	8	0	0	0.208622
5p15.1	8	0	8	0	9	0	0	8	0	FBXL7	7	1	0	0.506118
5p15.2	13	0	13	0	9	0	0	13	0	TRIO	8	1	0	0.150039
5p15.31	13	0	13	0	17	0	0	13	0	ADCY2	17	32	27	0.0255275
5p15.32	2	0	2	0	8	0	0	2	0	KIAA0947	8	0	0	0.254383
5p15.33	29	0	29	0	33	0	0	29	0	CEP72	21	21	0	0.000612753
5q11.1	3	0	1	2	28	0	0	3	0	EMB	26	0	0	0.566608
5q11.2	35	0	34	1	14	0	7	28	0	GAPT	8	43	0	0.000287183
5q12.1	14	0	9	5	10	0	2	12	0	ZSWIM6	7	5	0	0.000577923
5q12.3	17	0	16	1	14	0	4	13	1	MAST4	10	4	0	0.00917677
5q13.1	2	0	2	0	7	0	1	1	0	PIK3R1	6	57	57	0.169901
5q13.2	33	1	17	15	20	1	0	32	1	ARHGEF28	8	15	0	7.32564e-16
5q13.3	23	0	22	1	12	0	1	22	0	HEXB	7	21	6	0.0139997
5q14.1	30	0	26	4	14	0	4	26	0	SERINC5	9	21	0	0.000111461
5q14.2	6	0	6	0	8	0	0	6	0	ATP6AP1L	8	3	0	1
5q14.3	17	0	16	1	14	0	0	17	0	ARRDC3	11	18	0	0.14654
5q15	26	0	26	0	13	2	2	22	0	TTC37	11	3	1	0.124459
5q21.1	10	0	10	0	10	0	1	9	0	PAM	8	0	0	0.454505
5q21.2	2	0	2	0	15	0	0	2	0	RAB9BP1	14	2	0	0.0338632
5q21.3	5	0	5	0	16	0	0	5	0	FBXL17	14	6	0	0.0817512
5q22.1	11	0	10	1	13	0	0	11	0	STARD4-AS1	11	10	0	0.747246
5q22.2	9	0	9	0	10	0	0	9	0	APC	9	11	9	0.481641
5q22.3	10	0	10	0	11	3	0	7	0	TRIM36	10	12	0	0.679848
5q23.1	11	0	11	0	16	0	0	11	0	SEMA6A	12	5	1	0.73467
5q23.2	20	0	16	4	24	0	0	20	0	SNX24	17	17	0	0.163263
5q23.3	10	0	10	0	21	0	0	10	0	SLC27A6	18	5	1	0.25417
5q31.1	60	0	54	6	25	1	0	59	0	SMAD5	18	72	1	0.000166922
5q31.2	39	0	35	4	20	0	0	39	0	SPOCK1	17	32	0	0.157413
5q31.3	74	0	72	2	27	1	0	73	1	PCDHGA1	26	40	0	0.125501
5q32	50	0	48	2	23	0	0	50	0	ABLIM3	18	54	1	0.0402769
5q33.1	23	0	23	0	19	0	0	23	0	NMUR2	13	13	1	0.409744
5q33.2	16	0	13	3	22	0	0	16	0	GRIA1	19	19	10	0.375347
5q33.3	29	0	28	1	22	3	0	26	0	EBF1	18	34	0	0.770229
5q34	16	0	15	1	21	0	0	16	0	CCNG1	14	13	2	0.919108
5q35.1	33	0	30	3	23	0	0	33	0	SLIT3	18	40	1	0.313325
5q35.2	31	0	31	0	21	0	0	31	0	SFXN1	18	36	0	0.0264517
5q35.3	69	0	69	0	23	0	0	69	0	ADAMTS2	17	63	0	0.846952
6p11.2	2	2	0	0	3	0	1	1	0	MIR548U	3	3	0	0.313467
6p12.1	4	3	0	1	4	1	2	1	0	DST	2	3	0	0.804852
6p12.2	6	6	0	0	2	6	0	0	0	EFHC1	1	4	0	0.0375304
6p12.3	9	5	4	0	6	5	0	4	0	DEFB110	4	1	0	0.241213
6p21.1	58	45	10	3	9	31	14	13	0	ZNF318	4	44	0	0.0153696
6p21.2	8	6	2	0	6	4	0	4	0	PIM1	4	4	3	0.602047
6p21.31	30	24	0	6	11	13	0	17	0	RPS10	8	59	1	0.000370732
6p21.32	23	14	9	0	3	23	0	0	0	HLA-DQA1	2	45	21	5.39821e-07
6p21.33	74	70	2	2	7	33	9	32	0	HSPA1A	4	91	12	0.177937
6p22.1	53	7	36	10	6	13	1	39	0	HCG14	4	25	0	0.0373333
6p22.2	35	4	31	0	6	7	18	10	0	HFE	4	4	0	0.25836
6p22.3	27	18	5	4	6	16	3	8	0	ATXN1	3	26	0	0.000608054
6p23	3	0	1	2	4	0	0	3	0	GFOD1	4	0	0	0.350894
6p24.2	5	5	0	0	1	5	0	0	0	C6orf52	1	0	0	0.0704198
6p24.3	5	0	4	1	6	0	1	4	0	LINC00518	4	1	0	0.280978
6p25.1	4	0	4	0	8	0	1	3	0	FARS2	5	3	1	0.369547
6p25.2	9	0	9	0	5	2	1	6	0	NQO2	4	17	0	0.0492094
6p25.3	5	0	4	1	10	0	0	5	0	DUSP22	7	4	1	0.376053
6q11.1	1	1	0	0	1	0	1	0	0	KHDRBS2	1	0	0	0.434783
6q12	5	3	0	2	5	0	2	3	0	EYS	4	0	0	0.186268
6q13	25	12	0	13	15	0	12	13	1	MTO1	14	11	0	1.55294e-07
6q14.1	21	21	0	0	8	0	16	5	1	SENP6	6	12	0	5.56125e-10
6q14.2	7	7	0	0	4	0	4	3	0	ME1	4	3	2	0.00305001
6q14.3	9	9	0	0	6	0	6	3	1	ZNF292	6	10	0	1.4319e-06
6q15	27	27	0	0	8	0	20	7	4	C6orf163	6	29	0	3.70658e-17
6q16.1	12	11	0	1	4	0	10	2	0	MIR2113	3	4	0	2.01757e-07
6q16.2	8	8	0	0	3	0	4	4	0	CCNC	3	2	0	0.00310505
6q16.3	6	3	0	3	7	0	3	3	0	HACE1	7	2	0	0.000521052
6q21	57	57	0	0	11	0	39	18	0	BEND3	10	54	0	1.64423e-20
6q22.1	23	23	0	0	4	0	18	5	0	FAM162B	3	1	0	1.19161e-10
6q22.31	22	22	0	0	8	0	11	11	2	GJA1	5	8	2	8.15919e-09
6q22.32	5	5	0	0	4	0	0	5	0	HINT3	4	0	0	0.0395995
6q22.33	11	10	0	1	7	0	0	11	0	ECHDC1	4	11	0	0.0337787
6q23.1	3	3	0	0	3	0	0	3	0	L3MBTL3	3	0	0	0.17671
6q23.2	32	30	0	2	7	0	0	32	0	SGK1	6	22	2	2.64311e-05
6q23.3	22	18	0	4	17	0	0	22	0	SNORA27	15	31	0	0.000900912
6q24.1	11	11	0	0	5	0	0	11	0	NHSL1	5	2	0	0.0162295
6q24.2	12	12	0	0	4	0	0	12	0	PHACTR2	4	4	0	0.0811969
6q24.3	11	11	0	0	6	1	0	10	0	EPM2A	5	8	0	0.0451452
6q25.1	28	28	0	0	14	3	0	25	0	LATS1	14	21	1	0.0452212
6q25.2	11	10	0	1	7	0	0	11	0	CNKSR3	5	4	0	0.172755
6q25.3	36	26	0	10	12	0	0	36	0	SYTL3	8	32	0	2.53692e-05
6q26	7	5	0	2	7	1	0	6	0	QKI	5	11	0	0.0637385
6q27	40	20	2	18	14	3	2	35	0	KIF25	9	29	0	0.0365853
7p11.2	21	0	16	5	18	0	1	20	0	ZNF716	13	35	0	0.00064134
7p12.1	6	0	6	0	14	0	0	6	0	POM121L12	12	9	0	0.30126
7p12.2	4	0	4	0	7	0	0	4	0	VWC2	5	0	0	1
7p12.3	14	0	14	0	17	0	2	12	0	ADCY1	13	35	30	0.587217
7p13	35	0	32	3	10	0	10	25	0	GCK	9	54	10	0.145524
7p14.1	25	0	25	0	13	0	2	23	0	SUGCT	11	15	0	0.254221
7p14.2	12	0	12	0	11	0	2	10	0	DPY19L1	10	0	0	1
7p14.3	42	0	42	0	13	0	3	39	0	AVL9	10	22	0	0.762793
7p15.1	3	0	3	0	9	0	0	3	0	JAZF1	9	16	0	0.313161
7p15.2	25	0	25	0	17	0	0	25	0	HOTAIRM1	17	2	0	0.0670238
7p15.3	28	0	28	0	10	0	6	22	0	DFNA5	8	48	0	0.0140525
7p21.1	23	0	23	0	8	0	5	18	0	BZW2	6	16	0	0.702797
7p21.2	6	0	6	0	15	0	0	6	0	ETV1	13	4	1	0.753272
7p21.3	13	0	13	0	10	0	1	12	0	NXPH1	7	14	0	0.453736
7p22.1	40	0	20	20	17	0	9	31	0	FOXK1	13	54	0	8.02393e-12
7p22.2	3	0	3	0	14	0	0	3	0	SDK1	14	7	0	0.810549
7p22.3	34	0	34	0	16	0	5	29	0	MAD1L1	13	25	3	0.00404108
7q11.21	35	0	18	17	20	0	9	26	0	SNORA22	10	9	0	1.13064e-09
7q11.22	3	0	2	1	12	0	0	3	0	AUTS2	10	1	0	0.588462
7q11.23	77	8	44	25	23	6	32	39	1	STAG3L3	13	47	0	3.68871e-26
7q21.11	16	0	8	8	16	0	1	15	0	CACNA2D1	11	51	6	0.00111868
7q21.12	13	0	13	0	6	0	10	3	2	ADAM22	5	5	0	1.54655e-09
7q21.13	11	0	11	0	6	0	2	9	0	CDK14	6	9	1	0.0276891
7q21.2	16	0	16	0	6	0	8	8	0	CDK6	5	17	14	9.75825e-09
7q21.3	35	0	35	0	11	0	1	34	0	TECPR1	11	28	0	0.000294142
7q22.1	124	1	102	21	15	1	87	36	5	BAIAP2L1	10	74	0	4.25893e-52
7q22.2	3	0	3	0	3	0	2	1	0	ORC5	3	1	1	0.0427912
7q22.3	19	0	14	5	15	0	9	10	3	PUS7	10	61	0	1.7576e-12
7q31.1	23	0	14	9	11	0	4	19	0	C7orf60	7	18	0	8.30071e-09
7q31.2	13	0	0	13	8	0	4	9	1	WNT2	5	29	8	2.84457e-08
7q31.31	9	0	6	3	9	0	0	9	0	KCND2	6	12	1	0.00184004
7q31.32	18	0	18	0	8	0	9	9	0	WASL	7	17	8	2.61375e-06
7q31.33	5	0	3	2	10	0	3	2	0	GRM8	10	3	2	0.00759248
7q32.1	30	0	19	11	10	0	19	11	4	SND1	7	32	2	1.18588e-17
7q32.2	18	0	12	6	9	0	8	10	0	CPA1	6	5	2	0.000283642
7q32.3	6	0	6	0	10	0	3	3	0	PLXNA4	9	1	0	0.177534
7q33	29	0	14	15	11	0	7	22	0	EXOC4	7	35	1	2.68442e-10
7q34	53	1	18	34	12	1	13	39	5	HIPK2	7	65	0	1.36208e-19
7q35	28	0	26	2	23	0	0	28	1	OR2A1	16	5	1	4.09471e-11
7q36.1	66	0	52	14	16	0	16	50	1	PRKAG2	12	43	5	1.17417e-08
7q36.2	5	0	3	2	14	0	0	5	0	DPP6	14	3	0	0.0767549
7q36.3	19	0	11	8	23	0	3	16	0	PTPRN2	19	7	1	0.000262697
8p11.1	1	1	0	0	7	0	0	1	0	POTEA	7	0	0	1
8p11.21	29	17	0	12	14	8	0	21	0	SNORD65	9	56	0	1.20034e-05
8p11.22	12	12	0	0	27	1	0	11	0	ADAM5	25	10	0	0.304294
8p11.23	18	17	0	1	12	1	0	17	0	GPR124	10	17	0	0.115497
8p12	22	21	0	1	17	9	0	13	0	GSR	11	20	2	0.0752214
8p21.1	16	16	0	0	13	0	0	16	0	FBXO16	13	9	0	0.0167988
8p21.2	26	23	0	3	12	2	0	24	0	NEFM	9	26	1	0.32456
8p21.3	41	28	2	11	18	0	1	40	0	NPM2	12	54	0	0.0296504
8p22	21	18	0	3	15	0	0	21	0	SGCZ	10	19	0	0.643464
8p23.1	83	43	6	34	42	2	12	69	0	FAM90A21P	27	9	0	7.34057e-17
8p23.2	1	0	0	1	8	0	0	1	0	CSMD1	8	0	0	1
8p23.3	14	0	3	11	15	0	0	14	0	KBTBD11	8	1	0	0.188502
8q11.21	8	1	4	3	12	2	0	5	0	SNTG1	7	4	0	0.141469
8q11.23	14	2	5	7	13	0	5	8	0	ST18	8	12	0	0.020862
8q12.1	19	7	7	5	8	0	5	11	0	TOX	5	11	0	0.000474336
8q12.2	1	0	0	1	5	0	0	1	0	CLVS1	5	0	0	0.382603
8q12.3	8	0	3	5	8	0	2	6	0	MIR124-2	6	4	1	0.00298959
8q13.1	19	0	4	15	9	0	2	17	0	ARMC1	5	7	0	0.00500788
8q13.2	5	0	2	3	6	0	1	4	0	PREX2	5	0	0	0.00887684
8q13.3	10	0	2	8	9	0	4	6	0	EYA1	8	2	1	4.44957e-05
8q21.11	16	2	3	11	8	0	3	13	0	PEX2	6	13	1	0.000112246
8q21.12	3	0	1	2	6	0	1	2	1	IL7	5	5	4	0.0201633
8q21.13	16	0	11	5	8	0	4	12	0	ZNF704	6	4	0	0.000191332
8q21.2	10	0	5	5	20	0	7	3	0	REXO1L11P	19	8	0	0.0185167
8q21.3	22	0	6	16	11	0	7	15	0	CNBD1	7	22	0	8.73361e-09
8q22.1	30	0	17	13	13	0	9	21	1	LINC00535	6	26	0	6.67581e-06
8q22.2	19	0	16	3	9	0	10	9	0	STK3	9	17	2	8.07927e-05
8q22.3	23	0	10	13	10	0	13	10	0	RIMS2	9	33	1	3.52798e-08
8q23.1	12	0	3	9	8	0	4	8	0	OXR1	8	10	0	0.000354284
8q23.2	3	0	2	1	5	0	1	2	0	SYBU	5	0	0	0.247029
8q23.3	3	0	0	3	6	0	0	3	0	CSMD3	6	0	0	0.0970137
8q24.11	7	0	3	4	5	0	0	7	0	EIF3H	5	4	2	0.0244968
8q24.12	13	0	6	7	7	0	2	11	0	SAMD12	7	6	0	0.000174818
8q24.13	29	0	18	11	6	0	11	18	0	ANXA13	6	7	0	3.09619e-07
8q24.21	12	1	8	3	7	0	3	9	0	ASAP1	5	24	2	0.0388673
8q24.22	15	0	15	0	11	0	0	15	0	TG	11	35	2	0.182169
8q24.23	2	0	2	0	8	0	0	2	0	KHDRBS3	8	0	0	0.548236
8q24.3	102	0	97	5	20	0	23	79	0	TRAPPC9	13	46	0	1.9904e-18
9p11.2	5	0	2	3	24	0	0	5	0	FAM27A	16	0	0	0.943821
9p12	11	0	4	7	8	0	0	11	0	FAM74A2	5	0	0	3.06274e-05
9p13.1	7	0	7	0	3	1	0	6	0	ZNF658	3	0	0	1
9p13.2	13	13	0	0	5	0	12	1	0	ZCCHC7	4	7	1	3.91712e-08
9p13.3	27	14	3	10	14	3	9	15	3	UBAP2	7	18	0	1.35278e-09
9p21.1	7	5	2	0	3	0	7	0	0	DDX58	2	15	9	8.33578e-05
9p21.3	8	7	1	0	2	0	8	0	0	ELAVL2	1	16	0	0.00115407
9p22.1	6	3	2	1	9	0	3	3	0	DENND4C	5	7	0	0.0209752
9p22.2	2	0	1	1	5	0	1	1	0	BNC2	4	0	0	0.106217
9p22.3	3	2	1	0	5	0	1	2	0	CCDC171	4	0	0	0.337014
9p23	2	1	1	0	2	0	2	0	0	PTPRD	1	0	0	0.186335
9p24.1	10	8	1	1	5	0	10	0	0	GLDC	2	3	1	1.58066e-05
9p24.2	4	2	1	1	3	0	4	0	0	GLIS3	2	2	0	0.00605387
9p24.3	5	0	4	1	11	0	1	4	0	CBWD1	10	0	0	0.00131396
9q12	2	0	0	2	13	0	0	2	0	FAM74A4	13	0	0	0.367514
9q13	4	0	3	1	16	0	1	3	0	PTGER4P2	14	0	0	0.92188
9q21.11	14	8	5	1	29	0	9	5	0	PGM5P2	27	5	0	0.023307
9q21.13	10	9	0	1	4	0	10	0	0	PCSK5	3	2	0	2.75772e-06
9q21.2	2	2	0	0	1	0	2	0	0	CEP78	1	2	0	0.186335
9q21.31	1	0	1	0	1	0	1	0	0	TLE4	1	0	0	0.434783
9q21.32	3	3	0	0	2	0	3	0	0	GKAP1	2	0	0	0.0140902
9q21.33	4	1	2	1	5	0	3	1	0	AGTPBP1	4	3	0	0.259912
9q22.1	4	4	0	0	3	0	4	0	0	SHC3	2	13	13	0.00605387
9q22.2	1	0	1	0	2	0	0	1	0	GADD45G	2	3	3	1
9q22.31	13	5	7	1	5	2	8	3	0	BICD2	3	5	0	0.00915962
9q22.32	16	9	7	0	12	0	10	6	0	C9orf3	7	10	0	0.000137783
9q22.33	10	3	7	0	4	0	4	6	0	AAED1	2	2	0	0.109041
9q31.1	8	4	4	0	4	0	6	2	0	MSANTD3	2	12	0	0.0289473
9q31.2	1	0	0	1	3	0	1	0	0	ZNF462	3	0	0	0.0750988
9q31.3	15	15	0	0	4	0	15	0	0	AKAP2	3	7	0	8.57773e-11
9q32	18	18	0	0	5	0	18	0	3	HSDL2	5	8	0	4.85927e-13
9q33.1	4	0	3	1	3	0	1	3	0	BRINP1	2	0	0	0.40586
9q33.2	25	12	7	6	10	3	12	10	0	RABGAP1	4	16	0	5.02572e-09
9q33.3	31	22	4	5	17	1	13	17	3	GAPVD1	12	16	0	1.00155e-08
9q34.11	32	32	0	0	11	0	27	5	6	GLE1	9	17	0	5.81569e-19
9q34.12	5	1	1	3	4	0	2	3	0	LAMC3	4	17	7	0.00887881
9q34.13	12	10	2	0	6	0	9	3	0	MED27	4	8	0	2.67192e-05
9q34.2	25	4	21	0	11	3	19	3	0	RXRA	10	25	11	0.00695787
9q34.3	78	4	63	11	21	3	7	68	1	KCNT1	14	74	0	2.54217e-12
10p11.1	6	5	1	0	4	5	0	1	0	HSD17B7P2	3	0	0	0.0553491
10p11.21	4	3	0	1	4	3	0	1	0	PARD3	4	9	7	0.0121859
10p11.22	6	5	1	0	2	6	0	0	0	ARHGAP12	1	1	0	0.0708866
10p11.23	6	6	0	0	1	6	0	0	0	KIAA1462	1	4	0	0.0375304
10p12.1	18	12	3	3	5	11	2	5	0	APBB1IP	3	2	1	0.000791518
10p12.2	7	3	2	2	12	2	0	5	0	C10orf67	9	5	0	0.0154012
10p12.31	9	7	2	0	3	7	2	0	0	EBLN1	1	1	0	0.00620036
10p12.33	4	4	0	0	2	3	0	1	0	CACNB2	2	8	6	0.389664
10p13	31	27	2	2	8	26	2	3	0	CDC123	4	19	0	1.20104e-07
10p14	10	6	1	3	5	7	0	3	0	UPF2	4	12	2	0.121442
10p15.1	16	9	6	1	10	8	2	6	0	CALML3	6	41	25	0.0418801
10p15.2	3	0	3	0	1	0	3	0	0	PFKP	1	4	4	0.0798533
10p15.3	4	0	4	0	9	1	2	1	0	DIP2C	9	3	0	0.765679
10q11.21	22	15	4	3	7	18	1	3	0	HNRNPF	4	10	0	2.18664e-05
10q11.22	36	7	18	11	34	4	3	29	2	BMS1P5	17	39	0	0.000329745
10q11.23	28	19	4	5	7	25	0	3	0	SGMS1	5	16	1	8.06025e-10
10q21.1	11	5	1	5	5	9	1	1	0	PCDH15	5	4	0	2.87441e-05
10q21.2	11	11	0	0	2	11	0	0	0	ANK3	2	12	1	0.000117569
10q21.3	23	23	0	0	10	19	0	4	3	DNA2	8	17	1	2.75976e-15
10q22.1	47	42	0	5	17	31	0	16	0	ASCC1	11	43	0	1.25342e-09
10q22.2	37	22	0	15	9	23	0	14	0	AGAP5	5	50	0	1.61975e-12
10q22.3	17	14	0	3	7	15	0	2	0	ZMIZ1-AS1	7	16	0	1.31808e-05
10q23.1	14	5	3	6	7	5	3	6	0	SH2D4B	5	2	0	6.2738e-05
10q23.2	17	7	3	7	12	10	0	7	0	NUTM2A-AS1	6	13	0	0.00520664
10q23.31	24	24	0	0	2	24	0	0	0	ACTA2	2	43	1	2.8043e-09
10q23.32	9	9	0	0	4	9	0	0	0	HECTD2	4	1	0	2.42386e-06
10q23.33	23	19	0	4	5	19	0	4	0	CYP2C19	3	17	5	7.61915e-13
10q24.1	28	28	0	0	6	15	0	13	0	ARHGAP19	4	17	0	0.000131703
10q24.2	27	27	0	0	4	23	0	4	0	CPN1	3	15	0	3.59583e-09
10q24.31	25	14	1	10	6	11	0	14	0	SNORA12	4	47	0	2.93539e-05
10q24.32	34	33	0	1	5	26	0	8	0	C10orf76	4	30	0	4.86294e-10
10q24.33	15	15	0	0	6	9	0	6	0	PCGF6	6	6	0	5.95752e-07
10q25.1	13	7	1	5	4	12	0	1	0	SORCS3	4	4	0	4.03594e-05
10q25.2	17	16	0	1	3	16	0	1	0	VTI1A	3	25	1	6.59944e-08
10q25.3	30	21	1	8	7	24	0	6	0	SNORA17	3	25	0	7.1527e-13
10q26.11	21	21	0	0	2	21	0	0	0	BAG3	2	4	0	3.85832e-10
10q26.12	2	2	0	0	1	2	0	0	0	PPAPDC1A	1	0	0	0.503106
10q26.13	38	26	3	9	8	30	0	8	0	FAM53B	5	21	0	4.77643e-11
10q26.2	15	10	1	4	12	12	0	3	0	SNORD60	10	5	0	0.00011275
10q26.3	35	7	3	25	31	9	0	26	0	GPR123	18	27	0	4.09525e-05
11p11.12	3	2	1	0	11	1	1	1	0	OR4A5	9	1	1	0.0395758
11p11.2	31	20	8	3	15	11	2	18	0	AGBL2	7	44	0	1.45472e-05
11p12	1	1	0	0	1	1	0	0	0	API5	1	0	0	1
11p13	6	6	0	0	4	6	0	0	0	CSTF3	3	1	1	0.00147662
11p15.1	10	5	4	1	5	8	1	1	0	PTPN5	2	1	1	0.105249
11p15.2	1	1	0	0	1	1	0	0	0	PDE3B	1	4	4	1
11p15.4	21	8	12	1	15	7	9	5	4	IPO7	7	9	0	2.08011e-09
11p15.5	53	4	49	0	17	5	2	46	0	CD151	8	75	0	0.000541131
11q11	7	1	6	0	18	6	0	1	0	TRIM48	18	1	0	0.00355417
11q12.1	8	5	3	0	4	5	3	0	0	OR5AN1	2	4	1	0.00639302
11q12.2	13	8	5	0	5	5	6	2	0	SYT7	2	3	0	0.270411
11q12.3	13	12	1	0	6	12	0	1	0	HNRNPUL2-BSCL2	5	13	0	0.0015439
11q13.1	54	14	40	0	5	16	18	20	0	BANF1	4	74	0	4.02219e-17
11q13.2	21	0	21	0	5	3	16	2	0	LRP5	4	26	1	8.7464e-05
11q13.3	2	0	2	0	4	1	0	1	0	ANO1	2	0	0	0.629842
11q13.4	17	8	7	2	18	9	1	7	0	ARAP1	5	6	2	0.423923
11q13.5	7	1	6	0	6	2	0	5	0	CAPN5	6	10	0	0.813509
11q14.1	21	18	3	0	5	2	15	4	0	DLG2	2	23	1	0.00030742
11q14.2	4	4	0	0	1	0	4	0	0	C11orf73	1	0	0	0.0342203
11q14.3	14	0	6	8	14	2	1	11	0	SNORD56	12	2	0	6.87111e-05
11q21	9	5	4	0	2	0	9	0	0	CWC15	1	4	1	0.000494557
11q22.1	3	3	0	0	1	0	3	0	0	CNTN5	1	1	0	0.0798533
11q22.2	4	4	0	0	1	0	4	0	0	MMP12	1	3	0	0.0342203
11q22.3	14	13	1	0	7	1	9	4	0	RAB39A	6	19	0	0.531999
11q23.1	10	4	6	0	4	0	10	0	0	ALG9	3	5	1	5.53275e-09
11q23.2	7	2	5	0	4	5	2	0	0	NNMT	3	12	1	0.00260254
11q23.3	24	22	1	1	8	5	16	3	0	CADM1	4	17	1	0.00135467
11q24.1	4	4	0	0	1	0	4	0	0	MIR100	1	2	1	0.0342203
11q24.2	13	6	6	1	5	2	8	3	0	MSANTD2	2	4	0	0.0795704
11q24.3	9	0	9	0	4	5	4	0	0	APLP2	2	10	0	0.596754
11q25	10	0	9	1	9	7	1	2	0	OPCML	5	6	0	0.000812175
12p11.1	2	0	2	0	3	0	0	2	0	ALG10	3	1	1	1
12p11.21	16	1	13	2	17	1	9	6	0	DDX11	14	6	0	0.000184716
12p11.22	10	0	10	0	5	0	6	4	0	TMTC1	5	1	0	0.0117411
12p11.23	8	0	8	0	3	0	5	3	0	PPFIBP1	3	20	0	0.0358276
12p12.1	27	0	27	0	9	0	10	17	0	C12orf39	7	65	0	0.000440165
12p12.2	5	0	5	0	12	0	1	4	0	SLCO1B3	10	5	1	0.554114
12p12.3	25	0	25	0	8	0	19	6	0	LMO3	5	17	0	3.11969e-10
12p13.1	17	0	17	0	5	0	10	7	0	EMP1	3	14	0	0.00228886
12p13.2	34	7	26	1	5	5	28	1	0	TAS2R14	2	19	1	2.15146e-12
12p13.31	60	8	50	2	24	7	39	14	0	CLEC6A	9	44	0	4.73232e-12
12p13.32	16	0	16	0	8	0	8	8	0	EFCAB4B	7	27	0	6.43092e-05
12p13.33	26	0	17	9	16	1	5	20	0	IQSEC3	9	36	1	1.31527e-07
12q12	26	0	26	0	14	0	6	20	0	TMEM117	12	18	0	0.0668375
12q13.11	28	1	27	0	6	1	14	13	0	COL2A1	4	22	5	0.00010016
12q13.12	48	8	32	8	10	7	11	30	0	FAM186A	6	54	0	6.0171e-07
12q13.13	81	8	73	0	16	11	14	56	2	HOTAIR	9	34	0	1.75084e-10
12q13.2	42	7	33	2	8	7	27	8	0	MUCL1	5	36	0	3.19983e-11
12q13.3	48	0	46	2	9	0	22	26	0	R3HDM2	5	42	0	2.47525e-07
12q14.1	19	0	19	0	5	0	13	6	0	LRIG3	4	21	0	0.00186842
12q14.2	11	0	11	0	11	0	6	5	0	DPY19L2	11	15	0	0.110372
12q14.3	13	0	12	1	7	0	5	8	0	TBC1D30	5	7	0	0.0778111
12q15	22	0	22	0	10	0	11	11	0	RAB3IP	7	60	0	0.000580958
12q21.1	11	0	11	0	5	0	5	6	0	TSPAN8	5	2	0	0.00987258
12q21.2	14	0	14	0	5	0	7	7	0	SYT1	4	1	1	0.0259648
12q21.31	19	0	19	0	7	0	8	11	0	ALX1	4	5	0	0.00111942
12q21.32	6	0	6	0	4	0	4	2	0	MGAT4C	4	8	1	0.0227878
12q21.33	10	0	10	0	3	0	6	4	0	DUSP6	3	11	2	0.10912
12q22	19	2	16	1	5	2	14	3	0	EEA1	2	14	3	1.29229e-05
12q23.1	29	4	24	1	4	0	18	11	0	MIR1251	4	19	0	1.12014e-05
12q23.2	12	5	6	1	7	2	5	5	0	SPIC	3	24	0	0.0320348
12q23.3	34	0	30	4	9	0	19	15	0	WSCD2	7	22	0	2.90126e-07
12q24.11	27	8	15	4	11	8	8	11	0	SVOP	6	33	0	0.0153958
12q24.12	7	2	0	5	11	0	1	6	0	BRAP	11	16	1	0.0140416
12q24.13	23	2	16	5	12	0	17	6	0	HECTD4	10	19	0	2.77334e-05
12q24.21	5	0	3	2	9	0	1	4	0	RBM19	8	0	0	0.409094
12q24.22	8	3	5	0	3	0	5	3	0	FBXW8	2	9	1	0.0676057
12q24.23	18	4	10	4	6	0	4	14	0	CIT	3	10	0	0.100528
12q24.31	77	28	38	11	22	26	25	26	5	NCOR2	19	66	2	2.92542e-21
12q24.32	1	0	1	0	3	0	0	1	0	TMEM132C	3	0	0	0.571805
12q24.33	31	0	30	1	13	0	8	23	0	GALNT9	12	25	1	2.82662e-09
13q11	3	0	3	0	8	0	0	3	0	ANKRD20A9P	8	0	0	0.29723
13q12.11	28	18	0	10	9	1	11	16	0	LATS2	8	15	1	0.00819776
13q12.12	17	5	0	12	7	0	0	17	0	RNF17	6	7	0	0.00391143
13q12.13	13	8	0	5	6	0	4	9	0	WASF3	4	6	2	0.327641
13q12.2	16	7	0	9	6	0	4	12	0	PDX1-AS1	6	15	0	0.0271483
13q12.3	20	11	0	9	8	0	7	13	0	MTUS2	6	14	0	2.46543e-05
13q13.1	13	6	0	7	6	0	3	10	0	FRY	4	8	0	0.00103759
13q13.2	2	1	0	1	4	0	0	2	0	LINC00457	3	3	0	0.762719
13q13.3	25	7	0	18	7	1	3	21	0	UFM1	5	16	0	1.68976e-06
13q14.11	37	25	0	12	10	2	10	25	0	TSC22D1	6	12	0	0.000398545
13q14.12	5	5	0	0	3	0	0	5	0	GPALPP1	3	1	0	0.750215
13q14.13	15	7	0	8	6	1	0	14	0	COG3	4	3	0	0.0960132
13q14.2	33	29	0	4	6	0	11	22	0	KPNA3	5	24	0	0.000166103
13q14.3	25	6	0	19	10	3	3	19	0	NEK3	7	4	0	4.43898e-05
13q21.1	2	1	0	1	4	1	1	0	0	PCDH17	3	0	0	1
13q21.2	5	4	0	1	4	0	2	3	0	DIAPH3	3	1	1	0.244166
13q21.31	2	2	0	0	2	0	1	0	0	OR7E156P	2	0	0	0.434783
13q21.32	4	1	0	3	7	0	2	1	0	PCDH9	7	0	0	0.00903619
13q21.33	5	0	0	5	9	0	0	5	0	SNORD37	6	0	0	0.000457144
13q22.1	10	0	0	10	4	0	0	10	0	LINC00347	4	1	0	1.24071e-06
13q22.2	6	0	0	6	5	0	0	6	0	COMMD6	4	1	0	3.74146e-05
13q22.3	13	0	1	12	6	1	0	12	0	RNF219-AS1	5	5	0	6.08489e-11
13q31.1	14	0	0	14	12	0	0	14	0	SLITRK1	11	2	0	8.84438e-11
13q31.2	3	0	1	2	3	1	0	2	0	LINC00433	3	0	0	0.0753416
13q31.3	11	0	1	10	8	1	0	10	0	GPC6	7	0	0	1.84193e-10
13q32.1	17	0	0	17	6	0	0	17	0	ABCC4	6	11	2	2.23955e-11
13q32.2	4	0	0	4	4	0	0	4	0	FARP1	4	0	0	0.00306591
13q32.3	20	0	2	18	8	2	0	18	0	TMTC4	7	5	0	5.82206e-11
13q33.1	13	0	0	13	6	0	0	13	0	BIVM	5	10	0	1.1838e-10
13q33.2	3	0	2	1	5	2	0	1	0	DAOA	3	0	0	0.0386607
13q33.3	12	0	6	6	6	6	0	6	0	FAM155A	6	6	0	4.20281e-09
13q34	43	0	6	37	22	3	0	40	0	RASA3	20	34	1	5.08322e-35
14q11.2	96	68	8	20	36	11	34	51	1	BMS1P18	17	35	0	0.0598905
14q12	44	15	11	18	14	13	1	30	0	HEATR5A	9	49	0	9.91441e-10
14q13.1	7	6	0	1	8	3	0	4	0	EGLN3	5	7	3	0.615089
14q13.2	11	11	0	0	14	0	0	11	0	BAZ1A	11	37	0	0.00193911
14q13.3	3	2	0	1	8	0	1	2	0	MIPOL1	8	0	0	0.543059
14q21.1	12	8	0	4	18	0	1	11	1	FBXO33	13	4	0	1.43868e-05
14q21.2	10	9	0	1	12	0	0	10	1	FAM179B	9	2	0	0.000185091
14q21.3	18	11	0	7	17	0	0	18	1	DNAAF2	14	42	0	0.000115813
14q22.1	22	22	0	0	10	1	7	14	2	ATL1	10	21	0	1.4255e-05
14q22.2	9	9	0	0	7	0	6	3	0	GCH1	5	10	1	0.015283
14q22.3	14	13	1	0	11	0	4	10	0	FBXO34	9	6	0	0.000773711
14q23.1	23	20	0	3	9	5	11	7	0	MNAT1	5	8	2	0.00408557
14q23.2	10	8	0	2	11	0	1	9	0	SGPP1	7	11	1	0.00739446
14q23.3	22	22	0	0	12	1	4	17	2	CHURC1-FNTB	11	35	0	3.43045e-11
14q24.1	16	16	0	0	10	0	6	10	5	RDH11	7	17	1	3.1925e-10
14q24.2	19	14	1	4	19	0	4	15	2	RBM25	14	9	1	6.05171e-09
14q24.3	61	51	4	6	27	2	13	46	3	ALDH6A1	21	51	4	1.96685e-07
14q31.1	6	6	0	0	11	0	0	6	0	DIO2	9	6	0	0.0305238
14q31.3	7	5	0	2	9	0	4	3	1	GALC	8	3	2	0.00121564
14q32.11	13	11	1	1	16	0	2	11	0	NRDE2	11	32	0	0.0228793
14q32.12	24	20	2	2	13	0	13	11	0	CATSPERB	9	12	0	1.89944e-07
14q32.13	12	11	0	1	9	0	7	5	0	DICER1	8	2	1	0.000232771
14q32.2	34	13	19	2	24	1	6	27	0	BCL11B	12	4	0	0.0153999
14q32.31	83	4	74	5	16	1	0	82	0	RCOR1	9	17	1	0.244061
14q32.32	8	8	0	0	12	0	5	3	3	MARK3	12	12	0	9.36081e-07
14q32.33	44	10	14	18	48	0	5	39	4	ADAM6	48	61	0	3.21973e-14
15q11.2	84	2	72	10	45	26	0	58	0	HERC2P3	26	3	0	2.26968e-16
15q12	3	0	3	0	8	0	0	3	0	GABRG3	6	6	5	1
15q13.1	2	0	2	0	5	1	0	1	0	OCA2	3	0	0	0.227708
15q13.2	6	1	4	1	5	1	3	2	0	GOLGA8J	2	1	0	0.188856
15q13.3	6	0	5	1	6	0	4	2	0	KLF13	3	5	0	0.125519
15q14	11	0	11	0	4	9	0	2	0	GOLGA8B	2	4	0	0.0470076
15q15.1	47	21	24	2	16	2	8	37	0	RTF1	10	65	0	0.0198018
15q15.2	9	4	4	1	9	0	6	3	0	HAUS2	6	0	0	7.22218e-08
15q15.3	8	8	0	0	8	0	6	2	0	CASC4	8	0	0	0.073923
15q21.1	8	0	8	0	1	8	0	0	0	BLOC1S6	1	3	0	0.0109674
15q21.2	8	8	0	0	10	2	1	5	0	SPPL2A	9	3	0	1
15q22.1	2	2	0	0	2	1	0	1	0	RNF111	2	0	0	1
15q22.2	2	1	1	0	3	1	0	1	0	VPS13C	2	3	0	0.753228
15q22.31	17	8	9	0	15	4	4	9	0	DENND4A	10	7	0	0.923117
15q22.33	1	1	0	0	1	0	1	0	0	SMAD3	1	14	14	0.434783
15q23	8	5	0	3	3	2	2	4	0	GLCE	2	7	1	0.155576
15q24.1	12	10	2	0	8	7	2	3	0	CYP1A1	3	13	6	0.244791
15q24.2	12	7	5	0	10	2	1	9	0	CSPG4	4	10	0	0.00146342
15q24.3	2	1	1	0	2	1	1	0	0	LINGO1	1	0	0	0.68323
15q25.1	3	0	3	0	1	0	3	0	0	BCL2A1	1	3	2	0.0798533
15q25.2	12	0	12	0	15	0	2	10	0	GOLGA6L5P	12	4	0	0.0533952
15q25.3	3	2	1	0	6	0	2	1	0	AKAP13	3	1	0	0.0337158
15q26.1	37	18	15	4	6	16	9	12	0	BLM	4	18	2	0.0406156
15q26.2	3	3	0	0	1	3	0	0	0	ARRDC4	1	0	0	0.257379
15q26.3	16	13	2	1	16	15	0	1	0	OR4F4	14	22	1	0.00115869
16p11.2	107	72	27	8	31	70	0	37	4	SLC6A10P	19	65	0	8.4597e-29
16p12.1	3	3	0	0	5	2	0	1	0	RBBP6	3	6	0	0.232725
16p12.2	10	4	5	1	6	6	3	1	0	CHP2	2	60	0	0.254579
16p12.3	15	4	10	1	7	10	0	5	0	TMC7	3	5	0	0.055252
16p13.11	12	3	0	9	14	7	0	5	0	NPIPA3	7	4	0	0.0071141
16p13.12	7	1	3	3	11	5	0	2	2	PLA2G10	9	11	9	3.24689e-06
16p13.13	9	5	4	0	9	7	0	2	0	SNX29	5	15	0	0.000208543
16p13.2	7	1	6	0	3	7	0	0	0	ATF7IP2	2	23	0	0.0315614
16p13.3	159	6	142	11	26	33	12	114	0	SNORA64	18	101	0	4.03459e-09
16q11.2	3	1	1	1	3	2	0	1	0	GPT2	3	1	1	0.632491
16q12.1	21	3	18	0	17	9	0	12	0	HNRNPA1P48	10	15	0	0.464812
16q12.2	23	0	22	1	9	6	1	16	0	MT1A	5	23	0	0.0118603
16q13	9	3	6	0	7	5	1	3	0	MT1G	4	4	1	0.474047
16q21	18	0	17	1	6	8	3	7	0	CNGB1	4	7	2	0.923692
16q22.1	31	9	17	5	9	16	1	14	0	VAC14-AS1	8	27	0	4.28772e-05
16q22.2	10	1	7	2	9	8	0	2	0	VAC14	8	4	2	0.0190625
16q22.3	2	0	2	0	3	0	0	2	0	ZFHX3	2	0	0	1
16q23.1	17	5	12	0	10	5	1	11	0	WDR59	3	10	0	0.608453
16q23.2	9	5	4	0	8	6	0	3	0	MAF	5	3	2	0.00084702
16q23.3	1	0	1	0	1	1	0	0	0	CDH13	1	0	0	1
16q24.1	14	0	14	0	8	12	0	2	0	FOXL1	6	1	0	0.0337308
16q24.2	11	0	11	0	7	5	1	5	0	ZNF469	5	1	0	0.830419
16q24.3	37	0	36	1	11	0	1	36	0	ACSF3	11	17	0	0.000972533
17p11.2	51	11	39	1	28	15	9	27	0	CCDC144B	15	16	0	0.00013207
17p12	8	1	7	0	3	4	0	4	0	ADORA2B	3	7	5	0.878297
17p13.1	46	11	35	0	6	7	36	3	0	DNAH2	5	74	1	5.8213e-18
17p13.2	39	22	17	0	8	14	12	13	0	ATP2A3	4	39	3	3.04833e-07
17p13.3	30	14	14	2	19	12	3	15	0	YWHAE	11	31	7	0.039214
17q11.1	2	0	2	0	4	0	1	1	0	KSR1	3	2	2	1
17q11.2	34	12	18	4	14	12	8	14	2	SUZ12	8	10	0	4.32218e-11
17q12	39	19	14	6	15	26	0	13	3	CDK12	8	26	0	0.00074211
17q21.1	5	0	5	0	2	0	0	5	0	CSF3	2	7	5	0.750215
17q21.2	32	3	29	0	7	7	9	16	0	ATP6V0A1	3	26	9	9.31907e-06
17q21.31	29	21	2	6	32	14	1	11	0	ARL17A	23	16	0	0.109236
17q21.32	18	9	9	0	6	9	2	7	0	LRRC46	3	13	0	0.000565774
17q21.33	16	5	11	0	7	4	9	3	0	SPAG9	6	16	0	5.55731e-05
17q22	13	8	4	1	8	8	4	1	0	GDPD1	3	3	0	2.10725e-06
17q23.1	8	6	2	0	6	8	0	0	1	VMP1	5	18	0	8.05934e-07
17q23.2	19	7	10	2	8	7	5	7	0	MED13	3	4	0	6.02837e-06
17q23.3	3	0	3	0	1	0	3	0	0	ACE	1	3	3	0.0798533
17q24.1	4	2	2	0	5	3	0	1	0	SMURF2	4	9	3	0.0627734
17q24.2	16	5	8	3	9	8	4	4	0	HELZ	6	58	0	0.00113397
17q24.3	1	0	1	0	3	0	0	1	0	KCNJ2	3	2	2	0.571805
17q25.1	36	18	17	1	8	14	12	10	1	KIAA0195	6	51	0	7.9021e-09
17q25.2	2	2	0	0	4	1	0	1	0	LINC00338	4	0	0	0.383069
17q25.3	77	0	77	0	20	5	22	50	0	RPTOR	17	72	4	2.17006e-07
18p11.21	19	3	7	9	11	3	0	16	0	CIDEA	5	12	0	0.0410604
18p11.22	5	4	1	0	7	2	0	3	0	VAPA	4	4	1	0.231167
18p11.23	2	0	2	0	2	2	0	0	0	LAMA1	1	9	7	0.503106
18p11.31	5	5	0	0	2	5	0	0	0	DLGAP1	2	3	1	0.0197452
18p11.32	13	9	0	4	6	8	0	5	0	USP14	3	5	0	0.00866821
18q11.1	2	1	1	0	2	2	0	0	0	GREB1L	1	12	0	1
18q11.2	21	16	0	5	7	18	0	3	0	RBBP8	6	16	0	0.000287647
18q12.1	10	4	6	0	5	8	0	2	0	ASXL3	4	2	0	0.0789887
18q12.2	6	2	4	0	7	4	0	2	0	CELF4	4	0	0	0.109371
18q12.3	1	1	0	0	1	0	1	0	0	SLC14A2	1	0	0	0.434783
18q21.1	21	17	4	0	9	17	2	2	0	RNF165	3	12	0	0.000607759
18q21.2	1	1	0	0	1	1	0	0	0	DYNAP	1	0	0	1
18q21.31	4	3	1	0	4	3	0	1	0	MIR122	2	1	1	0.792486
18q21.32	6	6	0	0	3	4	0	2	0	MALT1	2	7	4	0.472481
18q21.33	6	6	0	0	1	6	0	0	0	CDH20	1	2	0	0.0375304
18q22.1	3	1	2	0	2	3	0	0	0	TMX3	1	0	0	0.504919
18q22.2	4	3	1	0	2	4	0	0	0	CD226	1	2	1	0.258731
18q22.3	7	1	5	1	7	2	0	5	0	ZNF407	4	3	0	0.446407
18q23	11	4	7	0	12	1	4	6	0	ZNF516	10	10	0	0.0717253
19p12	11	2	9	0	14	0	3	8	0	ZNF714	7	0	0	0.133339
19p13.11	49	34	15	0	10	22	15	12	0	FCHO1	8	76	0	2.97171e-20
19p13.12	30	30	0	0	9	30	0	0	4	C19orf57	8	61	0	2.05407e-19
19p13.13	6	6	0	0	8	6	0	0	6	MIR181C	8	1	1	5.15262e-14
19p13.2	111	67	42	2	25	70	17	24	4	ZNF490	17	75	0	5.98838e-26
19p13.3	167	47	98	22	21	32	47	88	0	ACER1	8	130	1	2.14788e-28
19q12	2	0	2	0	3	0	0	2	0	TSHZ3	3	0	0	1
19q13.11	11	5	6	0	5	4	0	7	0	LRP3	2	2	0	0.383286
19q13.12	18	5	6	7	7	8	1	9	0	FFAR2	5	2	0	0.107521
19q13.13	3	0	3	0	1	3	0	0	0	SIPA1L3	1	1	1	0.257379
19q13.2	58	34	20	4	22	30	16	12	4	PSG1	15	32	0	3.83548e-11
19q13.31	23	2	14	7	15	2	9	12	0	PSG7	9	2	0	0.00016149
19q13.32	42	35	5	2	9	31	2	9	0	ARHGAP35	4	57	3	1.43357e-07
19q13.33	84	48	31	5	19	35	2	47	5	ASPDH	11	59	0	2.11676e-33
19q13.41	14	6	8	0	8	11	0	3	0	KLK4	6	2	0	0.000106931
19q13.42	62	18	44	0	10	22	9	31	0	CCDC106	3	23	0	7.59382e-05
19q13.43	31	5	24	2	6	6	13	12	0	GALP	5	0	0	0.064303
20p11.1	6	0	4	2	9	0	1	5	0	FAM182B	8	1	0	0.013483
20p11.21	29	0	25	4	12	0	4	25	2	NINL	7	15	0	5.10896e-13
20p11.22	3	0	1	2	4	2	0	1	0	PAX1	3	1	0	0.697008
20p11.23	23	8	1	14	11	8	0	15	0	RALGAPA2	9	9	0	3.72835e-11
20p12.1	19	3	6	10	10	6	0	13	0	KIF16B	9	3	0	3.04736e-06
20p12.2	9	0	4	5	6	0	1	8	0	JAG1	6	12	2	0.000150875
20p12.3	18	1	3	14	10	3	1	14	0	HAO1	6	47	2	1.89424e-09
20p13	87	8	14	65	12	9	5	73	0	NRSN2	6	45	0	7.97075e-34
20q11.21	34	9	21	4	16	13	8	13	3	COMMD7	7	17	0	7.54672e-09
20q11.22	19	7	11	1	8	7	7	5	0	ITCH	4	24	4	8.39829e-08
20q11.23	24	9	13	2	9	9	8	7	0	RBL1	3	12	3	0.000221035
20q12	5	0	4	1	5	0	4	1	0	CHD6	4	2	0	0.0880043
20q13.11	1	0	0	1	9	0	0	1	0	PTPRT	9	0	0	0.113963
20q13.12	62	23	36	3	16	24	6	32	0	NCOA3	7	31	0	2.78078e-18
20q13.13	15	9	6	0	7	9	4	2	0	LINC00494	4	10	0	4.93423e-05
20q13.2	9	3	4	2	10	6	1	2	0	TSHZ2	6	9	0	0.0166562
20q13.31	11	0	11	0	7	4	0	7	2	RAE1	6	14	2	0.00239413
20q13.32	20	0	20	0	14	3	5	12	0	PHACTR3	13	40	0	0.0146001
20q13.33	84	0	84	0	19	4	5	75	0	CDH4	15	30	1	6.02807e-23
21p11.1	2	0	1	1	8	0	0	2	0	BAGE2	7	0	0	1
21p11.2	1	1	0	0	1	1	0	0	0	TEKT4P2	1	0	0	1
21q11.2	10	6	3	1	14	6	2	2	0	ANKRD30BP2	8	0	0	0.00950803
21q21.1	14	10	1	3	6	11	1	2	0	LINC00320	3	5	0	0.00118724
21q21.3	19	18	0	1	3	18	0	1	0	JAM2	2	11	4	1.52351e-06
21q22.11	55	49	5	1	7	47	6	2	0	MIS18A	2	35	0	4.58046e-16
21q22.12	6	3	3	0	4	0	3	3	0	DOPEY2	3	4	0	0.162544
21q22.13	6	0	6	0	2	0	6	0	0	HLCS	2	2	1	0.00111462
21q22.2	5	0	5	0	1	0	5	0	0	DSCAM	1	4	0	0.0146647
21q22.3	35	5	30	0	18	6	11	18	0	COL18A1	16	14	1	0.10971
22q11.1	6	0	6	0	15	0	2	4	0	POTEH	14	0	0	0.224066
22q11.21	39	4	29	6	26	8	4	27	0	RTN4R	15	36	0	0.0774003
22q11.22	10	0	9	1	41	0	3	7	0	MIR650	36	75	0	0.0226043
22q11.23	19	8	11	0	10	3	10	6	0	SGSM1	4	7	0	0.0280862
22q12.1	6	6	0	0	4	6	0	0	0	CCDC117	3	5	0	0.000192309
22q12.2	12	7	4	1	7	6	4	2	0	DRG1	4	4	0	1.39806e-06
22q12.3	3	3	0	0	2	1	0	2	0	CSF2RB	2	3	3	1
22q13.1	21	13	8	0	6	15	4	2	0	DMC1	3	7	0	0.00120162
22q13.2	23	16	7	0	12	17	0	6	0	XPNPEP3	8	40	0	4.30064e-08
22q13.31	17	0	17	0	7	2	11	4	1	WNT7B	4	15	8	4.3325e-05
22q13.32	2	0	2	0	21	0	0	2	0	FAM19A5	21	0	0	0.622684
22q13.33	29	0	29	0	7	0	2	27	0	HDAC10	6	45	2	0.000623126
Xp11.21	25	7	0	18	10	3	0	22	0	SNORA11	7	7	0	0.000776714
Xp11.22	46	13	0	33	8	0	0	46	0	WNK3	5	15	0	3.31447e-08
Xp11.23	99	66	0	33	6	19	0	80	0	CXorf31	3	68	0	3.67551e-08
Xp11.3	12	4	0	8	3	1	0	11	0	DUSP21	3	14	0	0.0312308
Xp11.4	20	4	0	16	4	2	1	17	0	BCOR	4	10	0	0.000111063
Xp21.1	13	2	1	10	6	1	0	12	0	DMD	5	4	4	0.00304456
Xp21.2	9	1	0	8	4	0	0	9	0	GK	3	5	2	0.024115
Xp21.3	9	0	0	9	5	1	0	8	0	ARX	3	0	0	0.0366678
Xp22.11	18	11	0	7	5	0	0	18	0	POLA1	4	9	3	0.10196
Xp22.12	12	2	0	10	5	0	0	12	0	MBTPS2	5	14	1	0.660948
Xp22.13	12	3	0	9	4	1	0	11	0	CDKL5	4	2	0	0.863996
Xp22.2	48	14	0	34	5	1	0	47	0	CLCN4	5	26	0	0.00686138
Xp22.31	13	4	0	9	5	0	0	13	0	FAM9B	5	4	0	0.0791954
Xp22.32	1	0	0	1	8	0	0	1	0	SNORA20	8	0	0	0.846042
Xp22.33	27	13	0	14	25	1	0	26	0	DHRSX	13	58	0	0.0729513
Xq11.1	1	0	0	1	3	0	0	1	0	SPIN4	3	0	0	1
Xq11.2	6	2	0	4	4	1	0	5	0	MIR1468	3	0	0	0.272939
Xq12	11	9	0	2	3	0	0	11	0	AR	3	10	3	0.490997
Xq13.1	46	12	0	34	7	2	0	44	0	EFNB1	5	21	1	5.3391e-10
Xq13.2	20	9	0	11	5	0	2	18	0	DMRTC1	4	5	0	0.00144155
Xq13.3	8	5	0	3	4	2	0	6	0	UPRT	3	2	1	0.36167
Xq21.1	31	14	0	17	9	0	0	31	0	SNORA4	6	27	0	6.92351e-05
Xq21.2	4	2	0	2	3	0	0	4	0	CHM	3	0	0	0.567113
Xq21.31	6	3	0	3	25	0	0	6	0	PCDH11X	21	3	0	0.409278
Xq21.32	2	0	0	2	3	0	0	2	0	FAM133A	3	0	0	0.658335
Xq21.33	3	2	0	1	5	0	0	3	0	DIAPH2	5	6	1	0.422859
Xq22.1	51	15	0	36	5	2	0	49	0	ARMCX5	4	20	0	1.96087e-11
Xq22.2	20	9	0	11	4	6	0	14	0	NGFRAP1	4	5	1	0.00228158
Xq22.3	25	6	0	19	4	1	0	24	0	NUP62CL	4	17	0	6.90917e-05
Xq23	34	12	0	22	6	2	0	32	0	LRCH2	5	27	0	0.000485944
Xq24	50	36	0	14	7	0	0	50	0	GLUD2	6	36	5	0.272019
Xq25	12	1	0	11	5	1	0	11	0	STAG2	5	24	1	0.118883
Xq26.1	16	7	0	9	5	2	0	14	0	BCORL1	5	4	0	0.107385
Xq26.2	22	5	0	17	6	1	0	21	0	CCDC160	3	7	0	0.613761
Xq26.3	44	3	1	40	10	3	0	41	0	SNORD61	9	18	0	2.72511e-07
Xq27.1	14	4	0	10	5	0	0	14	0	SPANXB1	5	9	0	0.475244
Xq27.2	8	1	1	6	5	1	1	6	0	SPANXA2-OT1	4	0	0	0.268255
Xq27.3	32	6	0	26	7	1	0	31	0	FMR1	5	2	1	0.0100197
Xq28	134	26	1	107	36	1	1	132	0	SNORA70	26	85	0	0.139499
Yp11.2	13	0	13	0	5	1	11	1	0	TGIF2LY	3	0	0	0.0184235
Yq11.223	16	15	1	0	3	15	0	1	0	CDY1B	2	0	0	0.000238042
Yq11.23	14	3	6	5	7	0	1	13	0	BPY2C	4	0	0	0.207777

## Sheet: B Top20
Names	Genes	Genes_Loss	Genes_Gain	Genes_Mixed	Patients	G1_only_genes	G3_only_genes	G1_and_G3_genes	Genes_185	Best.Gene	Best.Gene.Patients	Cytoband.Pathways	Best.Gene.Pathways	Fisher's p for CB
3p21.31	149	148	0	1	46	9	0	140	11	KIF9-AS1	43	96	0	3.50859e-141
3p22.1	36	36	0	0	32	0	0	36	6	SNRK	28	27	0	4.94208e-55
3p21.1	37	31	0	6	38	0	0	37	4	MIRLET7G	31	40	1	5.7565e-52
3p25.3	49	48	0	1	38	2	0	47	2	EMC3	33	28	0	1.62646e-48
3p25.1	32	30	0	2	36	0	1	31	1	MRPS25	29	21	0	2.40775e-39
3p22.2	32	32	0	0	36	0	0	32	0	LRRFIP2	36	45	0	6.26161e-38
3p22.3	20	19	0	1	33	0	0	20	2	CLASP2	31	16	0	5.95489e-36
13q34	43	0	6	37	22	3	0	40	0	RASA3	20	34	1	5.08322e-35
3p21.2	31	31	0	0	37	0	0	31	0	ALAS1	31	21	2	1.00773e-30
16p11.2	107	72	27	8	31	70	0	37	4	SLC6A10P	19	65	0	8.4597e-29
19p13.3	167	47	98	22	21	32	47	88	0	ACER1	8	130	1	2.14788e-28
7q11.23	77	8	44	25	23	6	32	39	1	STAG3L3	13	47	0	3.68871e-26
19p13.2	111	67	42	2	25	70	17	24	4	ZNF490	17	75	0	5.98838e-26
3p24.3	16	16	0	0	39	0	0	16	0	UBE2E2	36	13	2	1.16621e-25
12q24.31	77	28	38	11	22	26	25	26	5	NCOR2	19	66	2	2.92542e-21
3p25.2	13	13	0	0	32	0	0	13	0	SYN2	27	52	0	1.60814e-20
8q24.3	102	0	97	5	20	0	23	79	0	TRAPPC9	13	46	0	1.9904e-18
3p26.1	14	14	0	0	30	0	0	14	1	SUMF1	29	27	1	3.68554e-17
8p23.1	83	43	6	34	42	2	12	69	0	FAM90A21P	27	9	0	7.34057e-17
4p14	30	21	0	9	24	19	0	11	1	SNORA51	22	23	0	7.71171e-17
15q11.2	84	2	72	10	45	26	0	58	0	HERC2P3	26	3	0	2.26968e-16
3p24.1	10	10	0	0	31	0	0	10	0	ZCWPW2	22	15	0	5.60106e-16
5q13.2	33	1	17	15	20	1	0	32	1	ARHGEF28	8	15	0	7.32564e-16
3p14.3	27	25	0	2	37	0	0	27	0	DNAH12	31	22	0	1.43628e-15
14q32.33	44	10	14	18	48	0	5	39	4	ADAM6	48	61	0	3.21973e-14
9q34.3	78	4	63	11	21	3	7	68	1	KCNT1	14	74	0	2.54217e-12
12p13.31	60	8	50	2	24	7	39	14	0	CLEC6A	9	44	0	4.73232e-12
19q13.2	58	34	20	4	22	30	16	12	4	PSG1	15	32	0	3.83548e-11
7q35	28	0	26	2	23	0	0	28	1	OR2A1	16	5	1	4.09471e-11
3p24.2	9	9	0	0	27	1	0	8	1	THRB	22	8	1	7.62423e-10
7q11.21	35	0	18	17	20	0	9	26	0	SNORA22	10	9	0	1.13064e-09
16p13.3	159	6	142	11	26	33	12	114	0	SNORA64	18	101	0	4.03459e-09
1q21.2	50	6	38	6	28	8	3	39	1	FAM231D	19	19	0	1.23945e-08
3p14.1	26	26	0	0	24	1	0	25	0	MAGI1	22	11	2	2.86686e-08
1p36.33	61	12	37	12	41	0	20	41	0	CICP27	34	53	0	5.76072e-08
14q24.3	61	51	4	6	27	2	13	46	3	ALDH6A1	21	51	4	1.96685e-07
17q25.3	77	0	77	0	20	5	22	50	0	RPTOR	17	72	4	2.17006e-07
3p26.2	4	4	0	0	28	0	0	4	0	LRRN1	26	4	0	4.57245e-07
3p26.3	5	5	0	0	23	0	0	5	0	CNTN4	20	0	0	8.86697e-06
3p23	4	4	0	0	26	0	0	4	0	ZNF860	20	2	0	3.12383e-05
10q26.3	35	7	3	25	31	9	0	26	0	GPR123	18	27	0	4.09525e-05
3p14.2	12	12	0	0	25	0	0	12	0	FHIT	24	3	3	5.10954e-05
3p13	11	11	0	0	21	0	0	11	0	SHQ1	21	2	0	0.000111332
17p11.2	51	11	39	1	28	15	9	27	0	CCDC144B	15	16	0	0.00013207
5q31.1	60	0	54	6	25	1	0	59	0	SMAD5	18	72	1	0.000166922
2p11.2	27	2	25	0	20	5	6	16	0	PLGLB1	12	22	0	0.000169348
4q13.2	21	16	1	4	25	17	0	4	0	UGT2B17	22	13	10	0.000245525
7q36.3	19	0	11	8	23	0	3	16	0	PTPRN2	19	7	1	0.000262697
3p21.33	2	2	0	0	36	0	0	2	0	ANO10	36	0	0	0.000324295
10q11.22	36	7	18	11	34	4	3	29	2	BMS1P5	17	39	0	0.000329745
5p15.33	29	0	29	0	33	0	0	29	0	CEP72	21	21	0	0.000612753
1q21.1	34	0	31	3	36	1	7	26	0	SRGAP2B	34	14	0	0.000893016
2q37.1	65	23	6	36	22	25	0	40	0	SNORA75	14	38	0	0.00113996
5p13.2	29	0	27	2	21	0	1	28	0	PRLR	11	20	5	0.0139514
14q32.2	34	13	19	2	24	1	6	27	0	BCL11B	12	4	0	0.0153999
8q21.2	10	0	5	5	20	0	7	3	0	REXO1L11P	19	8	0	0.0185167
22q11.22	10	0	9	1	41	0	3	7	0	MIR650	36	75	0	0.0226043
9q21.11	14	8	5	1	29	0	9	5	0	PGM5P2	27	5	0	0.023307
5q35.2	31	0	31	0	21	0	0	31	0	SFXN1	18	36	0	0.0264517
5q32	50	0	48	2	23	0	0	50	0	ABLIM3	18	54	1	0.0402769
3p12.2	2	2	0	0	20	0	0	2	0	ROBO1	19	2	1	0.0461829
14q11.2	96	68	8	20	36	11	34	51	1	BMS1P18	17	35	0	0.0598905
Xp22.33	27	13	0	14	25	1	0	26	0	DHRSX	13	58	0	0.0729513
22q11.21	39	4	29	6	26	8	4	27	0	RTN4R	15	36	0	0.0774003
3p12.3	6	2	2	2	29	0	0	6	0	CNTN3	18	1	0	0.101352
17q21.31	29	21	2	6	32	14	1	11	0	ARL17A	23	16	0	0.109236
5q31.3	74	0	72	2	27	1	0	73	1	PCDHGA1	26	40	0	0.125501
Xq28	134	26	1	107	36	1	1	132	0	SNORA70	26	85	0	0.139499
5q31.2	39	0	35	4	20	0	0	39	0	SPOCK1	17	32	0	0.157413
5q23.2	20	0	16	4	24	0	0	20	0	SNX24	17	17	0	0.163263
5q23.3	10	0	10	0	21	0	0	10	0	SLC27A6	18	5	1	0.25417
8p11.22	12	12	0	0	27	1	0	11	0	ADAM5	25	10	0	0.304294
5q35.1	33	0	30	3	23	0	0	33	0	SLIT3	18	40	1	0.313325
5q33.2	16	0	13	3	22	0	0	16	0	GRIA1	19	19	10	0.375347
Xq21.31	6	3	0	3	25	0	0	6	0	PCDH11X	21	3	0	0.409278
5q11.1	3	0	1	2	28	0	0	3	0	EMB	26	0	0	0.566608
22q13.32	2	0	2	0	21	0	0	2	0	FAM19A5	21	0	0	0.622684
1p36.13	54	33	11	10	27	18	0	36	0	RNU1-4	19	26	0	0.668214
5q33.3	29	0	28	1	22	3	0	26	0	EBF1	18	34	0	0.770229
5q35.3	69	0	69	0	23	0	0	69	0	ADAMTS2	17	63	0	0.846952
5q34	16	0	15	1	21	0	0	16	0	CCNG1	14	13	2	0.919108
9p11.2	5	0	2	3	24	0	0	5	0	FAM27A	16	0	0	0.943821

## Sheet: C p<10^-14
Names	Genes	Genes_Loss	Genes_Gain	Genes_Mixed	Patients	G1_only_genes	G3_only_genes	G1_and_G3_genes	Genes_185	Best.Gene	Best.Gene.Patients	Cytoband.Pathways	Best.Gene.Pathways	Fisher's p for CB
3p21.31	149	148	0	1	46	9	0	140	11	KIF9-AS1	43	96	0	3.50859e-141
3p22.1	36	36	0	0	32	0	0	36	6	SNRK	28	27	0	4.94208e-55
7q22.1	124	1	102	21	15	1	87	36	5	BAIAP2L1	10	74	0	4.25893e-52
3p21.1	37	31	0	6	38	0	0	37	4	MIRLET7G	31	40	1	5.7565e-52
3p25.3	49	48	0	1	38	2	0	47	2	EMC3	33	28	0	1.62646e-48
4p16.3	62	23	0	39	14	22	0	40	0	LETM1	9	34	0	1.03725e-43
3p25.1	32	30	0	2	36	0	1	31	1	MRPS25	29	21	0	2.40775e-39
3p22.2	32	32	0	0	36	0	0	32	0	LRRFIP2	36	45	0	6.26161e-38
3p22.3	20	19	0	1	33	0	0	20	2	CLASP2	31	16	0	5.95489e-36
3q29	61	41	4	16	15	29	2	30	1	PAK2	9	34	8	1.15467e-35
13q34	43	0	6	37	22	3	0	40	0	RASA3	20	34	1	5.08322e-35
20p13	87	8	14	65	12	9	5	73	0	NRSN2	6	45	0	7.97075e-34
19q13.33	84	48	31	5	19	35	2	47	5	ASPDH	11	59	0	2.11676e-33
3p21.2	31	31	0	0	37	0	0	31	0	ALAS1	31	21	2	1.00773e-30
16p11.2	107	72	27	8	31	70	0	37	4	SLC6A10P	19	65	0	8.4597e-29
19p13.3	167	47	98	22	21	32	47	88	0	ACER1	8	130	1	2.14788e-28
7q11.23	77	8	44	25	23	6	32	39	1	STAG3L3	13	47	0	3.68871e-26
19p13.2	111	67	42	2	25	70	17	24	4	ZNF490	17	75	0	5.98838e-26
3p24.3	16	16	0	0	39	0	0	16	0	UBE2E2	36	13	2	1.16621e-25
3q27.1	35	19	0	16	18	17	0	18	0	SNORA63	14	29	0	4.76317e-23
20q13.33	84	0	84	0	19	4	5	75	0	CDH4	15	30	1	6.02807e-23
12q24.31	77	28	38	11	22	26	25	26	5	NCOR2	19	66	2	2.92542e-21
3p25.2	13	13	0	0	32	0	0	13	0	SYN2	27	52	0	1.60814e-20
6q21	57	57	0	0	11	0	39	18	0	BEND3	10	54	0	1.64423e-20
19p13.11	49	34	15	0	10	22	15	12	0	FCHO1	8	76	0	2.97171e-20
7q34	53	1	18	34	12	1	13	39	5	HIPK2	7	65	0	1.36208e-19
19p13.12	30	30	0	0	9	30	0	0	4	C19orf57	8	61	0	2.05407e-19
3q23	28	20	2	6	11	20	1	7	1	CLSTN2	6	32	0	3.8814e-19
9q34.11	32	32	0	0	11	0	27	5	6	GLE1	9	17	0	5.81569e-19
8q24.3	102	0	97	5	20	0	23	79	0	TRAPPC9	13	46	0	1.9904e-18
20q13.12	62	23	36	3	16	24	6	32	0	NCOA3	7	31	0	2.78078e-18
17p13.1	46	11	35	0	6	7	36	3	0	DNAH2	5	74	1	5.8213e-18
3q25.1	29	21	1	7	5	21	1	7	0	CLRN1	4	7	0	8.78877e-18
7q32.1	30	0	19	11	10	0	19	11	4	SND1	7	32	2	1.18588e-17
3p26.1	14	14	0	0	30	0	0	14	1	SUMF1	29	27	1	3.68554e-17
6q15	27	27	0	0	8	0	20	7	4	C6orf163	6	29	0	3.70658e-17
11q13.1	54	14	40	0	5	16	18	20	0	BANF1	4	74	0	4.02219e-17
8p23.1	83	43	6	34	42	2	12	69	0	FAM90A21P	27	9	0	7.34057e-17
4p14	30	21	0	9	24	19	0	11	1	SNORA51	22	23	0	7.71171e-17
1p13.3	53	29	11	13	8	29	7	17	0	SLC6A17	5	55	0	1.31986e-16
15q11.2	84	2	72	10	45	26	0	58	0	HERC2P3	26	3	0	2.26968e-16
21q22.11	55	49	5	1	7	47	6	2	0	MIS18A	2	35	0	4.58046e-16
3p24.1	10	10	0	0	31	0	0	10	0	ZCWPW2	22	15	0	5.60106e-16
5q13.2	33	1	17	15	20	1	0	32	1	ARHGEF28	8	15	0	7.32564e-16
3p14.3	27	25	0	2	37	0	0	27	0	DNAH12	31	22	0	1.43628e-15
10q21.3	23	23	0	0	10	19	0	4	3	DNA2	8	17	1	2.75976e-15
4p16.1	46	6	0	40	15	5	0	41	0	AFAP1	8	19	0	2.14381e-14
14q32.33	44	10	14	18	48	0	5	39	4	ADAM6	48	61	0	3.21973e-14
19p13.13	6	6	0	0	8	6	0	0	6	MIR181C	8	1	1	5.15262e-14
3q26.2	21	10	2	9	7	12	2	7	0	CLDN11	5	19	4	5.4719e-14
