# Supplementary material for: Stratification of clear cell renal cell carcinoma (ccRCC) genomes by gene-directed copy number alteration (CNA) analysis
Source: PLoS One. 2017 May 9;12(5):e0176659. doi: 10.1371/journal.pone.0176659 (PMC5423597; doi:10.1371/journal.pone.0176659)
Supplement: S8 File — These tables contain ten subtables that categorize individual genes at specific chromosomal loci enlisted in a format similar to S2 File and one overview-table of those 10 chromosomal loci. (XLSX) [file pone.0176659.s008.xlsx]

## Sheet: A. 9q34.11
																		Genesets								Pathways
Names	Chr	Cytoband	Gain	Loss	Number of Pathways	p-Value Fisher-test	∑CNV	CNV G1	CNV G3	Gain G1	Gain G3	Loss G1	Loss G3	% CNV	% G1	% G3	%G1 - %G3	Genes_TOP20	Genes.TOP20.gains	Genes.TOP20.losses	Genes_CNV_mixed.type	Genes_TOP20.Mixed.Typed	TSG.Genes	Driver.genes	Genes_3P	HSA04151 PI3K-Akt signaling pathway	HSA05200 Pathways in cancer	HSA04080 Neuroactive ligand-receptor interaction	HSA05206 MicroRNAs in cancer	HSA04010 MAPK signaling pathway	HSA04060 Cytokine-cytokine receptor interaction	HSA05211 Renal cell carcinoma
GLE1	9q	9q34.11	0	9	0	0.0288293	9	2	7	0	0	2	7	18.8%	18.0%	82.0%	-64.0%
ODF2	9q	9q34.11	0	9	0	0.0288293	9	2	7	0	0	2	7	18.8%	18.0%	82.0%	-64.0%
SLC27A4	9q	9q34.11	0	4	2	0.0296902	4	0	4	0	0	0	4	8.3%	0.0%	100.0%	-100.0%
URM1	9q	9q34.11	0	4	1	0.0296902	4	0	4	0	0	0	4	8.3%	0.0%	100.0%	-100.0%
CERCAM	9q	9q34.11	0	4	0	0.0296902	4	0	4	0	0	0	4	8.3%	0.0%	100.0%	-100.0%
COQ4	9q	9q34.11	0	4	0	0.0296902	4	0	4	0	0	0	4	8.3%	0.0%	100.0%	-100.0%
MIR219-2	9q	9q34.11	0	4	0	0.0296902	4	0	4	0	0	0	4	8.3%	0.0%	100.0%	-100.0%
TRUB2	9q	9q34.11	0	4	0	0.0296902	4	0	4	0	0	0	4	8.3%	0.0%	100.0%	-100.0%
C9orf106	9q	9q34.11	0	3	0	0.0750988	3	0	3	0	0	0	3	6.3%	0.0%	100.0%	-100.0%
SWI5	9q	9q34.11	0	3	0	0.0750988	3	0	3	0	0	0	3	6.3%	0.0%	100.0%	-100.0%
DNM1	9q	9q34.11	0	2	4	0.183575	2	0	2	0	0	0	2	4.2%	0.0%	100.0%	-100.0%
MIR199B	9q	9q34.11	0	2	1	0.183575	2	0	2	0	0	0	2	4.2%	0.0%	100.0%	-100.0%												1
GOLGA2	9q	9q34.11	0	2	0	0.183575	2	0	2	0	0	0	2	4.2%	0.0%	100.0%	-100.0%
SPTAN1	9q	9q34.11	0	6	1	0.380313	6	2	4	0	0	2	4	12.5%	27.8%	72.2%	-44.4%							1
CCBL1	9q	9q34.11	0	1	3	0.434783	1	0	1	0	0	0	1	2.1%	0.0%	100.0%	-100.0%
ASS1	9q	9q34.11	0	1	2	0.434783	1	0	1	0	0	0	1	2.1%	0.0%	100.0%	-100.0%
CRAT	9q	9q34.11	0	1	1	0.434783	1	0	1	0	0	0	1	2.1%	0.0%	100.0%	-100.0%
DOLPP1	9q	9q34.11	0	1	1	0.434783	1	0	1	0	0	0	1	2.1%	0.0%	100.0%	-100.0%
ENDOG	9q	9q34.11	0	1	1	0.434783	1	0	1	0	0	0	1	2.1%	0.0%	100.0%	-100.0%
C9orf114	9q	9q34.11	0	1	0	0.434783	1	0	1	0	0	0	1	2.1%	0.0%	100.0%	-100.0%
C9orf16	9q	9q34.11	0	1	0	0.434783	1	0	1	0	0	0	1	2.1%	0.0%	100.0%	-100.0%
CIZ1	9q	9q34.11	0	1	0	0.434783	1	0	1	0	0	0	1	2.1%	0.0%	100.0%	-100.0%
FAM129B	9q	9q34.11	0	1	0	0.434783	1	0	1	0	0	0	1	2.1%	0.0%	100.0%	-100.0%							1
GPR107	9q	9q34.11	0	1	0	0.434783	1	0	1	0	0	0	1	2.1%	0.0%	100.0%	-100.0%
HMCN2	9q	9q34.11	0	1	0	0.434783	1	0	1	0	0	0	1	2.1%	0.0%	100.0%	-100.0%
IER5L	9q	9q34.11	0	1	0	0.434783	1	0	1	0	0	0	1	2.1%	0.0%	100.0%	-100.0%
LCN2	9q	9q34.11	0	1	0	0.434783	1	0	1	0	0	0	1	2.1%	0.0%	100.0%	-100.0%
PPP2R4	9q	9q34.11	0	1	0	0.434783	1	0	1	0	0	0	1	2.1%	0.0%	100.0%	-100.0%						1
TBC1D13	9q	9q34.11	0	1	0	0.434783	1	0	1	0	0	0	1	2.1%	0.0%	100.0%	-100.0%
ZER1	9q	9q34.11	0	1	0	0.434783	1	0	1	0	0	0	1	2.1%	0.0%	100.0%	-100.0%
FNBP1	9q	9q34.11	0	2	0	1	2	1	1	0	0	1	1	4.2%	43.5%	56.5%	-13.0%
WDR34	9q	9q34.11	0	2	0	1	2	1	1	0	0	1	1	4.2%	43.5%	56.5%	-13.0%
		p-Value combined:				5.81569e-19

## Sheet: B 16p11.2
																		Genesets								Pathways
Names	Chr	Cytoband	Gain	Loss	Number of Pathways	p-Value Fisher-test	∑CNV	CNV G1	CNV G3	Gain G1	Gain G3	Loss G1	Loss G3	% CNV	% G1	% G3	%G1 - %G3	Genes_TOP20	Genes.TOP20.gains	Genes.TOP20.losses	Genes_CNV_mixed.type	Genes_TOP20.Mixed.Typed	TSG.Genes	Driver.genes	Genes_3P	HSA04151 PI3K-Akt signaling pathway	HSA05200 Pathways in cancer	HSA04080 Neuroactive ligand-receptor interaction	HSA05206 MicroRNAs in cancer	HSA04010 MAPK signaling pathway	HSA04060 Cytokine-cytokine receptor interaction	HSA05211 Renal cell carcinoma
CORO1A	16p	16p11.2	0	5	2	0.0592988	5	5	0	0	0	5	0	10.4%	100.0%	0.0%	100.0%
SLX1A	16p	16p11.2	0	5	1	0.0592988	5	5	0	0	0	5	0	10.4%	100.0%	0.0%	100.0%
BOLA2B	16p	16p11.2	0	5	0	0.0592988	5	5	0	0	0	5	0	10.4%	100.0%	0.0%	100.0%
SLX1A-SULT1A3	16p	16p11.2	0	5	0	0.0592988	5	5	0	0	0	5	0	10.4%	100.0%	0.0%	100.0%
SPN	16p	16p11.2	0	4	2	0.121304	4	4	0	0	0	4	0	8.3%	100.0%	0.0%	100.0%
QPRT	16p	16p11.2	0	4	1	0.121304	4	4	0	0	0	4	0	8.3%	100.0%	0.0%	100.0%
C16orf54	16p	16p11.2	0	4	0	0.121304	4	4	0	0	0	4	0	8.3%	100.0%	0.0%	100.0%
HERC2P4	16p	16p11.2	4	4	0	0.148988	8	5	2	4	0	1	2	16.7%	65.8%	34.2%	31.6%				1
CLN3	16p	16p11.2	0	3	1	0.246377	3	3	0	0	0	3	0	6.3%	100.0%	0.0%	100.0%
EIF3CL	16p	16p11.2	0	3	1	0.246377	3	3	0	0	0	3	0	6.3%	100.0%	0.0%	100.0%
NUPR1	16p	16p11.2	0	3	1	0.246377	3	3	0	0	0	3	0	6.3%	100.0%	0.0%	100.0%
APOBR	16p	16p11.2	0	3	0	0.246377	3	3	0	0	0	3	0	6.3%	100.0%	0.0%	100.0%
CCDC101	16p	16p11.2	0	3	0	0.246377	3	3	0	0	0	3	0	6.3%	100.0%	0.0%	100.0%
IL27	16p	16p11.2	0	3	0	0.246377	3	3	0	0	0	3	0	6.3%	100.0%	0.0%	100.0%
NPIPB6	16p	16p11.2	0	3	0	0.246377	3	3	0	0	0	3	0	6.3%	100.0%	0.0%	100.0%
NPIPB7	16p	16p11.2	0	3	0	0.246377	3	3	0	0	0	3	0	6.3%	100.0%	0.0%	100.0%
PRSS36	16p	16p11.2	0	3	0	0.246377	3	3	0	0	0	3	0	6.3%	100.0%	0.0%	100.0%
PRSS8	16p	16p11.2	0	3	0	0.246377	3	3	0	0	0	3	0	6.3%	100.0%	0.0%	100.0%
SBK1	16p	16p11.2	0	3	0	0.246377	3	3	0	0	0	3	0	6.3%	100.0%	0.0%	100.0%
ZG16	16p	16p11.2	0	3	0	0.246377	3	3	0	0	0	3	0	6.3%	100.0%	0.0%	100.0%
SLC6A10P	16p	16p11.2	19	0	0	0.370743	19	9	10	9	10	0	0	39.6%	40.9%	59.1%	-18.2%
ITGAM	16p	16p11.2	0	2	13	0.497585	2	2	0	0	0	2	0	4.2%	100.0%	0.0%	100.0%
PYCARD	16p	16p11.2	0	2	6	0.497585	2	2	0	0	0	2	0	4.2%	100.0%	0.0%	100.0%						1
CDIPT	16p	16p11.2	0	2	3	0.497585	2	2	0	0	0	2	0	4.2%	100.0%	0.0%	100.0%
STX1B	16p	16p11.2	0	2	2	0.497585	2	2	0	0	0	2	0	4.2%	100.0%	0.0%	100.0%
FUS	16p	16p11.2	0	2	1	0.497585	2	2	0	0	0	2	0	4.2%	100.0%	0.0%	100.0%
PYDC1	16p	16p11.2	0	2	1	0.497585	2	2	0	0	0	2	0	4.2%	100.0%	0.0%	100.0%
SLX1B	16p	16p11.2	0	2	1	0.497585	2	2	0	0	0	2	0	4.2%	100.0%	0.0%	100.0%
SULT1A4	16p	16p11.2	0	2	1	0.497585	2	2	0	0	0	2	0	4.2%	100.0%	0.0%	100.0%
AHSP	16p	16p11.2	2	0	0	0.497585	2	2	0	2	0	0	0	4.2%	100.0%	0.0%	100.0%
ASPHD1	16p	16p11.2	0	2	0	0.497585	2	2	0	0	0	2	0	4.2%	100.0%	0.0%	100.0%
BOLA2	16p	16p11.2	0	2	0	0.497585	2	2	0	0	0	2	0	4.2%	100.0%	0.0%	100.0%
CDIPT-AS1	16p	16p11.2	0	2	0	0.497585	2	2	0	0	0	2	0	4.2%	100.0%	0.0%	100.0%
KCTD13	16p	16p11.2	0	2	0	0.497585	2	2	0	0	0	2	0	4.2%	100.0%	0.0%	100.0%
MVP	16p	16p11.2	0	2	0	0.497585	2	2	0	0	0	2	0	4.2%	100.0%	0.0%	100.0%
SEZ6L2	16p	16p11.2	0	2	0	0.497585	2	2	0	0	0	2	0	4.2%	100.0%	0.0%	100.0%
TRIM72	16p	16p11.2	0	2	0	0.497585	2	2	0	0	0	2	0	4.2%	100.0%	0.0%	100.0%
RRN3P2	16p	16p11.2	1	2	0	0.497585	3	3	0	1	0	2	0	6.3%	100.0%	0.0%	100.0%
TP53TG3C	16p	16p11.2	13	0	0	0.511451	13	6	7	6	7	0	0	27.1%	39.7%	60.3%	-20.5%
STX4	16p	16p11.2	0	4	2	0.621595	4	3	1	0	0	3	1	8.3%	69.8%	30.2%	39.5%
VKORC1	16p	16p11.2	0	4	1	0.621595	4	3	1	0	0	3	1	8.3%	69.8%	30.2%	39.5%
BCKDK	16p	16p11.2	0	4	0	0.621595	4	3	1	0	0	3	1	8.3%	69.8%	30.2%	39.5%
KAT8	16p	16p11.2	0	4	0	0.621595	4	3	1	0	0	3	1	8.3%	69.8%	30.2%	39.5%
PRSS53	16p	16p11.2	0	4	0	0.621595	4	3	1	0	0	3	1	8.3%	69.8%	30.2%	39.5%
ZNF646	16p	16p11.2	0	4	0	0.621595	4	3	1	0	0	3	1	8.3%	69.8%	30.2%	39.5%
ZNF668	16p	16p11.2	0	4	0	0.621595	4	3	1	0	0	3	1	8.3%	69.8%	30.2%	39.5%
TP53TG3	16p	16p11.2	8	5	0	0.640934	13	8	5	4	4	4	1	27.1%	55.2%	44.8%	10.3%				1
DCTPP1	16p	16p11.2	2	1	1	1	3	2	1	1	1	1	0	6.3%	60.6%	39.4%	21.2%
SEPHS2	16p	16p11.2	2	1	1	1	3	2	1	1	1	1	0	6.3%	60.6%	39.4%	21.2%
TP53TG3D	16p	16p11.2	7	2	0	1	9	5	3	4	3	1	0	18.8%	56.2%	43.8%	12.4%				1
ZNF48	16p	16p11.2	2	1	0	1	3	2	1	1	1	1	0	6.3%	60.6%	39.4%	21.2%
ZNF771	16p	16p11.2	2	1	0	1	3	2	1	1	1	1	0	6.3%	60.6%	39.4%	21.2%
ITGAL	16p	16p11.2	0	1	11	1	1	1	0	0	0	1	0	2.1%	100.0%	0.0%	100.0%
LAT	16p	16p11.2	0	1	7	1	1	1	0	0	0	1	0	2.1%	100.0%	0.0%	100.0%
COX6A2	16p	16p11.2	3	0	6	1	3	2	1	2	1	0	0	6.3%	60.6%	39.4%	21.2%
CD19	16p	16p11.2	0	1	5	1	1	1	0	0	0	1	0	2.1%	100.0%	0.0%	100.0%									1
ALDOA	16p	16p11.2	3	0	4	1	3	2	1	2	1	0	0	6.3%	60.6%	39.4%	21.2%
MYLPF	16p	16p11.2	2	0	4	1	2	1	1	1	1	0	0	4.2%	43.5%	56.5%	-13.0%
ATP2A1	16p	16p11.2	0	1	3	1	1	1	0	0	0	1	0	2.1%	100.0%	0.0%	100.0%
CTF1	16p	16p11.2	0	1	2	1	1	1	0	0	0	1	0	2.1%	100.0%	0.0%	100.0%														1
EIF3C	16p	16p11.2	0	1	1	1	1	1	0	0	0	1	0	2.1%	100.0%	0.0%	100.0%
HSD3B7	16p	16p11.2	0	1	1	1	1	1	0	0	0	1	0	2.1%	100.0%	0.0%	100.0%
ITGAD	16p	16p11.2	3	0	1	1	3	2	1	2	1	0	0	6.3%	60.6%	39.4%	21.2%
ORAI3	16p	16p11.2	0	1	1	1	1	1	0	0	0	1	0	2.1%	100.0%	0.0%	100.0%
SETD1A	16p	16p11.2	0	1	1	1	1	1	0	0	0	1	0	2.1%	100.0%	0.0%	100.0%
SH2B1	16p	16p11.2	0	1	1	1	1	1	0	0	0	1	0	2.1%	100.0%	0.0%	100.0%
SULT1A1	16p	16p11.2	0	1	1	1	1	1	0	0	0	1	0	2.1%	100.0%	0.0%	100.0%
SULT1A2	16p	16p11.2	0	1	1	1	1	1	0	0	0	1	0	2.1%	100.0%	0.0%	100.0%
TAOK2	16p	16p11.2	3	0	1	1	3	2	1	2	1	0	0	6.3%	60.6%	39.4%	21.2%													1
ARMC5	16p	16p11.2	3	0	0	1	3	2	1	2	1	0	0	6.3%	60.6%	39.4%	21.2%
ATXN2L	16p	16p11.2	0	1	0	1	1	1	0	0	0	1	0	2.1%	100.0%	0.0%	100.0%
BCL7C	16p	16p11.2	0	1	0	1	1	1	0	0	0	1	0	2.1%	100.0%	0.0%	100.0%
C16orf58	16p	16p11.2	3	0	0	1	3	2	1	2	1	0	0	6.3%	60.6%	39.4%	21.2%
C16orf92	16p	16p11.2	3	0	0	1	3	2	1	2	1	0	0	6.3%	60.6%	39.4%	21.2%
CD2BP2	16p	16p11.2	2	0	0	1	2	1	1	1	1	0	0	4.2%	43.5%	56.5%	-13.0%
CLUHP3	16p	16p11.2	1	0	0	1	1	1	0	1	0	0	0	2.1%	100.0%	0.0%	100.0%
DOC2A	16p	16p11.2	3	0	0	1	3	2	1	2	1	0	0	6.3%	60.6%	39.4%	21.2%
FAM57B	16p	16p11.2	3	0	0	1	3	2	1	2	1	0	0	6.3%	60.6%	39.4%	21.2%
FBRS	16p	16p11.2	0	1	0	1	1	1	0	0	0	1	0	2.1%	100.0%	0.0%	100.0%
FBXL19	16p	16p11.2	0	1	0	1	1	1	0	0	0	1	0	2.1%	100.0%	0.0%	100.0%
HIRIP3	16p	16p11.2	3	0	0	1	3	2	1	2	1	0	0	6.3%	60.6%	39.4%	21.2%
INO80E	16p	16p11.2	3	0	0	1	3	2	1	2	1	0	0	6.3%	60.6%	39.4%	21.2%
KIF22	16p	16p11.2	0	1	0	1	1	1	0	0	0	1	0	2.1%	100.0%	0.0%	100.0%
MAZ	16p	16p11.2	0	1	0	1	1	1	0	0	0	1	0	2.1%	100.0%	0.0%	100.0%
MIR762	16p	16p11.2	0	1	0	1	1	1	0	0	0	1	0	2.1%	100.0%	0.0%	100.0%
NFATC2IP	16p	16p11.2	0	1	0	1	1	1	0	0	0	1	0	2.1%	100.0%	0.0%	100.0%
NPIPB9	16p	16p11.2	0	1	0	1	1	1	0	0	0	1	0	2.1%	100.0%	0.0%	100.0%
PAGR1	16p	16p11.2	0	1	0	1	1	1	0	0	0	1	0	2.1%	100.0%	0.0%	100.0%
PPP4C	16p	16p11.2	3	0	0	1	3	2	1	2	1	0	0	6.3%	60.6%	39.4%	21.2%
PRR14	16p	16p11.2	0	1	0	1	1	1	0	0	0	1	0	2.1%	100.0%	0.0%	100.0%
PRRT2	16p	16p11.2	0	1	0	1	1	1	0	0	0	1	0	2.1%	100.0%	0.0%	100.0%
RABEP2	16p	16p11.2	0	1	0	1	1	1	0	0	0	1	0	2.1%	100.0%	0.0%	100.0%
SEPTIN01	16p	16p11.2	2	0	0	1	2	1	1	1	1	0	0	4.2%	43.5%	56.5%	-13.0%
SLC5A2	16p	16p11.2	3	0	0	1	3	2	1	2	1	0	0	6.3%	60.6%	39.4%	21.2%
SNX29P2	16p	16p11.2	0	1	0	1	1	1	0	0	0	1	0	2.1%	100.0%	0.0%	100.0%
SPNS1	16p	16p11.2	0	1	0	1	1	1	0	0	0	1	0	2.1%	100.0%	0.0%	100.0%
TBC1D10B	16p	16p11.2	2	0	0	1	2	1	1	1	1	0	0	4.2%	43.5%	56.5%	-13.0%
TBX6	16p	16p11.2	3	0	0	1	3	2	1	2	1	0	0	6.3%	60.6%	39.4%	21.2%
TGFB1I1	16p	16p11.2	3	0	0	1	3	2	1	2	1	0	0	6.3%	60.6%	39.4%	21.2%
TMEM219	16p	16p11.2	1	0	0	1	1	1	0	1	0	0	0	2.1%	100.0%	0.0%	100.0%
TUFM	16p	16p11.2	0	1	0	1	1	1	0	0	0	1	0	2.1%	100.0%	0.0%	100.0%
YPEL3	16p	16p11.2	3	0	0	1	3	2	1	2	1	0	0	6.3%	60.6%	39.4%	21.2%						1
ZNF688	16p	16p11.2	0	1	0	1	1	1	0	0	0	1	0	2.1%	100.0%	0.0%	100.0%
ZNF689	16p	16p11.2	0	1	0	1	1	1	0	0	0	1	0	2.1%	100.0%	0.0%	100.0%
ZNF720	16p	16p11.2	1	0	0	1	1	1	0	1	0	0	0	2.1%	100.0%	0.0%	100.0%
ZNF785	16p	16p11.2	0	1	0	1	1	1	0	0	0	1	0	2.1%	100.0%	0.0%	100.0%
ZNF843	16p	16p11.2	3	0	0	1	3	2	1	2	1	0	0	6.3%	60.6%	39.4%	21.2%
		p-Value combined:				8.4597e-29

## Sheet: C 19p13.12
																		Genesets								Pathways
Names	Chr	Cytoband	Gain	Loss	Number of Pathways	p-Value Fisher-test	∑CNV	CNV G1	CNV G3	Gain G1	Gain G3	Loss G1	Loss G3	% CNV	% G1	% G3	%G1 - %G3	Genes_TOP20	Genes.TOP20.gains	Genes.TOP20.losses	Genes_CNV_mixed.type	Genes_TOP20.Mixed.Typed	TSG.Genes	Driver.genes	Genes_3P	HSA04151 PI3K-Akt signaling pathway	HSA05200 Pathways in cancer	HSA04080 Neuroactive ligand-receptor interaction	HSA05206 MicroRNAs in cancer	HSA04010 MAPK signaling pathway	HSA04060 Cytokine-cytokine receptor interaction	HSA05211 Renal cell carcinoma
C19orf57	19p	19p13.12	0	8	0	0.00647004	8	8	0	0	0	8	0	16.7%	100.0%	0.0%	100.0%
CC2D1A	19p	19p13.12	0	8	0	0.00647004	8	8	0	0	0	8	0	16.7%	100.0%	0.0%	100.0%
NDUFB7	19p	19p13.12	0	5	5	0.0592988	5	5	0	0	0	5	0	10.4%	100.0%	0.0%	100.0%
TECR	19p	19p13.12	0	5	2	0.0592988	5	5	0	0	0	5	0	10.4%	100.0%	0.0%	100.0%
CLEC17A	19p	19p13.12	0	4	0	0.121304	4	4	0	0	0	4	0	8.3%	100.0%	0.0%	100.0%
EMR3	19p	19p13.12	0	4	0	0.121304	4	4	0	0	0	4	0	8.3%	100.0%	0.0%	100.0%
MIR639	19p	19p13.12	0	4	0	0.121304	4	4	0	0	0	4	0	8.3%	100.0%	0.0%	100.0%
PODNL1	19p	19p13.12	0	4	0	0.121304	4	4	0	0	0	4	0	8.3%	100.0%	0.0%	100.0%
DNAJB1	19p	19p13.12	0	3	2	0.246377	3	3	0	0	0	3	0	6.3%	100.0%	0.0%	100.0%
CD97	19p	19p13.12	0	3	0	0.246377	3	3	0	0	0	3	0	6.3%	100.0%	0.0%	100.0%
PKN1	19p	19p13.12	0	2	2	0.497585	2	2	0	0	0	2	0	4.2%	100.0%	0.0%	100.0%									1
PTGER1	19p	19p13.12	0	2	2	0.497585	2	2	0	0	0	2	0	4.2%	100.0%	0.0%	100.0%											1
CYP4F22	19p	19p13.12	0	2	0	0.497585	2	2	0	0	0	2	0	4.2%	100.0%	0.0%	100.0%
GIPC1	19p	19p13.12	0	2	0	0.497585	2	2	0	0	0	2	0	4.2%	100.0%	0.0%	100.0%
PGLYRP2	19p	19p13.12	0	2	0	0.497585	2	2	0	0	0	2	0	4.2%	100.0%	0.0%	100.0%
PRKACA	19p	19p13.12	0	1	46	1	1	1	0	0	0	1	0	2.1%	100.0%	0.0%	100.0%													1
TPM4	19p	19p13.12	0	1	4	1	1	1	0	0	0	1	0	2.1%	100.0%	0.0%	100.0%
OR7C2	19p	19p13.12	0	1	1	1	1	1	0	0	0	1	0	2.1%	100.0%	0.0%	100.0%
RAB8A	19p	19p13.12	0	1	1	1	1	1	0	0	0	1	0	2.1%	100.0%	0.0%	100.0%
SLC1A6	19p	19p13.12	0	1	1	1	1	1	0	0	0	1	0	2.1%	100.0%	0.0%	100.0%
ASF1B	19p	19p13.12	0	1	0	1	1	1	0	0	0	1	0	2.1%	100.0%	0.0%	100.0%
C19orf67	19p	19p13.12	0	1	0	1	1	1	0	0	0	1	0	2.1%	100.0%	0.0%	100.0%
CIB3	19p	19p13.12	0	1	0	1	1	1	0	0	0	1	0	2.1%	100.0%	0.0%	100.0%
DDX39A	19p	19p13.12	0	1	0	1	1	1	0	0	0	1	0	2.1%	100.0%	0.0%	100.0%
hsa-mir-1199	19p	19p13.12	0	1	0	1	1	1	0	0	0	1	0	2.1%	100.0%	0.0%	100.0%
HSH2D	19p	19p13.12	0	1	0	1	1	1	0	0	0	1	0	2.1%	100.0%	0.0%	100.0%
IL27RA	19p	19p13.12	0	1	0	1	1	1	0	0	0	1	0	2.1%	100.0%	0.0%	100.0%
PALM3	19p	19p13.12	0	1	0	1	1	1	0	0	0	1	0	2.1%	100.0%	0.0%	100.0%
RLN3	19p	19p13.12	0	1	0	1	1	1	0	0	0	1	0	2.1%	100.0%	0.0%	100.0%
SAMD1	19p	19p13.12	0	1	0	1	1	1	0	0	0	1	0	2.1%	100.0%	0.0%	100.0%
		p-Value combined:				2.05407e-19

## Sheet: D 9p13
																		Genesets								Pathways
Names	Chr	Cytoband	Gain	Loss	Number of Pathways	p-Value Fisher-test	∑CNV	CNV G1	CNV G3	Gain G1	Gain G3	Loss G1	Loss G3	% CNV	% G1	% G3	%G1 - %G3	Genes_TOP20	Genes.TOP20.gains	Genes.TOP20.losses	Genes_CNV_mixed.type	Genes_TOP20.Mixed.Typed	TSG.Genes	Driver.genes	Genes_3P	HSA04151 PI3K-Akt signaling pathway	HSA05200 Pathways in cancer	HSA04080 Neuroactive ligand-receptor interaction	HSA05206 MicroRNAs in cancer	HSA04010 MAPK signaling pathway	HSA04060 Cytokine-cytokine receptor interaction	HSA05211 Renal cell carcinoma
KIF24	9p	9p13.3	0	5	0	0.0113106	5	0	5	0	0	0	5	10.4%	0.0%	100.0%	-100.0%
NUDT2	9p	9p13.3	0	4	2	0.0296902	4	0	4	0	0	0	4	8.3%	0.0%	100.0%	-100.0%
GRHPR	9p	9p13.2	0	3	3	0.0750988	3	0	3	0	0	0	3	6.3%	0.0%	100.0%	-100.0%
POLR1E	9p	9p13.2	0	3	3	0.0750988	3	0	3	0	0	0	3	6.3%	0.0%	100.0%	-100.0%
ZBTB5	9p	9p13.2	0	3	0	0.0750988	3	0	3	0	0	0	3	6.3%	0.0%	100.0%	-100.0%
C9orf24	9p	9p13.3	0	2	0	0.183575	2	0	2	0	0	0	2	4.2%	0.0%	100.0%	-100.0%
FAM219A	9p	9p13.3	0	2	0	0.183575	2	0	2	0	0	0	2	4.2%	0.0%	100.0%	-100.0%
KIAA1161	9p	9p13.3	0	2	0	0.183575	2	0	2	0	0	0	2	4.2%	0.0%	100.0%	-100.0%
FBXO10	9p	9p13.2	0	2	0	0.183575	2	0	2	0	0	0	2	4.2%	0.0%	100.0%	-100.0%
MELK	9p	9p13.2	0	2	0	0.183575	2	0	2	0	0	0	2	4.2%	0.0%	100.0%	-100.0%
CCL19	9p	9p13.3	0	1	3	0.434783	1	0	1	0	0	0	1	2.1%	0.0%	100.0%	-100.0%														1
DNAI1	9p	9p13.3	0	1	1	0.434783	1	0	1	0	0	0	1	2.1%	0.0%	100.0%	-100.0%
RUSC2	9p	9p13.3	0	1	0	0.434783	1	0	1	0	0	0	1	2.1%	0.0%	100.0%	-100.0%
SNORD121A	9p	9p13.3	0	1	0	0.434783	1	0	1	0	0	0	1	2.1%	0.0%	100.0%	-100.0%
EXOSC3	9p	9p13.2	0	1	1	0.434783	1	0	1	0	0	0	1	2.1%	0.0%	100.0%	-100.0%
DCAF10	9p	9p13.2	0	1	0	0.434783	1	0	1	0	0	0	1	2.1%	0.0%	100.0%	-100.0%
FRMPD1	9p	9p13.2	0	1	0	0.434783	1	0	1	0	0	0	1	2.1%	0.0%	100.0%	-100.0%
RNF38	9p	9p13.2	0	1	0	0.434783	1	0	1	0	0	0	1	2.1%	0.0%	100.0%	-100.0%
SLC25A51	9p	9p13.2	0	1	0	0.434783	1	0	1	0	0	0	1	2.1%	0.0%	100.0%	-100.0%
TOMM5	9p	9p13.2	0	1	0	0.434783	1	0	1	0	0	0	1	2.1%	0.0%	100.0%	-100.0%
TRMT10B	9p	9p13.2	0	1	0	0.434783	1	0	1	0	0	0	1	2.1%	0.0%	100.0%	-100.0%
		p-Value combined:				2.75107e-15

## Sheet: E 9p21.1
																		Genesets								Pathways
Names	Chr	Cytoband	Gain	Loss	Number of Pathways	p-Value Fisher-test	∑CNV	CNV G1	CNV G3	Gain G1	Gain G3	Loss G1	Loss G3	% CNV	% G1	% G3	%G1 - %G3	Genes_TOP20	Genes.TOP20.gains	Genes.TOP20.losses	Genes_CNV_mixed.type	Genes_TOP20.Mixed.Typed	TSG.Genes	Driver.genes	Genes_3P	HSA04151 PI3K-Akt signaling pathway	HSA05200 Pathways in cancer	HSA04080 Neuroactive ligand-receptor interaction	HSA05206 MicroRNAs in cancer	HSA04010 MAPK signaling pathway	HSA04060 Cytokine-cytokine receptor interaction	HSA05211 Renal cell carcinoma
DDX58	9p	9p21.1	0	2	9	0.183575	2	0	2	0	0	0	2	4.2%	0.0%	100.0%	-100.0%
NDUFB6	9p	9p21.1	0	2	5	0.183575	2	0	2	0	0	0	2	4.2%	0.0%	100.0%	-100.0%
TOPORS	9p	9p21.1	0	2	0	0.183575	2	0	2	0	0	0	2	4.2%	0.0%	100.0%	-100.0%						1
TOPORS-AS1	9p	9p21.1	0	2	0	0.183575	2	0	2	0	0	0	2	4.2%	0.0%	100.0%	-100.0%
IFNA13	9p	9p21.3	0	1	15	0.434783	1	0	1	0	0	0	1	2.1%	0.0%	100.0%	-100.0%									1					1
IFNA2	9p	9p21.3	0	1	15	0.434783	1	0	1	0	0	0	1	2.1%	0.0%	100.0%	-100.0%									1					1
IFNA5	9p	9p21.3	0	1	15	0.434783	1	0	1	0	0	0	1	2.1%	0.0%	100.0%	-100.0%									1					1
IFNA6	9p	9p21.3	0	1	15	0.434783	1	0	1	0	0	0	1	2.1%	0.0%	100.0%	-100.0%									1					1
IFNA8	9p	9p21.3	0	1	15	0.434783	1	0	1	0	0	0	1	2.1%	0.0%	100.0%	-100.0%									1					1
KLHL9	9p	9p21.3	0	1	1	0.434783	1	0	1	0	0	0	1	2.1%	0.0%	100.0%	-100.0%
ELAVL2	9p	9p21.3	1	0	0	0.434783	1	0	1	0	1	0	0	2.1%	0.0%	100.0%	-100.0%
MIR31HG	9p	9p21.3	0	1	0	0.434783	1	0	1	0	0	0	1	2.1%	0.0%	100.0%	-100.0%
TAF1L	9p	9p21.1	0	1	1	0.434783	1	0	1	0	0	0	1	2.1%	0.0%	100.0%	-100.0%
LINGO2	9p	9p21.1	1	0	0	0.434783	1	0	1	0	1	0	0	2.1%	0.0%	100.0%	-100.0%
MIR873	9p	9p21.1	1	0	0	0.434783	1	0	1	0	1	0	0	2.1%	0.0%	100.0%	-100.0%
		p-Value combined:				9.6156e-08

## Sheet: F 4p16.3
																		Genesets								Pathways
Names	Chr	Cytoband	Gain	Loss	Number of Pathways	p-Value Fisher-test	∑CNV	CNV G1	CNV G3	Gain G1	Gain G3	Loss G1	Loss G3	% CNV	% G1	% G3	%G1 - %G3	Genes_TOP20	Genes.TOP20.gains	Genes.TOP20.losses	Genes_CNV_mixed.type	Genes_TOP20.Mixed.Typed	TSG.Genes	Driver.genes	Genes_3P	HSA04151 PI3K-Akt signaling pathway	HSA05200 Pathways in cancer	HSA04080 Neuroactive ligand-receptor interaction	HSA05206 MicroRNAs in cancer	HSA04010 MAPK signaling pathway	HSA04060 Cytokine-cytokine receptor interaction	HSA05211 Renal cell carcinoma
RNF4	4p	4p16.3	3	3	0	0.0357816	6	3	3	0	3	3	0	12.5%	43.5%	56.5%	-13.0%
MXD4	4p	4p16.3	3	2	0	0.0383395	5	2	3	0	3	2	0	10.4%	33.9%	66.1%	-32.2%
ZFYVE28	4p	4p16.3	3	2	0	0.0383395	5	2	3	0	3	2	0	10.4%	33.9%	66.1%	-32.2%
MYL5	4p	4p16.3	4	3	4	0.0618363	7	2	5	0	4	2	1	14.6%	23.5%	76.5%	-52.9%				1
PDE6B	4p	4p16.3	4	3	2	0.0618363	7	2	5	0	4	2	1	14.6%	23.5%	76.5%	-52.9%				1
ATP5I	4p	4p16.3	4	3	1	0.0618363	7	2	5	0	4	2	1	14.6%	23.5%	76.5%	-52.9%				1
MFSD7	4p	4p16.3	4	3	0	0.0618363	7	2	5	0	4	2	1	14.6%	23.5%	76.5%	-52.9%				1
CPLX1	4p	4p16.3	5	2	1	0.106369	7	3	4	1	4	2	0	14.6%	36.6%	63.4%	-26.8%				1
CRIPAK	4p	4p16.3	5	2	0	0.106369	7	3	4	1	4	2	0	14.6%	36.6%	63.4%	-26.8%				1
GAK	4p	4p16.3	5	2	0	0.106369	7	3	4	1	4	2	0	14.6%	36.6%	63.4%	-26.8%				1
PCGF3	4p	4p16.3	5	2	0	0.106369	7	3	4	1	4	2	0	14.6%	36.6%	63.4%	-26.8%				1
UVSSA	4p	4p16.3	5	2	0	0.106369	7	3	4	1	4	2	0	14.6%	36.6%	63.4%	-26.8%				1
GRK4	4p	4p16.3	0	4	3	0.121304	4	4	0	0	0	4	0	8.3%	100.0%	0.0%	100.0%
LYAR	4p	4p16.3	0	4	0	0.121304	4	4	0	0	0	4	0	8.3%	100.0%	0.0%	100.0%
TMEM128	4p	4p16.3	0	4	0	0.121304	4	4	0	0	0	4	0	8.3%	100.0%	0.0%	100.0%
ZBTB49	4p	4p16.3	0	4	0	0.121304	4	4	0	0	0	4	0	8.3%	100.0%	0.0%	100.0%
ZNF595	4p	4p16.3	0	4	0	0.121304	4	4	0	0	0	4	0	8.3%	100.0%	0.0%	100.0%
ZNF732	4p	4p16.3	0	4	0	0.121304	4	4	0	0	0	4	0	8.3%	100.0%	0.0%	100.0%
WHSC1	4p	4p16.3	1	3	2	0.154763	4	3	1	0	1	3	0	8.3%	69.8%	30.2%	39.5%							1
POLN	4p	4p16.3	1	3	1	0.154763	4	3	1	0	1	3	0	8.3%	69.8%	30.2%	39.5%
C4orf48	4p	4p16.3	1	3	0	0.154763	4	3	1	0	1	3	0	8.3%	69.8%	30.2%	39.5%
FAM193A	4p	4p16.3	1	3	0	0.154763	4	3	1	0	1	3	0	8.3%	69.8%	30.2%	39.5%
MIR943	4p	4p16.3	1	3	0	0.154763	4	3	1	0	1	3	0	8.3%	69.8%	30.2%	39.5%
NAT8L	4p	4p16.3	1	3	0	0.154763	4	3	1	0	1	3	0	8.3%	69.8%	30.2%	39.5%
NELFA	4p	4p16.3	1	3	0	0.154763	4	3	1	0	1	3	0	8.3%	69.8%	30.2%	39.5%
LETM1	4p	4p16.3	6	3	0	0.195226	9	5	4	2	4	3	0	18.8%	49.0%	51.0%	-2.0%				1
SH3BP2	4p	4p16.3	0	3	1	0.246377	3	3	0	0	0	3	0	6.3%	100.0%	0.0%	100.0%
ADD1	4p	4p16.3	0	3	0	0.246377	3	3	0	0	0	3	0	6.3%	100.0%	0.0%	100.0%
HAUS3	4p	4p16.3	0	3	0	0.246377	3	3	0	0	0	3	0	6.3%	100.0%	0.0%	100.0%
MFSD10	4p	4p16.3	0	3	0	0.246377	3	3	0	0	0	3	0	6.3%	100.0%	0.0%	100.0%
NOP14	4p	4p16.3	0	3	0	0.246377	3	3	0	0	0	3	0	6.3%	100.0%	0.0%	100.0%
OTOP1	4p	4p16.3	0	3	0	0.246377	3	3	0	0	0	3	0	6.3%	100.0%	0.0%	100.0%
RNF212	4p	4p16.3	0	3	0	0.246377	3	3	0	0	0	3	0	6.3%	100.0%	0.0%	100.0%
SPON2	4p	4p16.3	0	3	0	0.246377	3	3	0	0	0	3	0	6.3%	100.0%	0.0%	100.0%
TMED11P	4p	4p16.3	0	3	0	0.246377	3	3	0	0	0	3	0	6.3%	100.0%	0.0%	100.0%
TNIP2	4p	4p16.3	0	3	0	0.246377	3	3	0	0	0	3	0	6.3%	100.0%	0.0%	100.0%
ZNF141	4p	4p16.3	0	3	0	0.246377	3	3	0	0	0	3	0	6.3%	100.0%	0.0%	100.0%
ZNF721	4p	4p16.3	0	3	0	0.246377	3	3	0	0	0	3	0	6.3%	100.0%	0.0%	100.0%
ZNF876P	4p	4p16.3	0	3	0	0.246377	3	3	0	0	0	3	0	6.3%	100.0%	0.0%	100.0%
HTT	4p	4p16.3	4	4	1	0.255794	8	6	2	2	2	4	0	16.7%	69.8%	30.2%	39.5%				1
FAM53A	4p	4p16.3	4	2	0	0.276569	6	3	3	1	3	2	0	12.5%	43.5%	56.5%	-13.0%
MAEA	4p	4p16.3	4	2	0	0.276569	6	3	3	1	3	2	0	12.5%	43.5%	56.5%	-13.0%
HGFAC	4p	4p16.3	3	3	0	0.291939	6	4	2	1	2	3	0	12.5%	60.6%	39.4%	21.2%
DGKQ	4p	4p16.3	1	2	3	0.326307	3	2	1	0	1	2	0	6.3%	60.6%	39.4%	21.2%
IDUA	4p	4p16.3	1	2	2	0.326307	3	2	1	0	1	2	0	6.3%	60.6%	39.4%	21.2%
FGFRL1	4p	4p16.3	1	2	0	0.326307	3	2	1	0	1	2	0	6.3%	60.6%	39.4%	21.2%
NSG1	4p	4p16.3	1	2	0	0.326307	3	2	1	0	1	2	0	6.3%	60.6%	39.4%	21.2%
SLC26A1	4p	4p16.3	1	2	0	0.326307	3	2	1	0	1	2	0	6.3%	60.6%	39.4%	21.2%
TMEM175	4p	4p16.3	1	2	0	0.326307	3	2	1	0	1	2	0	6.3%	60.6%	39.4%	21.2%
TACC3	4p	4p16.3	6	2	1	0.340363	8	4	4	2	4	2	0	16.7%	43.5%	56.5%	-13.0%
RGS12	4p	4p16.3	5	3	0	0.358558	8	6	2	3	2	3	0	16.7%	69.8%	30.2%	39.5%				1
FGFR3	4p	4p16.3	6	1	9	0.380313	7	3	4	2	4	1	0	14.6%	36.6%	63.4%	-26.8%							1		1	1		1	1
LRPAP1	4p	4p16.3	2	3	0	0.382603	5	4	1	1	1	3	0	10.4%	75.5%	24.5%	50.9%
MSANTD1	4p	4p16.3	4	3	0	0.391915	7	5	2	2	2	3	0	14.6%	65.8%	34.2%	31.6%				1
SLBP	4p	4p16.3	5	2	0	0.46118	7	4	3	2	3	2	0	14.6%	50.6%	49.4%	1.3%				1
TMEM129	4p	4p16.3	5	2	0	0.46118	7	4	3	2	3	2	0	14.6%	50.6%	49.4%	1.3%				1
DOK7	4p	4p16.3	3	2	0	0.490718	5	3	2	1	2	2	0	10.4%	53.6%	46.4%	7.1%
CTBP1	4p	4p16.3	0	2	4	0.497585	2	2	0	0	0	2	0	4.2%	100.0%	0.0%	100.0%						1				1
CTBP1-AS2	4p	4p16.3	0	2	0	0.497585	2	2	0	0	0	2	0	4.2%	100.0%	0.0%	100.0%
MIR571	4p	4p16.3	0	2	0	0.497585	2	2	0	0	0	2	0	4.2%	100.0%	0.0%	100.0%
ADRA2C	4p	4p16.3	4	3	1	0.836244	7	5	2	3	1	2	1	14.6%	65.8%	34.2%	31.6%				1							1
PIGG	4p	4p16.3	0	3	1	1	3	2	1	0	0	2	1	6.3%	60.6%	39.4%	21.2%
		p-Value combined:				1.03725e-43

## Sheet: G 8p23.1
																		Genesets								Pathways
Names	Chr	Cytoband	Gain	Loss	Number of Pathways	p-Value Fisher-test	∑CNV	CNV G1	CNV G3	Gain G1	Gain G3	Loss G1	Loss G3	% CNV	% G1	% G3	%G1 - %G3	Genes_TOP20	Genes.TOP20.gains	Genes.TOP20.losses	Genes_CNV_mixed.type	Genes_TOP20.Mixed.Typed	TSG.Genes	Driver.genes	Genes_3P	HSA04151 PI3K-Akt signaling pathway	HSA05200 Pathways in cancer	HSA04080 Neuroactive ligand-receptor interaction	HSA05206 MicroRNAs in cancer	HSA04010 MAPK signaling pathway	HSA04060 Cytokine-cytokine receptor interaction	HSA05211 Renal cell carcinoma
ZNF705B	8p	8p23.1	16	0	0	0.0313666	16	12	3	12	3	0	0	33.3%	75.5%	24.5%	50.9%
DEFA11P	8p	8p23.1	0	3	0	0.0750988	3	0	3	0	0	0	3	6.3%	0.0%	100.0%	-100.0%
ZNF705G	8p	8p23.1	8	3	0	0.0764895	11	6	5	6	2	0	3	22.9%	48.0%	52.0%	-4.0%				1
DEFB4A	8p	8p23.1	18	3	0	0.0917872	21	14	6	13	4	1	2	43.8%	64.2%	35.8%	28.4%	1			1	1
DEFB104A	8p	8p23.1	20	4	0	0.113672	24	15	8	14	5	1	3	50.0%	59.1%	40.9%	18.1%	1	1		1	1
DEFB105A	8p	8p23.1	20	4	0	0.113672	24	15	8	14	5	1	3	50.0%	59.1%	40.9%	18.1%	1	1		1	1
DEFB106A	8p	8p23.1	20	4	0	0.113672	24	15	8	14	5	1	3	50.0%	59.1%	40.9%	18.1%	1	1		1	1
DEFB107A	8p	8p23.1	20	4	0	0.113672	24	15	8	14	5	1	3	50.0%	59.1%	40.9%	18.1%	1	1		1	1
SPAG11A	8p	8p23.1	20	4	0	0.113672	24	15	8	14	5	1	3	50.0%	59.1%	40.9%	18.1%	1	1		1	1
DEFB103A	8p	8p23.1	22	4	0	0.130102	26	16	9	15	6	1	3	54.2%	57.8%	42.2%	15.5%	1	1		1	1
DEFB106B	8p	8p23.1	9	5	0	0.146802	14	8	6	7	2	1	4	29.2%	50.6%	49.4%	1.3%				1
DEFA5	8p	8p23.1	0	5	0	0.151197	5	1	4	0	0	1	4	10.4%	16.1%	83.9%	-67.7%
GATA4	8p	8p23.1	0	5	0	0.151197	5	1	4	0	0	1	4	10.4%	16.1%	83.9%	-67.7%
MSRA	8p	8p23.1	0	5	0	0.151197	5	1	4	0	0	1	4	10.4%	16.1%	83.9%	-67.7%
FAM66A	8p	8p23.1	20	1	0	0.181465	21	14	6	13	6	1	0	43.8%	64.2%	35.8%	28.4%	1	1
DEFA3	8p	8p23.1	0	2	1	0.183575	2	0	2	0	0	0	2	4.2%	0.0%	100.0%	-100.0%
DEFA1	8p	8p23.1	0	2	0	0.183575	2	0	2	0	0	0	2	4.2%	0.0%	100.0%	-100.0%
DEFA10P	8p	8p23.1	0	2	0	0.183575	2	0	2	0	0	0	2	4.2%	0.0%	100.0%	-100.0%
DEFA1B	8p	8p23.1	0	2	0	0.183575	2	0	2	0	0	0	2	4.2%	0.0%	100.0%	-100.0%
DEFA4	8p	8p23.1	0	2	0	0.183575	2	0	2	0	0	0	2	4.2%	0.0%	100.0%	-100.0%
DEFA6	8p	8p23.1	0	2	0	0.183575	2	0	2	0	0	0	2	4.2%	0.0%	100.0%	-100.0%
DEFA8P	8p	8p23.1	0	2	0	0.183575	2	0	2	0	0	0	2	4.2%	0.0%	100.0%	-100.0%
DEFA9P	8p	8p23.1	0	2	0	0.183575	2	0	2	0	0	0	2	4.2%	0.0%	100.0%	-100.0%
DEFT1P	8p	8p23.1	0	2	0	0.183575	2	0	2	0	0	0	2	4.2%	0.0%	100.0%	-100.0%
DEFT1P2	8p	8p23.1	0	2	0	0.183575	2	0	2	0	0	0	2	4.2%	0.0%	100.0%	-100.0%
FAM90A21P	8p	8p23.1	24	3	0	0.185395	27	17	9	16	7	1	2	56.3%	59.2%	40.8%	18.5%	1	1		1	1
FAM90A7P	8p	8p23.1	24	3	0	0.185395	27	17	9	16	7	1	2	56.3%	59.2%	40.8%	18.5%	1	1		1	1
DEFB104B	8p	8p23.1	8	5	0	0.194487	13	7	6	6	2	1	4	27.1%	47.3%	52.7%	-5.4%				1
SPAG11B	8p	8p23.1	8	5	0	0.194487	13	7	6	6	2	1	4	27.1%	47.3%	52.7%	-5.4%				1
DEFB103B	8p	8p23.1	7	5	0	0.209774	12	6	6	5	2	1	4	25.0%	43.5%	56.5%	-13.0%
DEFB4B	8p	8p23.1	7	5	0	0.209774	12	6	6	5	2	1	4	25.0%	43.5%	56.5%	-13.0%
FAM86B3P	8p	8p23.1	0	8	0	0.212733	8	2	5	0	0	2	5	16.7%	23.5%	76.5%	-52.9%
USP17L8	8p	8p23.1	9	0	0	0.262105	9	7	2	7	2	0	0	18.8%	72.9%	27.1%	45.8%
NEIL2	8p	8p23.1	0	4	1	0.302938	4	1	3	0	0	1	3	8.3%	20.4%	79.6%	-59.2%
FDFT1	8p	8p23.1	0	4	0	0.302938	4	1	3	0	0	1	3	8.3%	20.4%	79.6%	-59.2%
SOX7	8p	8p23.1	0	5	0	0.302938	5	1	3	0	0	1	3	10.4%	20.4%	79.6%	-59.2%						1
DEFB105B	8p	8p23.1	9	3	0	0.347834	12	8	4	7	2	1	2	25.0%	60.6%	39.4%	21.2%
DEFB107B	8p	8p23.1	9	3	0	0.347834	12	8	4	7	2	1	2	25.0%	60.6%	39.4%	21.2%
DEFB130	8p	8p23.1	19	1	0	0.364001	20	13	6	12	6	1	0	41.7%	62.5%	37.5%	25.0%	1
FAM86B1	8p	8p23.1	19	1	0	0.364001	20	13	6	12	6	1	0	41.7%	62.5%	37.5%	25.0%	1
FAM167A	8p	8p23.1	0	2	0	0.434783	2	0	1	0	0	0	1	4.2%	0.0%	100.0%	-100.0%
FAM90A2P	8p	8p23.1	18	1	0	0.446627	19	12	6	11	6	1	0	39.6%	60.6%	39.4%	21.2%
USP17L2	8p	8p23.1	18	1	0	0.446627	19	12	6	11	6	1	0	39.6%	60.6%	39.4%	21.2%
USP17L7	8p	8p23.1	18	1	0	0.446627	19	12	6	11	6	1	0	39.6%	60.6%	39.4%	21.2%
MIR597	8p	8p23.1	0	10	0	0.47249	10	4	5	0	0	4	5	20.8%	38.1%	61.9%	-23.8%
TNKS	8p	8p23.1	0	10	0	0.47249	10	4	5	0	0	4	5	20.8%	38.1%	61.9%	-23.8%
FAM66E	8p	8p23.1	10	0	0	0.476169	10	7	3	7	3	0	0	20.8%	64.2%	35.8%	28.4%
DEFB109	8p	8p23.1	2	0	0	0.497585	2	2	0	2	0	0	0	4.2%	100.0%	0.0%	100.0%
MIR548I3	8p	8p23.1	2	0	0	0.497585	2	2	0	2	0	0	0	4.2%	100.0%	0.0%	100.0%
CTSB	8p	8p23.1	0	3	2	0.571805	3	1	2	0	0	1	2	6.3%	27.8%	72.2%	-44.4%
C8orf74	8p	8p23.1	0	3	0	0.571805	3	1	2	0	0	1	2	6.3%	27.8%	72.2%	-44.4%
PPP1R3B	8p	8p23.1	1	4	1	0.609266	5	2	3	0	1	2	2	10.4%	33.9%	66.1%	-32.2%
LINC00208	8p	8p23.1	0	4	0	0.621595	4	3	1	0	0	3	1	8.3%	69.8%	30.2%	39.5%
DEFB109P1B	8p	8p23.1	4	5	0	0.648621	9	5	4	3	1	2	3	18.8%	49.0%	51.0%	-2.0%				1
USP17L3	8p	8p23.1	6	0	0	0.683564	6	4	2	4	2	0	0	12.5%	60.6%	39.4%	21.2%
LONRF1	8p	8p23.1	1	1	0	0.68599	2	1	1	1	0	0	1	4.2%	43.5%	56.5%	-13.0%
PRSS55	8p	8p23.1	0	9	0	0.712611	9	4	4	0	0	4	4	18.8%	43.5%	56.5%	-13.0%
XKR6	8p	8p23.1	1	5	0	0.797832	6	3	3	1	0	2	3	12.5%	43.5%	56.5%	-13.0%
FAM66B	8p	8p23.1	4	2	0	0.810138	6	4	2	3	1	1	1	12.5%	60.6%	39.4%	21.2%
DEFB109P1	8p	8p23.1	9	1	0	0.835814	10	7	3	6	3	1	0	20.8%	64.2%	35.8%	28.4%
FAM86B2	8p	8p23.1	14	1	0	1	15	8	6	7	6	1	0	31.3%	50.6%	49.4%	1.3%
MIR598	8p	8p23.1	1	3	0	1	4	3	1	1	0	2	1	8.3%	69.8%	30.2%	39.5%
USP17L1P	8p	8p23.1	5	1	0	1	6	4	2	3	2	1	0	12.5%	60.6%	39.4%	21.2%
USP17L4	8p	8p23.1	5	1	0	1	6	4	2	3	2	1	0	12.5%	60.6%	39.4%	21.2%
ZNF705D	8p	8p23.1	12	1	0	1	13	8	5	7	5	1	0	27.1%	55.2%	44.8%	10.3%
ANGPT2	8p	8p23.1	0	4	4	1	4	2	2	0	0	2	2	8.3%	43.5%	56.5%	-13.0%									1
AGPAT5	8p	8p23.1	0	6	0	1	6	3	2	0	0	3	2	12.5%	53.6%	46.4%	7.1%
BLK	8p	8p23.1	0	3	0	1	3	2	1	0	0	2	1	6.3%	60.6%	39.4%	21.2%
C8orf12	8p	8p23.1	0	5	0	1	5	2	2	0	0	2	2	10.4%	43.5%	56.5%	-13.0%
DEFB1	8p	8p23.1	0	2	0	1	2	1	1	0	0	1	1	4.2%	43.5%	56.5%	-13.0%						1
DEFB134	8p	8p23.1	0	4	0	1	4	2	2	0	0	2	2	8.3%	43.5%	56.5%	-13.0%
DEFB135	8p	8p23.1	0	4	0	1	4	2	2	0	0	2	2	8.3%	43.5%	56.5%	-13.0%
DEFB136	8p	8p23.1	0	4	0	1	4	2	2	0	0	2	2	8.3%	43.5%	56.5%	-13.0%
ERI1	8p	8p23.1	0	3	0	1	3	2	1	0	0	2	1	6.3%	60.6%	39.4%	21.2%
GS1-24F4.2	8p	8p23.1	0	3	0	1	3	1	1	0	0	1	1	6.3%	43.5%	56.5%	-13.0%
MCPH1	8p	8p23.1	0	7	0	1	7	4	3	0	0	4	3	14.6%	50.6%	49.4%	1.3%						1
MFHAS1	8p	8p23.1	0	8	0	1	8	4	3	0	0	4	3	16.7%	50.6%	49.4%	1.3%						1
MTMR9	8p	8p23.1	0	8	0	1	8	4	3	0	0	4	3	16.7%	50.6%	49.4%	1.3%
RP1L1	8p	8p23.1	0	7	0	1	7	3	3	0	0	3	3	14.6%	43.5%	56.5%	-13.0%
SGK223	8p	8p23.1	0	6	0	1	6	3	2	0	0	3	2	12.5%	53.6%	46.4%	7.1%
SLC35G5	8p	8p23.1	0	7	0	1	7	3	3	0	0	3	3	14.6%	43.5%	56.5%	-13.0%
TDH	8p	8p23.1	0	5	0	1	5	2	2	0	0	2	2	10.4%	43.5%	56.5%	-13.0%
XKR5	8p	8p23.1	0	3	0	1	3	1	1	0	0	1	1	6.3%	43.5%	56.5%	-13.0%
		p-Value combined:				7.34057e-17

## Sheet: H 3p14.3
																		Genesets								Pathways
Names	Chr	Cytoband	Gain	Loss	Number of Pathways	p-Value Fisher-test	∑CNV	CNV G1	CNV G3	Gain G1	Gain G3	Loss G1	Loss G3	% CNV	% G1	% G3	%G1 - %G3	Genes_TOP20	Genes.TOP20.gains	Genes.TOP20.losses	Genes_CNV_mixed.type	Genes_TOP20.Mixed.Typed	TSG.Genes	Driver.genes	Genes_3P	HSA04151 PI3K-Akt signaling pathway	HSA05200 Pathways in cancer	HSA04080 Neuroactive ligand-receptor interaction	HSA05206 MicroRNAs in cancer	HSA04010 MAPK signaling pathway	HSA04060 Cytokine-cytokine receptor interaction	HSA05211 Renal cell carcinoma
CCDC66	3p	3p14.3	0	19	0	0.00553459	19	15	3	0	0	15	3	39.6%	79.4%	20.6%	58.7%								1
ARHGEF3	3p	3p14.3	0	22	0	0.00706579	22	16	4	0	0	16	4	45.8%	75.5%	24.5%	50.9%	1		1					1
FAM208A	3p	3p14.3	0	18	0	0.0126527	18	14	3	0	0	14	3	37.5%	78.2%	21.8%	56.4%								1
DNASE1L3	3p	3p14.3	0	15	0	0.0217148	15	11	2	0	0	11	2	31.3%	80.9%	19.1%	61.8%								1
PDHB	3p	3p14.3	0	17	5	0.0313666	17	12	3	0	0	12	3	35.4%	75.5%	24.5%	50.9%								1
ACOX2	3p	3p14.3	0	17	3	0.0313666	17	12	3	0	0	12	3	35.4%	75.5%	24.5%	50.9%								1
KCTD6	3p	3p14.3	0	17	0	0.0313666	17	12	3	0	0	12	3	35.4%	75.5%	24.5%	50.9%								1
FLNB	3p	3p14.3	0	20	4	0.0324217	20	14	4	0	0	14	4	41.7%	72.9%	27.1%	45.8%	1		1					1					1
ARF4	3p	3p14.3	0	24	0	0.0424106	24	16	6	0	0	16	6	50.0%	67.2%	32.8%	34.5%	1		1					1
PDE12	3p	3p14.3	1	21	0	0.0515538	22	15	5	1	0	14	5	45.8%	69.8%	30.2%	39.5%	1		1					1
SPATA12	3p	3p14.3	0	15	0	0.105892	15	10	3	0	0	10	3	31.3%	71.9%	28.1%	43.9%								1
ABHD6	3p	3p14.3	0	18	1	0.117324	18	12	4	0	0	12	4	37.5%	69.8%	30.2%	39.5%								1
ERC2	3p	3p14.3	0	27	0	0.135807	27	17	8	0	0	17	8	56.3%	62.0%	38.0%	24.1%	1		1					1
PXK	3p	3p14.3	0	22	0	0.139355	22	14	6	0	0	14	6	45.8%	64.2%	35.8%	28.4%	1		1					1
FLNB-AS1	3p	3p14.3	0	13	0	0.18298	13	9	3	0	0	9	3	27.1%	69.8%	30.2%	39.5%								1
ARHGEF3-AS1	3p	3p14.3	0	16	0	0.212133	16	10	4	0	0	10	4	33.3%	65.8%	34.2%	31.6%								1
WNT5A	3p	3p14.3	0	6	8	0.212206	6	5	1	0	0	5	1	12.5%	79.4%	20.6%	58.7%						1		1		1
DENND6A	3p	3p14.3	0	26	0	0.233817	26	16	8	0	0	16	8	54.2%	60.6%	39.4%	21.2%	1		1					1
RPP14	3p	3p14.3	0	20	1	0.364001	20	12	6	0	0	12	6	41.7%	60.6%	39.4%	21.2%	1		1					1
LRTM1	3p	3p14.3	0	10	0	0.43502	10	6	2	0	0	6	2	20.8%	69.8%	30.2%	39.5%								1
CACNA2D3-AS1	3p	3p14.3	0	8	0	0.446237	8	5	2	0	0	5	2	16.7%	65.8%	34.2%	31.6%								1
HESX1	3p	3p14.3	0	26	0	0.552467	26	15	9	0	0	15	9	54.2%	56.2%	43.8%	12.4%	1		1					1
DNAH12	3p	3p14.3	1	30	0	0.632795	31	18	11	1	0	17	11	64.6%	55.7%	44.3%	11.5%	1		1					1
IL17RD	3p	3p14.3	0	25	0	0.766613	25	14	9	0	0	14	9	52.1%	54.5%	45.5%	8.9%	1		1			1		1
APPL1	3p	3p14.3	0	28	2	1	28	15	11	0	0	15	11	58.3%	51.2%	48.8%	2.4%	1		1					1		1
ASB14	3p	3p14.3	0	28	0	1	28	15	11	0	0	15	11	58.3%	51.2%	48.8%	2.4%	1		1					1
SLMAP	3p	3p14.3	0	28	0	1	28	15	11	0	0	15	11	58.3%	51.2%	48.8%	2.4%	1		1					1
		p-Value combined:				1.43628e-15

## Sheet: I 6p21
																		Genesets								Pathways
Names	Chr	Cytoband	Gain	Loss	Number of Pathways	p-Value Fisher-test	∑CNV	CNV G1	CNV G3	Gain G1	Gain G3	Loss G1	Loss G3	% CNV	% G1	% G3	%G1 - %G3	Genes_TOP20	Genes.TOP20.gains	Genes.TOP20.losses	Genes_CNV_mixed.type	Genes_TOP20.Mixed.Typed	TSG.Genes	Driver.genes	Genes_3P	HSA04151 PI3K-Akt signaling pathway	HSA05200 Pathways in cancer	HSA04080 Neuroactive ligand-receptor interaction	HSA05206 MicroRNAs in cancer	HSA04010 MAPK signaling pathway	HSA04060 Cytokine-cytokine receptor interaction	HSA05211 Renal cell carcinoma
HDAC2	6q	6q21	0	3	9	0.0750988	3	0	3	0	0	0	3	6.3%	0.0%	100.0%	-100.0%										1
ATG5	6q	6q21	0	3	3	0.0750988	3	0	3	0	0	0	3	6.3%	0.0%	100.0%	-100.0%
CD164	6q	6q21	0	3	1	0.0750988	3	0	3	0	0	0	3	6.3%	0.0%	100.0%	-100.0%
QRSL1	6q	6q21	0	3	1	0.0750988	3	0	3	0	0	0	3	6.3%	0.0%	100.0%	-100.0%
AIM1	6q	6q21	0	3	0	0.0750988	3	0	3	0	0	0	3	6.3%	0.0%	100.0%	-100.0%
CCDC162P	6q	6q21	0	3	0	0.0750988	3	0	3	0	0	0	3	6.3%	0.0%	100.0%	-100.0%
PPIL6	6q	6q21	0	3	0	0.0750988	3	0	3	0	0	0	3	6.3%	0.0%	100.0%	-100.0%
RTN4IP1	6q	6q21	0	3	0	0.0750988	3	0	3	0	0	0	3	6.3%	0.0%	100.0%	-100.0%
AMD1	6q	6q21	0	5	2	0.151197	5	1	4	0	0	1	4	10.4%	16.1%	83.9%	-67.7%
FYN	6q	6q21	0	2	12	0.183575	2	0	2	0	0	0	2	4.2%	0.0%	100.0%	-100.0%
LAMA4	6q	6q21	0	2	8	0.183575	2	0	2	0	0	0	2	4.2%	0.0%	100.0%	-100.0%									1	1
MARCKS	6q	6q21	0	2	2	0.183575	2	0	2	0	0	0	2	4.2%	0.0%	100.0%	-100.0%												1
SMPD2	6q	6q21	0	2	1	0.183575	2	0	2	0	0	0	2	4.2%	0.0%	100.0%	-100.0%
AK9	6q	6q21	0	2	0	0.183575	2	0	2	0	0	0	2	4.2%	0.0%	100.0%	-100.0%
ARMC2	6q	6q21	0	2	0	0.183575	2	0	2	0	0	0	2	4.2%	0.0%	100.0%	-100.0%
FAM229B	6q	6q21	0	2	0	0.183575	2	0	2	0	0	0	2	4.2%	0.0%	100.0%	-100.0%
FIG4	6q	6q21	0	2	0	0.183575	2	0	2	0	0	0	2	4.2%	0.0%	100.0%	-100.0%
MICAL1	6q	6q21	0	2	0	0.183575	2	0	2	0	0	0	2	4.2%	0.0%	100.0%	-100.0%							1
MIR587	6q	6q21	0	2	0	0.183575	2	0	2	0	0	0	2	4.2%	0.0%	100.0%	-100.0%
PRDM1	6q	6q21	0	2	0	0.183575	2	0	2	0	0	0	2	4.2%	0.0%	100.0%	-100.0%						1
PREP	6q	6q21	0	2	0	0.183575	2	0	2	0	0	0	2	4.2%	0.0%	100.0%	-100.0%
SCML4	6q	6q21	0	2	0	0.183575	2	0	2	0	0	0	2	4.2%	0.0%	100.0%	-100.0%
SOBP	6q	6q21	0	2	0	0.183575	2	0	2	0	0	0	2	4.2%	0.0%	100.0%	-100.0%
TRAF3IP2	6q	6q21	0	2	0	0.183575	2	0	2	0	0	0	2	4.2%	0.0%	100.0%	-100.0%
TRAF3IP2-AS1	6q	6q21	0	2	0	0.183575	2	0	2	0	0	0	2	4.2%	0.0%	100.0%	-100.0%
ZBTB24	6q	6q21	0	2	0	0.183575	2	0	2	0	0	0	2	4.2%	0.0%	100.0%	-100.0%
CDK19	6q	6q21	0	7	0	0.212733	7	2	5	0	0	2	5	14.6%	23.5%	76.5%	-52.9%
GSTM2P1	6q	6q21	0	4	0	0.302938	4	1	3	0	0	1	3	8.3%	20.4%	79.6%	-59.2%
OSTM1	6q	6q21	0	4	0	0.302938	4	1	3	0	0	1	3	8.3%	20.4%	79.6%	-59.2%
RPF2	6q	6q21	0	4	0	0.302938	4	1	3	0	0	1	3	8.3%	20.4%	79.6%	-59.2%
FOXO3	6q	6q21	0	1	6	0.434783	1	0	1	0	0	0	1	2.1%	0.0%	100.0%	-100.0%						1			1
WASF1	6q	6q21	0	1	6	0.434783	1	0	1	0	0	0	1	2.1%	0.0%	100.0%	-100.0%
DDO	6q	6q21	0	1	2	0.434783	1	0	1	0	0	0	1	2.1%	0.0%	100.0%	-100.0%
CDC40	6q	6q21	0	1	1	0.434783	1	0	1	0	0	0	1	2.1%	0.0%	100.0%	-100.0%
BVES	6q	6q21	0	1	0	0.434783	1	0	1	0	0	0	1	2.1%	0.0%	100.0%	-100.0%
BVES-AS1	6q	6q21	0	1	0	0.434783	1	0	1	0	0	0	1	2.1%	0.0%	100.0%	-100.0%
GPR6	6q	6q21	0	1	0	0.434783	1	0	1	0	0	0	1	2.1%	0.0%	100.0%	-100.0%
KIAA1919	6q	6q21	0	1	0	0.434783	1	0	1	0	0	0	1	2.1%	0.0%	100.0%	-100.0%
LINC00222	6q	6q21	0	1	0	0.434783	1	0	1	0	0	0	1	2.1%	0.0%	100.0%	-100.0%
METTL24	6q	6q21	0	1	0	0.434783	1	0	1	0	0	0	1	2.1%	0.0%	100.0%	-100.0%
POPDC3	6q	6q21	0	1	0	0.434783	1	0	1	0	0	0	1	2.1%	0.0%	100.0%	-100.0%
SLC22A16	6q	6q21	0	1	0	0.434783	1	0	1	0	0	0	1	2.1%	0.0%	100.0%	-100.0%
TUBE1	6q	6q21	0	1	0	0.434783	1	0	1	0	0	0	1	2.1%	0.0%	100.0%	-100.0%
WISP3	6q	6q21	0	1	0	0.434783	1	0	1	0	0	0	1	2.1%	0.0%	100.0%	-100.0%						1
SEC63	6q	6q21	0	3	2	0.571805	3	1	2	0	0	1	2	6.3%	27.8%	72.2%	-44.4%
REV3L	6q	6q21	0	3	1	0.571805	3	1	2	0	0	1	2	6.3%	27.8%	72.2%	-44.4%
SESN1	6q	6q21	0	3	1	0.571805	3	1	2	0	0	1	2	6.3%	27.8%	72.2%	-44.4%
SLC16A10	6q	6q21	0	3	1	0.571805	3	1	2	0	0	1	2	6.3%	27.8%	72.2%	-44.4%
CEP57L1	6q	6q21	0	3	0	0.571805	3	1	2	0	0	1	2	6.3%	27.8%	72.2%	-44.4%
GTF3C6	6q	6q21	0	3	0	0.571805	3	1	2	0	0	1	2	6.3%	27.8%	72.2%	-44.4%
NR2E1	6q	6q21	0	3	0	0.571805	3	1	2	0	0	1	2	6.3%	27.8%	72.2%	-44.4%
OSTM1-AS1	6q	6q21	0	3	0	0.571805	3	1	2	0	0	1	2	6.3%	27.8%	72.2%	-44.4%
SNX3	6q	6q21	0	3	0	0.571805	3	1	2	0	0	1	2	6.3%	27.8%	72.2%	-44.4%
PDSS2	6q	6q21	0	10	1	1	10	6	4	0	0	6	4	20.8%	53.6%	46.4%	7.1%
BEND3	6q	6q21	0	10	0	1	10	6	4	0	0	6	4	20.8%	53.6%	46.4%	7.1%
C6orf203	6q	6q21	0	4	0	1	4	2	2	0	0	2	2	8.3%	43.5%	56.5%	-13.0%
LACE1	6q	6q21	0	2	0	1	2	1	1	0	0	1	1	4.2%	43.5%	56.5%	-13.0%
		p-Value combined:				1.64422e-20

## Sheet: J 7q22,1
																		Genesets								Pathways
Names	Chr	Cytoband	Gain	Loss	Number of Pathways	p-Value Fisher-test	∑CNV	CNV G1	CNV G3	Gain G1	Gain G3	Loss G1	Loss G3	% CNV	% G1	% G3	%G1 - %G3	Genes_TOP20	Genes.TOP20.gains	Genes.TOP20.losses	Genes_CNV_mixed.type	Genes_TOP20.Mixed.Typed	TSG.Genes	Driver.genes	Genes_3P	HSA04151 PI3K-Akt signaling pathway	HSA05200 Pathways in cancer	HSA04080 Neuroactive ligand-receptor interaction	HSA05206 MicroRNAs in cancer	HSA04010 MAPK signaling pathway	HSA04060 Cytokine-cytokine receptor interaction	HSA05211 Renal cell carcinoma
ARPC1A	7q	7q22.1	4	0	6	0.0296902	4	0	4	0	4	0	0	8.3%	0.0%	100.0%	-100.0%
NAPEPLD	7q	7q22.1	4	0	1	0.0296902	4	0	4	0	4	0	0	8.3%	0.0%	100.0%	-100.0%						1
ARMC10	7q	7q22.1	4	0	0	0.0296902	4	0	4	0	4	0	0	8.3%	0.0%	100.0%	-100.0%						1
FBXL13	7q	7q22.1	4	0	0	0.0296902	4	0	4	0	4	0	0	8.3%	0.0%	100.0%	-100.0%						1
RPL19P12	7q	7q22.1	4	0	0	0.0296902	4	0	4	0	4	0	0	8.3%	0.0%	100.0%	-100.0%
CLDN15	7q	7q22.1	2	3	4	0.074378	5	3	2	0	2	3	0	10.4%	53.6%	46.4%	7.1%
FIS1	7q	7q22.1	2	3	0	0.074378	5	3	2	0	2	3	0	10.4%	53.6%	46.4%	7.1%
ZNHIT1	7q	7q22.1	2	3	0	0.074378	5	3	2	0	2	3	0	10.4%	53.6%	46.4%	7.1%
ARPC1B	7q	7q22.1	3	0	6	0.0750988	3	0	3	0	3	0	0	6.3%	0.0%	100.0%	-100.0%
CPSF4	7q	7q22.1	3	0	2	0.0750988	3	0	3	0	3	0	0	6.3%	0.0%	100.0%	-100.0%
ATP5J2	7q	7q22.1	3	0	1	0.0750988	3	0	3	0	3	0	0	6.3%	0.0%	100.0%	-100.0%
BUD31	7q	7q22.1	3	0	1	0.0750988	3	0	3	0	3	0	0	6.3%	0.0%	100.0%	-100.0%
FAM200A	7q	7q22.1	3	0	0	0.0750988	3	0	3	0	3	0	0	6.3%	0.0%	100.0%	-100.0%
PDAP1	7q	7q22.1	3	0	0	0.0750988	3	0	3	0	3	0	0	6.3%	0.0%	100.0%	-100.0%
PTCD1	7q	7q22.1	3	0	0	0.0750988	3	0	3	0	3	0	0	6.3%	0.0%	100.0%	-100.0%
ZKSCAN5	7q	7q22.1	3	0	0	0.0750988	3	0	3	0	3	0	0	6.3%	0.0%	100.0%	-100.0%
ZNF394	7q	7q22.1	3	0	0	0.0750988	3	0	3	0	3	0	0	6.3%	0.0%	100.0%	-100.0%
ZNF655	7q	7q22.1	3	0	0	0.0750988	3	0	3	0	3	0	0	6.3%	0.0%	100.0%	-100.0%
ZNF789	7q	7q22.1	3	0	0	0.0750988	3	0	3	0	3	0	0	6.3%	0.0%	100.0%	-100.0%
ZSCAN25	7q	7q22.1	3	0	0	0.0750988	3	0	3	0	3	0	0	6.3%	0.0%	100.0%	-100.0%
DNAJC2	7q	7q22.1	5	0	0	0.151197	5	1	4	1	4	0	0	10.4%	16.1%	83.9%	-67.7%
DPY19L2P2	7q	7q22.1	5	0	0	0.151197	5	1	4	1	4	0	0	10.4%	16.1%	83.9%	-67.7%
PMPCB	7q	7q22.1	5	0	0	0.151197	5	1	4	1	4	0	0	10.4%	16.1%	83.9%	-67.7%
SERPINE1	7q	7q22.1	2	2	5	0.155825	4	2	2	0	2	2	0	8.3%	43.5%	56.5%	-13.0%
MOGAT3	7q	7q22.1	2	2	2	0.155825	4	2	2	0	2	2	0	8.3%	43.5%	56.5%	-13.0%
PLOD3	7q	7q22.1	2	2	2	0.155825	4	2	2	0	2	2	0	8.3%	43.5%	56.5%	-13.0%
AP1S1	7q	7q22.1	2	2	1	0.155825	4	2	2	0	2	2	0	8.3%	43.5%	56.5%	-13.0%
COL26A1	7q	7q22.1	2	2	0	0.155825	4	2	2	0	2	2	0	8.3%	43.5%	56.5%	-13.0%
NAT16	7q	7q22.1	2	2	0	0.155825	4	2	2	0	2	2	0	8.3%	43.5%	56.5%	-13.0%
VGF	7q	7q22.1	2	2	0	0.155825	4	2	2	0	2	2	0	8.3%	43.5%	56.5%	-13.0%
GNB2	7q	7q22.1	2	0	12	0.183575	2	0	2	0	2	0	0	4.2%	0.0%	100.0%	-100.0%									1
RELN	7q	7q22.1	2	0	3	0.183575	2	0	2	0	2	0	0	4.2%	0.0%	100.0%	-100.0%									1
POP7	7q	7q22.1	2	0	2	0.183575	2	0	2	0	2	0	0	4.2%	0.0%	100.0%	-100.0%
ACTL6B	7q	7q22.1	2	0	0	0.183575	2	0	2	0	2	0	0	4.2%	0.0%	100.0%	-100.0%
AGFG2	7q	7q22.1	2	0	0	0.183575	2	0	2	0	2	0	0	4.2%	0.0%	100.0%	-100.0%
CTB-107G13.1	7q	7q22.1	2	0	0	0.183575	2	0	2	0	2	0	0	4.2%	0.0%	100.0%	-100.0%
FAM185A	7q	7q22.1	2	0	0	0.183575	2	0	2	0	2	0	0	4.2%	0.0%	100.0%	-100.0%
FBXO24	7q	7q22.1	2	0	0	0.183575	2	0	2	0	2	0	0	4.2%	0.0%	100.0%	-100.0%
GIGYF1	7q	7q22.1	2	0	0	0.183575	2	0	2	0	2	0	0	4.2%	0.0%	100.0%	-100.0%
KPNA7	7q	7q22.1	2	0	0	0.183575	2	0	2	0	2	0	0	4.2%	0.0%	100.0%	-100.0%
LRCH4	7q	7q22.1	2	0	0	0.183575	2	0	2	0	2	0	0	4.2%	0.0%	100.0%	-100.0%
LRRC17	7q	7q22.1	2	0	0	0.183575	2	0	2	0	2	0	0	4.2%	0.0%	100.0%	-100.0%
MOSPD3	7q	7q22.1	2	0	0	0.183575	2	0	2	0	2	0	0	4.2%	0.0%	100.0%	-100.0%
MYH16	7q	7q22.1	2	0	0	0.183575	2	0	2	0	2	0	0	4.2%	0.0%	100.0%	-100.0%
PCOLCE	7q	7q22.1	2	0	0	0.183575	2	0	2	0	2	0	0	4.2%	0.0%	100.0%	-100.0%
PCOLCE-AS1	7q	7q22.1	2	0	0	0.183575	2	0	2	0	2	0	0	4.2%	0.0%	100.0%	-100.0%
SAP25	7q	7q22.1	2	0	0	0.183575	2	0	2	0	2	0	0	4.2%	0.0%	100.0%	-100.0%
TFR2	7q	7q22.1	2	0	0	0.183575	2	0	2	0	2	0	0	4.2%	0.0%	100.0%	-100.0%
ZAN	7q	7q22.1	2	0	0	0.183575	2	0	2	0	2	0	0	4.2%	0.0%	100.0%	-100.0%
SH2B2	7q	7q22.1	2	1	2	0.183575	3	1	2	0	2	1	0	6.3%	27.8%	72.2%	-44.4%
TRIM56	7q	7q22.1	2	1	0	0.183575	3	1	2	0	2	1	0	6.3%	27.8%	72.2%	-44.4%
RABL5	7q	7q22.1	0	3	0	0.246377	3	3	0	0	0	3	0	6.3%	100.0%	0.0%	100.0%
PSMC2	7q	7q22.1	4	0	2	0.302938	4	1	3	1	3	0	0	8.3%	20.4%	79.6%	-59.2%
SLC26A5	7q	7q22.1	4	0	0	0.302938	4	1	3	1	3	0	0	8.3%	20.4%	79.6%	-59.2%
TMEM130	7q	7q22.1	1	2	0	0.326307	3	2	1	0	1	2	0	6.3%	60.6%	39.4%	21.2%
CYP3A4	7q	7q22.1	1	0	8	0.434783	1	0	1	0	1	0	0	2.1%	0.0%	100.0%	-100.0%
CYP3A5	7q	7q22.1	1	0	5	0.434783	1	0	1	0	1	0	0	2.1%	0.0%	100.0%	-100.0%
EPO	7q	7q22.1	1	0	5	0.434783	1	0	1	0	1	0	0	2.1%	0.0%	100.0%	-100.0%									1					1
POLR2J	7q	7q22.1	1	0	5	0.434783	1	0	1	0	1	0	0	2.1%	0.0%	100.0%	-100.0%
POLR2J2	7q	7q22.1	1	0	5	0.434783	1	0	1	0	1	0	0	2.1%	0.0%	100.0%	-100.0%
POLR2J3	7q	7q22.1	1	0	5	0.434783	1	0	1	0	1	0	0	2.1%	0.0%	100.0%	-100.0%
CYP3A7	7q	7q22.1	1	0	3	0.434783	1	0	1	0	1	0	0	2.1%	0.0%	100.0%	-100.0%
MCM7	7q	7q22.1	1	0	2	0.434783	1	0	1	0	1	0	0	2.1%	0.0%	100.0%	-100.0%							1
TAF6	7q	7q22.1	1	0	2	0.434783	1	0	1	0	1	0	0	2.1%	0.0%	100.0%	-100.0%
AP4M1	7q	7q22.1	1	0	1	0.434783	1	0	1	0	1	0	0	2.1%	0.0%	100.0%	-100.0%
CYP3A43	7q	7q22.1	1	0	1	0.434783	1	0	1	0	1	0	0	2.1%	0.0%	100.0%	-100.0%
MIR106B	7q	7q22.1	1	0	1	0.434783	1	0	1	0	1	0	0	2.1%	0.0%	100.0%	-100.0%												1
MIR25	7q	7q22.1	1	0	1	0.434783	1	0	1	0	1	0	0	2.1%	0.0%	100.0%	-100.0%												1
OR2AE1	7q	7q22.1	1	0	1	0.434783	1	0	1	0	1	0	0	2.1%	0.0%	100.0%	-100.0%
PILRA	7q	7q22.1	1	0	1	0.434783	1	0	1	0	1	0	0	2.1%	0.0%	100.0%	-100.0%
RASA4	7q	7q22.1	1	0	1	0.434783	1	0	1	0	1	0	0	2.1%	0.0%	100.0%	-100.0%
RASA4B	7q	7q22.1	1	0	1	0.434783	1	0	1	0	1	0	0	2.1%	0.0%	100.0%	-100.0%
STAG3	7q	7q22.1	1	0	1	0.434783	1	0	1	0	1	0	0	2.1%	0.0%	100.0%	-100.0%
ALKBH4	7q	7q22.1	1	0	0	0.434783	1	0	1	0	1	0	0	2.1%	0.0%	100.0%	-100.0%
AZGP1	7q	7q22.1	1	0	0	0.434783	1	0	1	0	1	0	0	2.1%	0.0%	100.0%	-100.0%
AZGP1P1	7q	7q22.1	1	0	0	0.434783	1	0	1	0	1	0	0	2.1%	0.0%	100.0%	-100.0%
C7orf43	7q	7q22.1	1	0	0	0.434783	1	0	1	0	1	0	0	2.1%	0.0%	100.0%	-100.0%
C7orf61	7q	7q22.1	1	0	0	0.434783	1	0	1	0	1	0	0	2.1%	0.0%	100.0%	-100.0%
CNPY4	7q	7q22.1	1	0	0	0.434783	1	0	1	0	1	0	0	2.1%	0.0%	100.0%	-100.0%
COPS6	7q	7q22.1	1	0	0	0.434783	1	0	1	0	1	0	0	2.1%	0.0%	100.0%	-100.0%
GAL3ST4	7q	7q22.1	1	0	0	0.434783	1	0	1	0	1	0	0	2.1%	0.0%	100.0%	-100.0%
GATS	7q	7q22.1	1	0	0	0.434783	1	0	1	0	1	0	0	2.1%	0.0%	100.0%	-100.0%
GJC3	7q	7q22.1	1	0	0	0.434783	1	0	1	0	1	0	0	2.1%	0.0%	100.0%	-100.0%
GPC2	7q	7q22.1	1	0	0	0.434783	1	0	1	0	1	0	0	2.1%	0.0%	100.0%	-100.0%
LAMTOR4	7q	7q22.1	1	0	0	0.434783	1	0	1	0	1	0	0	2.1%	0.0%	100.0%	-100.0%
LRWD1	7q	7q22.1	1	0	0	0.434783	1	0	1	0	1	0	0	2.1%	0.0%	100.0%	-100.0%
MBLAC1	7q	7q22.1	1	0	0	0.434783	1	0	1	0	1	0	0	2.1%	0.0%	100.0%	-100.0%
MEPCE	7q	7q22.1	1	0	0	0.434783	1	0	1	0	1	0	0	2.1%	0.0%	100.0%	-100.0%
MIR93	7q	7q22.1	1	0	0	0.434783	1	0	1	0	1	0	0	2.1%	0.0%	100.0%	-100.0%
NPTX2	7q	7q22.1	1	0	0	0.434783	1	0	1	0	1	0	0	2.1%	0.0%	100.0%	-100.0%
NYAP1	7q	7q22.1	1	0	0	0.434783	1	0	1	0	1	0	0	2.1%	0.0%	100.0%	-100.0%
PILRB	7q	7q22.1	1	0	0	0.434783	1	0	1	0	1	0	0	2.1%	0.0%	100.0%	-100.0%
PMS2P1	7q	7q22.1	1	0	0	0.434783	1	0	1	0	1	0	0	2.1%	0.0%	100.0%	-100.0%
PPP1R35	7q	7q22.1	1	0	0	0.434783	1	0	1	0	1	0	0	2.1%	0.0%	100.0%	-100.0%
PVRIG	7q	7q22.1	1	0	0	0.434783	1	0	1	0	1	0	0	2.1%	0.0%	100.0%	-100.0%
PVRIG2P	7q	7q22.1	1	0	0	0.434783	1	0	1	0	1	0	0	2.1%	0.0%	100.0%	-100.0%
SPDYE2	7q	7q22.1	1	0	0	0.434783	1	0	1	0	1	0	0	2.1%	0.0%	100.0%	-100.0%
SPDYE2B	7q	7q22.1	1	0	0	0.434783	1	0	1	0	1	0	0	2.1%	0.0%	100.0%	-100.0%
SPDYE3	7q	7q22.1	1	0	0	0.434783	1	0	1	0	1	0	0	2.1%	0.0%	100.0%	-100.0%
STAG3L5P	7q	7q22.1	1	0	0	0.434783	1	0	1	0	1	0	0	2.1%	0.0%	100.0%	-100.0%
TRIM4	7q	7q22.1	1	0	0	0.434783	1	0	1	0	1	0	0	2.1%	0.0%	100.0%	-100.0%
TSC22D4	7q	7q22.1	1	0	0	0.434783	1	0	1	0	1	0	0	2.1%	0.0%	100.0%	-100.0%
ZCWPW1	7q	7q22.1	1	0	0	0.434783	1	0	1	0	1	0	0	2.1%	0.0%	100.0%	-100.0%
ZKSCAN1	7q	7q22.1	1	0	0	0.434783	1	0	1	0	1	0	0	2.1%	0.0%	100.0%	-100.0%
ZNF3	7q	7q22.1	1	0	0	0.434783	1	0	1	0	1	0	0	2.1%	0.0%	100.0%	-100.0%
ZSCAN21	7q	7q22.1	1	0	0	0.434783	1	0	1	0	1	0	0	2.1%	0.0%	100.0%	-100.0%
TRRAP	7q	7q22.1	3	2	1	0.490718	5	3	2	1	2	2	0	10.4%	53.6%	46.4%	7.1%
SMURF1	7q	7q22.1	3	0	3	0.571805	3	1	2	1	2	0	0	6.3%	27.8%	72.2%	-44.4%
ORAI2	7q	7q22.1	1	1	1	0.68599	2	1	1	0	1	1	0	4.2%	43.5%	56.5%	-13.0%
MIR548O	7q	7q22.1	1	1	0	0.68599	2	1	1	0	1	1	0	4.2%	43.5%	56.5%	-13.0%
PRKRIP1	7q	7q22.1	1	1	0	0.68599	2	1	1	0	1	1	0	4.2%	43.5%	56.5%	-13.0%
SPDYE6	7q	7q22.1	1	1	0	0.68599	2	1	1	0	1	1	0	4.2%	43.5%	56.5%	-13.0%
BAIAP2L1	7q	7q22.1	10	0	0	0.726357	10	5	5	5	5	0	0	20.8%	43.5%	56.5%	-13.0%
RN7SKP54	7q	7q22.1	3	1	0	0.761007	4	2	2	1	2	1	0	8.3%	43.5%	56.5%	-13.0%
MYL10	7q	7q22.1	5	1	4	1	6	4	2	3	2	1	0	12.5%	60.6%	39.4%	21.2%
MUC17	7q	7q22.1	5	1	0	1	6	4	2	3	2	1	0	12.5%	60.6%	39.4%	21.2%
ACHE	7q	7q22.1	5	0	2	1	5	3	2	3	2	0	0	10.4%	53.6%	46.4%	7.1%
EPHB4	7q	7q22.1	4	0	1	1	4	2	2	2	2	0	0	8.3%	43.5%	56.5%	-13.0%						1
TRIP6	7q	7q22.1	5	0	1	1	5	3	2	3	2	0	0	10.4%	53.6%	46.4%	7.1%
MUC12	7q	7q22.1	5	0	0	1	5	3	2	3	2	0	0	10.4%	53.6%	46.4%	7.1%
MUC3A	7q	7q22.1	5	0	0	1	5	3	2	3	2	0	0	10.4%	53.6%	46.4%	7.1%
SLC12A9	7q	7q22.1	5	0	0	1	5	3	2	3	2	0	0	10.4%	53.6%	46.4%	7.1%
SRRT	7q	7q22.1	5	0	0	1	5	3	2	3	2	0	0	10.4%	53.6%	46.4%	7.1%
UFSP1	7q	7q22.1	5	0	0	1	5	3	2	3	2	0	0	10.4%	53.6%	46.4%	7.1%
		p-Value combined:				4.25894e-52

[truncated: 1 more sheets: K.Summary of combined p-values]
