# Supplementary material for: Stratification of clear cell renal cell carcinoma (ccRCC) genomes by gene-directed copy number alteration (CNA) analysis
Source: PLoS One. 2017 May 9;12(5):e0176659. doi: 10.1371/journal.pone.0176659 (PMC5423597; doi:10.1371/journal.pone.0176659)
Supplement: S9 File — A: enlists all CNA genes present in at least 20 tumours (columns described alike S2 File), subdivided into 3 subtables: B: contains only CNA genes with losses in at least 20 tumours but no CNA gains in any of these tumours, C: contains at least 20 HRO tumours having a gene gain but no one a gene loss, and D: contains CNA genes that are lost in some HRO tumours and gained in others. (XLSX) [file pone.0176659.s009.xlsx]

## Sheet: A Genes Top 20
																		Genesets								Pathways
Names	Chr	Cytoband	Gain	Loss	Number of Pathways	p-Value Fisher-test	∑CNV	CNV G1	CNV G3	Gain G1	Gain G3	Loss G1	Loss G3	% CNV	% G1	% G3	%G1 - %G3	Genes_TOP20	Genes.TOP20.gains	Genes.TOP20.losses	Genes_CNV_mixed.type	Genes_TOP20.Mixed.Typed	TSG.Genes	Driver.genes	Genes_3P	HSA04151 PI3K-Akt signaling pathway	HSA05200 Pathways in cancer	HSA04080 Neuroactive ligand-receptor interaction	HSA05206 MicroRNAs in cancer	HSA04010 MAPK signaling pathway	HSA04060 Cytokine-cytokine receptor interaction	HSA05211 Renal cell carcinoma
DEFB103A	8p	8p23.1	22	4	0	0.130102	26	16	9	15	6	1	3	54.2%	57.8%	42.2%	15.5%	1	1		1	1
DEFB104A	8p	8p23.1	20	4	0	0.113672	24	15	8	14	5	1	3	50.0%	59.1%	40.9%	18.1%	1	1		1	1
DEFB105A	8p	8p23.1	20	4	0	0.113672	24	15	8	14	5	1	3	50.0%	59.1%	40.9%	18.1%	1	1		1	1
DEFB106A	8p	8p23.1	20	4	0	0.113672	24	15	8	14	5	1	3	50.0%	59.1%	40.9%	18.1%	1	1		1	1
DEFB107A	8p	8p23.1	20	4	0	0.113672	24	15	8	14	5	1	3	50.0%	59.1%	40.9%	18.1%	1	1		1	1
FAM90A21P	8p	8p23.1	24	3	0	0.185395	27	17	9	16	7	1	2	56.3%	59.2%	40.8%	18.5%	1	1		1	1
FAM90A7P	8p	8p23.1	24	3	0	0.185395	27	17	9	16	7	1	2	56.3%	59.2%	40.8%	18.5%	1	1		1	1
GOLGA6L6	15q	15q11.2	20	5	0	0.589143	25	12	12	10	9	2	3	52.1%	43.5%	56.5%	-13.0%	1	1		1	1
GOLGA8CP	15q	15q11.2	20	4	0	0.330261	24	11	12	10	9	1	3	50.0%	41.4%	58.6%	-17.3%	1	1		1	1
POTEB2	15q	15q11.2	22	4	0	0.90757	26	15	10	13	8	2	2	54.2%	53.6%	46.4%	7.1%	1	1		1	1
SPAG11A	8p	8p23.1	20	4	0	0.113672	24	15	8	14	5	1	3	50.0%	59.1%	40.9%	18.1%	1	1		1	1
ADAM6	14q	14q32.33	48	0	0	1	48	26	20	26	20	0	0	100.0%	50.0%	50.0%	0.0%	1	1
ANKRD20A12P	1q	1q21.1	33	0	0	0.128265	33	15	16	15	16	0	0	68.8%	41.9%	58.1%	-16.2%	1	1
CEP72	5p	5p15.33	21	0	0	0.372117	21	10	11	10	11	0	0	43.8%	41.2%	58.8%	-17.7%	1	1
CICP27	1p	1p36.33	34	0	0	0.749462	34	18	15	18	15	0	0	70.8%	48.0%	52.0%	-4.0%	1	1
EXOC3	5p	5p15.33	20	0	1	1	20	11	9	11	9	0	0	41.7%	48.5%	51.5%	-3.1%	1	1
FAM19A5	22q	22q13.32	21	0	0	0.551683	21	10	10	10	10	0	0	43.8%	43.5%	56.5%	-13.0%	1	1
FAM66A	8p	8p23.1	20	1	0	0.181465	21	14	6	13	6	1	0	43.8%	64.2%	35.8%	28.4%	1	1
FAM72D	1q	1q21.1	33	0	0	0.128265	33	15	16	15	16	0	0	68.8%	41.9%	58.1%	-16.2%	1	1
GGTLC2	22q	22q11.22	25	0	0	0.136166	25	10	13	10	13	0	0	52.1%	37.2%	62.8%	-25.7%	1	1
IGHV3-11	14q	14q32.33	41	0	0	0.0325659	41	25	14	25	14	0	0	85.4%	57.9%	42.1%	15.7%	1	1
IGHV3-13	14q	14q32.33	46	0	0	0.183575	46	26	18	26	18	0	0	95.8%	52.6%	47.4%	5.3%	1	1
IGHV4-28	14q	14q32.33	39	0	0	0.712611	39	22	16	22	16	0	0	81.3%	51.4%	48.6%	2.8%	1	1
KIAA0125	14q	14q32.33	48	0	0	1	48	26	20	26	20	0	0	100.0%	50.0%	50.0%	0.0%	1	1
LINC00226	14q	14q32.33	45	0	0	1	45	25	19	25	19	0	0	93.8%	50.3%	49.7%	0.6%	1	1
MIR650	22q	22q11.22	36	0	0	1	36	19	15	19	15	0	0	75.0%	49.4%	50.6%	-1.3%	1	1
NBPF8	1q	1q21.1	23	0	0	0.773861	23	13	9	13	9	0	0	47.9%	52.6%	47.4%	5.3%	1	1
NPAP1	15q	15q11.2	24	0	0	0.773861	24	13	11	13	11	0	0	50.0%	47.6%	52.4%	-4.8%	1	1
PCDHB10	5q	5q31.3	20	0	0	0.376695	20	13	7	13	7	0	0	41.7%	58.8%	41.2%	17.6%	1	1
PCDHB11	5q	5q31.3	20	0	0	0.376695	20	13	7	13	7	0	0	41.7%	58.8%	41.2%	17.6%	1	1
PCDHB12	5q	5q31.3	20	0	0	0.376695	20	13	7	13	7	0	0	41.7%	58.8%	41.2%	17.6%	1	1
PCDHB13	5q	5q31.3	20	0	0	0.376695	20	13	7	13	7	0	0	41.7%	58.8%	41.2%	17.6%	1	1
PCDHB14	5q	5q31.3	22	0	0	0.388002	22	14	8	14	8	0	0	45.8%	57.4%	42.6%	14.8%	1	1
PCDHB15	5q	5q31.3	24	0	0	1	24	14	10	14	10	0	0	50.0%	51.9%	48.1%	3.7%	1	1
PCDHB16	5q	5q31.3	23	0	0	0.766613	23	14	9	14	9	0	0	47.9%	54.5%	45.5%	8.9%	1	1
PCDHB18	5q	5q31.3	23	0	0	0.766613	23	14	9	14	9	0	0	47.9%	54.5%	45.5%	8.9%	1	1
PCDHB2	5q	5q31.3	21	0	0	1	21	12	9	12	9	0	0	43.8%	50.6%	49.4%	1.3%	1	1
PCDHB3	5q	5q31.3	21	0	0	1	21	12	9	12	9	0	0	43.8%	50.6%	49.4%	1.3%	1	1
PCDHB4	5q	5q31.3	22	0	0	0.773861	22	13	9	13	9	0	0	45.8%	52.6%	47.4%	5.3%	1	1
PCDHB5	5q	5q31.3	23	0	0	0.766613	23	14	9	14	9	0	0	47.9%	54.5%	45.5%	8.9%	1	1
PCDHB6	5q	5q31.3	23	0	0	0.766613	23	14	9	14	9	0	0	47.9%	54.5%	45.5%	8.9%	1	1
PCDHB7	5q	5q31.3	23	0	0	0.766613	23	14	9	14	9	0	0	47.9%	54.5%	45.5%	8.9%	1	1
PCDHB8	5q	5q31.3	23	0	0	0.766613	23	14	9	14	9	0	0	47.9%	54.5%	45.5%	8.9%	1	1
PCDHB9	5q	5q31.3	23	0	0	0.766613	23	14	9	14	9	0	0	47.9%	54.5%	45.5%	8.9%	1	1
PCDHGA1	5q	5q31.3	26	0	0	1	26	15	11	15	11	0	0	54.2%	51.2%	48.8%	2.4%	1	1
PCDHGA2	5q	5q31.3	26	0	0	1	26	15	11	15	11	0	0	54.2%	51.2%	48.8%	2.4%	1	1
PGM5P2	9q	9q21.11	27	0	0	0.551683	27	16	10	16	10	0	0	56.3%	55.2%	44.8%	10.3%	1	1
POM121L1P	22q	22q11.22	25	0	0	0.136166	25	10	13	10	13	0	0	52.1%	37.2%	62.8%	-25.7%	1	1
PPIAL4G	1q	1q21.1	33	0	0	0.128265	33	15	16	15	16	0	0	68.8%	41.9%	58.1%	-16.2%	1	1
RNVU1-1	1q	1q21.1	33	0	0	0.128265	33	15	16	15	16	0	0	68.8%	41.9%	58.1%	-16.2%	1	1
RNVU1-3	1q	1q21.1	33	0	0	0.128265	33	15	16	15	16	0	0	68.8%	41.9%	58.1%	-16.2%	1	1
RNVU1-4	1q	1q21.1	23	0	0	0.773861	23	13	9	13	9	0	0	47.9%	52.6%	47.4%	5.3%	1	1
SLC25A2	5q	5q31.3	25	0	0	1	25	14	11	14	11	0	0	52.1%	49.5%	50.5%	-1.1%	1	1
SLC9A3	5p	5p15.33	20	0	4	1	20	11	9	11	9	0	0	41.7%	48.5%	51.5%	-3.1%	1	1
SRGAP2B	1q	1q21.1	34	0	0	0.0587894	34	15	17	15	17	0	0	70.8%	40.4%	59.6%	-19.1%	1	1
TAF7	5q	5q31.3	26	0	1	1	26	15	11	15	11	0	0	54.2%	51.2%	48.8%	2.4%	1	1
TPPP	5p	5p15.33	20	0	0	0.551683	20	10	10	10	10	0	0	41.7%	43.5%	56.5%	-13.0%	1	1
EMB	5q	5q11.1	4	22	0	0.90757	26	15	10	2	2	13	8	54.2%	53.6%	46.4%	7.1%	1		1	1	1
ABHD5	3p	3p21.33	0	20	0	0.000601166	20	16	2	0	0	16	2	41.7%	86.0%	14.0%	72.0%	1		1					1
ACAA1	3p	3p22.2	0	21	6	0.0715779	21	14	5	0	0	14	5	43.8%	68.3%	31.7%	36.6%	1		1					1
ACKR2	3p	3p22.1	0	23	0	0.000323595	23	18	3	0	0	18	3	47.9%	82.2%	17.8%	64.4%	1		1					1
ACVR2B	3p	3p22.2	0	20	2	0.0324217	20	14	4	0	0	14	4	41.7%	72.9%	27.1%	45.8%	1		1					1						1
ADAM3A	8p	8p11.22	0	24	0	0.773861	24	13	9	0	0	13	9	50.0%	52.6%	47.4%	5.3%	1		1
ADAM5	8p	8p11.22	0	25	0	1	25	13	10	0	0	13	10	52.1%	50.0%	50.0%	0.0%	1		1
ALAS1	3p	3p21.2	0	31	2	0.00636025	31	21	8	0	0	21	8	64.6%	66.9%	33.1%	33.8%	1		1					1
ALDH6A1	14q	14q24.3	0	21	4	0.766386	21	11	10	0	0	11	10	43.8%	45.8%	54.2%	-8.3%	1		1
AMT	3p	3p21.31	0	25	2	0.0361432	25	17	6	0	0	17	6	52.1%	68.5%	31.5%	37.1%	1		1					1
ANKRD28	3p	3p25.1	0	28	0	0.00247694	28	20	6	0	0	20	6	58.3%	71.9%	28.1%	43.9%	1		1					1
ANO10	3p	3p21.33	0	36	0	0.0914377	36	22	12	0	0	22	12	75.0%	58.5%	41.5%	17.0%	1		1					1
APPL1	3p	3p14.3	0	28	2	1	28	15	11	0	0	15	11	58.3%	51.2%	48.8%	2.4%	1		1					1		1
ARF4	3p	3p14.3	0	24	0	0.0424106	24	16	6	0	0	16	6	50.0%	67.2%	32.8%	34.5%	1		1					1
ARHGEF3	3p	3p14.3	0	22	0	0.00706579	22	16	4	0	0	16	4	45.8%	75.5%	24.5%	50.9%	1		1					1
ARIH2	3p	3p21.31	0	35	0	0.187317	35	21	12	0	0	21	12	72.9%	57.4%	42.6%	14.8%	1		1					1
ARIH2OS	3p	3p21.31	0	35	0	0.187317	35	21	12	0	0	21	12	72.9%	57.4%	42.6%	14.8%	1		1					1
ARL8B	3p	3p26.1	0	20	0	0.00228088	20	16	3	0	0	16	3	41.7%	80.4%	19.6%	60.8%	1		1					1
ARPC4	3p	3p25.3	0	27	6	0.000837669	27	20	5	0	0	20	5	56.3%	75.5%	24.5%	50.9%	1		1					1
ARPP21	3p	3p22.3	1	24	0	0.0361432	25	17	6	1	0	16	6	52.1%	68.5%	31.5%	37.1%	1		1					1
ASB14	3p	3p14.3	0	28	0	1	28	15	11	0	0	15	11	58.3%	51.2%	48.8%	2.4%	1		1					1
ATG7	3p	3p25.3	0	23	1	0.00301789	23	17	4	0	0	17	4	47.9%	76.6%	23.4%	53.2%	1		1					1
ATP2B2	3p	3p25.3	0	20	4	0.128817	20	13	5	0	0	13	5	41.7%	66.7%	33.3%	33.3%	1		1					1
ATRIP	3p	3p21.31	0	28	1	0.000250619	28	21	5	0	0	21	5	58.3%	76.4%	23.6%	52.7%	1		1					1
AZI2	3p	3p24.1	0	21	1	0.000885754	21	17	3	0	0	17	3	43.8%	81.3%	18.7%	62.7%	1		1					1
BAP1	3p	3p21.1	0	28	0	0.0161583	28	19	7	0	0	19	7	58.3%	67.6%	32.4%	35.2%	1		1			1	1	1
BHLHE40-AS1	3p	3p26.1	0	23	0	0.00301789	23	17	4	0	0	17	4	47.9%	76.6%	23.4%	53.2%	1		1					1
BRPF1	3p	3p25.3	0	25	0	0.00672473	25	18	5	0	0	18	5	52.1%	73.5%	26.5%	46.9%	1		1					1
BSN	3p	3p21.31	0	25	0	0.000841035	25	19	4	0	0	19	4	52.1%	78.5%	21.5%	57.0%	1		1					1
BSN-AS2	3p	3p21.31	0	22	0	0.000885754	22	17	3	0	0	17	3	45.8%	81.3%	18.7%	62.7%	1		1					1
BTD	3p	3p25.1	0	23	2	0.00301789	23	17	4	0	0	17	4	47.9%	76.6%	23.4%	53.2%	1		1					1
C3orf20	3p	3p25.1	0	25	0	0.766613	25	14	9	0	0	14	9	52.1%	54.5%	45.5%	8.9%	1		1					1
C3orf62	3p	3p21.31	0	34	0	0.104848	34	21	11	0	0	21	11	70.8%	59.5%	40.5%	19.0%	1		1					1
C3orf67	3p	3p14.2	0	21	0	0.0715779	21	14	5	0	0	14	5	43.8%	68.3%	31.7%	36.6%	1		1					1
C3orf83	3p	3p25.2	0	24	0	0.00121129	24	18	4	0	0	18	4	50.0%	77.6%	22.4%	55.2%	1		1					1
C3orf84	3p	3p21.31	0	32	0	0.0152709	32	21	9	0	0	21	9	66.7%	64.2%	35.8%	28.4%	1		1					1
CACNA1D	3p	3p21.1	0	24	21	0.0424106	24	16	6	0	0	16	6	50.0%	67.2%	32.8%	34.5%	1		1					1					1
CACNA2D3	3p	3p21.1	0	25	6	0.0361432	25	17	6	0	0	17	6	52.1%	68.5%	31.5%	37.1%	1		1					1					1
CAMK1	3p	3p25.3	0	25	0	0.00672473	25	18	5	0	0	18	5	52.1%	73.5%	26.5%	46.9%	1		1					1
CAMKV	3p	3p21.31	0	30	0	0.0158228	30	20	8	0	0	20	8	62.5%	65.8%	34.2%	31.6%	1		1					1
CAMP	3p	3p21.31	0	35	2	0.187317	35	21	12	0	0	21	12	72.9%	57.4%	42.6%	14.8%	1		1					1
CAND2	3p	3p25.2	0	20	0	0.000601166	20	16	2	0	0	16	2	41.7%	86.0%	14.0%	72.0%	1		1					1
CAPN7	3p	3p25.1	0	26	0	0.000251992	26	20	4	0	0	20	4	54.2%	79.4%	20.6%	58.7%	1		1					1
CCDC13	3p	3p22.1	0	22	0	0.000885754	22	17	3	0	0	17	3	45.8%	81.3%	18.7%	62.7%	1		1					1
CCDC13-AS1	3p	3p22.1	0	20	0	0.000601166	20	16	2	0	0	16	2	41.7%	86.0%	14.0%	72.0%	1		1					1
CCDC174	3p	3p25.1	0	25	0	0.766613	25	14	9	0	0	14	9	52.1%	54.5%	45.5%	8.9%	1		1					1
CCDC176	14q	14q24.3	0	21	0	0.766386	21	11	10	0	0	11	10	43.8%	45.8%	54.2%	-8.3%	1		1
CCDC36	3p	3p21.31	0	34	0	0.104848	34	21	11	0	0	21	11	70.8%	59.5%	40.5%	19.0%	1		1					1
CCDC51	3p	3p21.31	0	29	0	0.000823244	29	21	6	0	0	21	6	60.4%	72.9%	27.1%	45.8%	1		1					1
CCDC71	3p	3p21.31	0	25	0	0.0361432	25	17	6	0	0	17	6	52.1%	68.5%	31.5%	37.1%	1		1					1
CCR2	3p	3p21.31	0	22	2	0.139355	22	14	6	0	0	14	6	45.8%	64.2%	35.8%	28.4%	1		1					1						1
CCR3	3p	3p21.31	0	24	3	0.00864333	24	17	5	0	0	17	5	50.0%	72.3%	27.7%	44.7%	1		1					1						1
CCR8	3p	3p22.2	0	20	3	0.00553459	20	15	3	0	0	15	3	41.7%	79.4%	20.6%	58.7%	1		1					1						1
CDC25A	3p	3p21.31	0	37	3	0.168928	37	22	13	0	0	22	13	77.1%	56.6%	43.4%	13.1%	1		1					1				1
CDHR4	3p	3p21.31	0	26	0	0.0163177	26	18	6	0	0	18	6	54.2%	69.8%	30.2%	39.5%	1		1					1
CELSR3	3p	3p21.31	0	29	0	0.0355345	29	19	8	0	0	19	8	60.4%	64.6%	35.4%	29.3%	1		1					1
CIDEC	3p	3p25.3	0	30	0	0.0158228	30	20	8	0	0	20	8	62.5%	65.8%	34.2%	31.6%	1		1					1
CIDECP	3p	3p25.3	0	31	0	0.0347533	31	20	9	0	0	20	9	64.6%	63.1%	36.9%	26.2%	1		1					1
CLASP2	3p	3p22.3	0	31	0	0.0347533	31	20	9	0	0	20	9	64.6%	63.1%	36.9%	26.2%	1		1					1
CMC1	3p	3p24.1	0	21	0	0.000885754	21	17	3	0	0	17	3	43.8%	81.3%	18.7%	62.7%	1		1					1
CMTM6	3p	3p22.3	0	20	0	0.00228088	20	16	3	0	0	16	3	41.7%	80.4%	19.6%	60.8%	1		1					1
CMTM7	3p	3p22.3	0	20	0	0.00228088	20	16	3	0	0	16	3	41.7%	80.4%	19.6%	60.8%	1		1					1
CNOT10	3p	3p22.3	0	20	1	0.000209502	20	17	2	0	0	17	2	41.7%	86.7%	13.3%	73.5%	1		1					1
CNTN4	3p	3p26.3	0	20	0	0.00553459	20	15	3	0	0	15	3	41.7%	79.4%	20.6%	58.7%	1		1					1
CNTN6	3p	3p26.3	0	20	0	0.0155879	20	15	4	0	0	15	4	41.7%	74.3%	25.7%	48.5%	1		1					1
COL6A4P1	3p	3p25.1	0	28	0	0.000250619	28	21	5	0	0	21	5	58.3%	76.4%	23.6%	52.7%	1		1					1
COL7A1	3p	3p21.31	0	23	1	0.0185503	23	16	5	0	0	16	5	47.9%	71.1%	28.9%	42.2%	1		1					1
COLQ	3p	3p25.1	0	23	0	0.00301789	23	17	4	0	0	17	4	47.9%	76.6%	23.4%	53.2%	1		1					1
CPNE9	3p	3p25.3	0	25	0	0.00672473	25	18	5	0	0	18	5	52.1%	73.5%	26.5%	46.9%	1		1					1
CRBN	3p	3p26.2	0	21	0	0.00706579	21	16	4	0	0	16	4	43.8%	75.5%	24.5%	50.9%	1		1					1
CRELD1	3p	3p25.3	0	31	0	0.133012	31	19	10	0	0	19	10	64.6%	59.4%	40.6%	18.8%	1		1					1
CRTAP	3p	3p22.3	0	21	0	0.00228088	21	16	3	0	0	16	3	43.8%	80.4%	19.6%	60.8%	1		1					1
CSPG5	3p	3p21.31	0	31	0	0.0347533	31	20	9	0	0	20	9	64.6%	63.1%	36.9%	26.2%	1		1					1
CYP8B1	3p	3p22.1	0	23	2	0.000323595	23	18	3	0	0	18	3	47.9%	82.2%	17.8%	64.4%	1		1					1
DAG1	3p	3p21.31	0	25	5	0.00672473	25	18	5	0	0	18	5	52.1%	73.5%	26.5%	46.9%	1		1					1
DALRD3	3p	3p21.31	0	22	0	0.139355	22	14	6	0	0	14	6	45.8%	64.2%	35.8%	28.4%	1		1					1
DAZL	3p	3p24.3	0	32	0	0.0152709	32	21	9	0	0	21	9	66.7%	64.2%	35.8%	28.4%	1		1					1
DENND6A	3p	3p14.3	0	26	0	0.233817	26	16	8	0	0	16	8	54.2%	60.6%	39.4%	21.2%	1		1					1
DHX30	3p	3p21.31	0	28	0	0.0355345	28	19	8	0	0	19	8	58.3%	64.6%	35.4%	29.3%	1		1					1
DLEC1	3p	3p22.2	0	20	0	0.0715779	20	14	5	0	0	14	5	41.7%	68.3%	31.7%	36.6%	1		1			1		1
DNAH1	3p	3p21.1	0	31	1	0.00636025	31	21	8	0	0	21	8	64.6%	66.9%	33.1%	33.8%	1		1					1
DNAH12	3p	3p14.3	1	30	0	0.632795	31	18	11	1	0	17	11	64.6%	55.7%	44.3%	11.5%	1		1					1
DOCK3	3p	3p21.2	0	31	0	0.00636025	31	21	8	0	0	21	8	64.6%	66.9%	33.1%	33.8%	1		1					1
DPH3	3p	3p25.1	0	23	0	0.149015	23	15	7	0	0	15	7	47.9%	62.2%	37.8%	24.5%	1		1					1
DYNC1LI1	3p	3p22.3	0	24	3	0.00121129	24	18	4	0	0	18	4	50.0%	77.6%	22.4%	55.2%	1		1					1
EAF1	3p	3p25.1	0	20	0	0.000601166	20	16	2	0	0	16	2	41.7%	86.0%	14.0%	72.0%	1		1					1
EFHB	3p	3p24.3	0	24	0	0.00121129	24	18	4	0	0	18	4	50.0%	77.6%	22.4%	55.2%	1		1					1
EIF1B	3p	3p22.1	0	26	1	0.0163177	26	18	6	0	0	18	6	54.2%	69.8%	30.2%	39.5%	1		1					1
ELP6	3p	3p21.31	0	35	0	0.187317	35	21	12	0	0	21	12	72.9%	57.4%	42.6%	14.8%	1		1					1
EMC3	3p	3p25.3	0	33	0	0.203829	33	20	11	0	0	20	11	68.8%	58.3%	41.7%	16.6%	1		1					1
EMC3-AS1	3p	3p25.3	0	33	0	0.203829	33	20	11	0	0	20	11	68.8%	58.3%	41.7%	16.6%	1		1					1
ENTPD3	3p	3p22.1	0	28	3	0.00247694	28	20	6	0	0	20	6	58.3%	71.9%	28.1%	43.9%	1		1					1
ENTPD3-AS1	3p	3p22.1	0	28	0	0.00247694	28	20	6	0	0	20	6	58.3%	71.9%	28.1%	43.9%	1		1					1
ENTPD5	14q	14q24.3	0	21	2	0.766386	21	11	10	0	0	11	10	43.8%	45.8%	54.2%	-8.3%	1		1
EOMES	3p	3p24.1	0	21	0	0.0155879	21	15	4	0	0	15	4	43.8%	74.3%	25.7%	48.5%	1		1					1
EPM2AIP1	3p	3p22.2	0	30	0	0.00241009	30	21	7	0	0	21	7	62.5%	69.8%	30.2%	39.5%	1		1					1
ERC2	3p	3p14.3	0	27	0	0.135807	27	17	8	0	0	17	8	56.3%	62.0%	38.0%	24.1%	1		1					1
EXOG	3p	3p22.2	0	21	0	0.0155879	21	15	4	0	0	15	4	43.8%	74.3%	25.7%	48.5%	1		1					1
FAM198A	3p	3p22.1	0	20	0	0.0324217	20	14	4	0	0	14	4	41.7%	72.9%	27.1%	45.8%	1		1					1
FAM212A	3p	3p21.31	0	26	0	0.0163177	26	18	6	0	0	18	6	54.2%	69.8%	30.2%	39.5%	1		1					1
FANCD2	3p	3p25.3	0	31	1	0.0347533	31	20	9	0	0	20	9	64.6%	63.1%	36.9%	26.2%	1		1					1
FANCD2OS	3p	3p25.3	0	29	0	0.00657707	29	20	7	0	0	20	7	60.4%	68.7%	31.3%	37.5%	1		1					1
FBXW12	3p	3p21.31	0	30	0	0.00241009	30	21	7	0	0	21	7	62.5%	69.8%	30.2%	39.5%	1		1					1
FCF1P2	3p	3p21.31	0	25	0	0.0361432	25	17	6	0	0	17	6	52.1%	68.5%	31.5%	37.1%	1		1					1
FHIT	3p	3p14.2	0	24	3	0.388002	24	14	8	0	0	14	8	50.0%	57.4%	42.6%	14.8%	1		1			1		1
FLNB	3p	3p14.3	0	20	4	0.0324217	20	14	4	0	0	14	4	41.7%	72.9%	27.1%	45.8%	1		1					1					1
GADL1	3p	3p23	0	20	0	0.128817	20	13	5	0	0	13	5	41.7%	66.7%	33.3%	33.3%	1		1					1
GALNT15	3p	3p25.1	0	27	1	0.0726085	27	18	8	0	0	18	8	56.3%	63.4%	36.6%	26.8%	1		1					1
GLB1	3p	3p22.3	0	25	6	0.00672473	25	18	5	0	0	18	5	52.1%	73.5%	26.5%	46.9%	1		1					1
GLT8D1	3p	3p21.1	0	22	0	0.00706579	22	16	4	0	0	16	4	45.8%	75.5%	24.5%	50.9%	1		1					1
GLYCTK	3p	3p21.1	0	30	3	0.00241009	30	21	7	0	0	21	7	62.5%	69.8%	30.2%	39.5%	1		1					1
GNL3	3p	3p21.1	0	22	1	0.00706579	22	16	4	0	0	16	4	45.8%	75.5%	24.5%	50.9%	1		1					1
GOLGA4	3p	3p22.2	0	20	0	0.0324217	20	14	4	0	0	14	4	41.7%	72.9%	27.1%	45.8%	1		1					1
GPX1	3p	3p21.31	0	30	5	0.0158228	30	20	8	0	0	20	8	62.5%	65.8%	34.2%	31.6%	1		1					1
GRM7	3p	3p26.1	0	21	2	0.0715779	21	14	5	0	0	14	5	43.8%	68.3%	31.7%	36.6%	1		1					1			1
GRM7-AS3	3p	3p26.1	0	20	0	0.0715779	20	14	5	0	0	14	5	41.7%	68.3%	31.7%	36.6%	1		1					1
HACL1	3p	3p25.1	0	24	1	0.00864333	24	17	5	0	0	17	5	50.0%	72.3%	27.7%	44.7%	1		1					1
HDAC11	3p	3p25.1	0	23	2	0.0185503	23	16	5	0	0	16	5	47.9%	71.1%	28.9%	42.2%	1		1					1
HESX1	3p	3p14.3	0	26	0	0.552467	26	15	9	0	0	15	9	54.2%	56.2%	43.8%	12.4%	1		1					1
HIGD1A	3p	3p22.1	0	22	0	0.000885754	22	17	3	0	0	17	3	45.8%	81.3%	18.7%	62.7%	1		1					1
HRH1	3p	3p25.3	0	21	2	0.000209502	21	17	2	0	0	17	2	43.8%	86.7%	13.3%	73.5%	1		1					1			1
IL17RC	3p	3p25.3	0	31	0	0.133012	31	19	10	0	0	19	10	64.6%	59.4%	40.6%	18.8%	1		1					1
IL17RD	3p	3p14.3	0	25	0	0.766613	25	14	9	0	0	14	9	52.1%	54.5%	45.5%	8.9%	1		1			1		1
IL17RE	3p	3p25.3	0	31	0	0.133012	31	19	10	0	0	19	10	64.6%	59.4%	40.6%	18.8%	1		1					1
IMPDH2	3p	3p21.31	0	22	2	0.139355	22	14	6	0	0	14	6	45.8%	64.2%	35.8%	28.4%	1		1					1
IP6K1	3p	3p21.31	0	27	0	0.0359921	27	18	7	0	0	18	7	56.3%	66.4%	33.6%	32.8%	1		1					1
IP6K2	3p	3p21.31	0	32	0	0.0701306	32	20	10	0	0	20	10	66.7%	60.6%	39.4%	21.2%	1		1					1
IQCF1	3p	3p21.2	0	20	0	0.0715779	20	14	5	0	0	14	5	41.7%	68.3%	31.7%	36.6%	1		1					1
IQCF2	3p	3p21.2	0	23	0	0.0424106	23	16	6	0	0	16	6	47.9%	67.2%	32.8%	34.5%	1		1					1
IQCF3	3p	3p21.2	0	23	0	0.0424106	23	16	6	0	0	16	6	47.9%	67.2%	32.8%	34.5%	1		1					1
IQCF5	3p	3p21.2	0	23	0	0.0424106	23	16	6	0	0	16	6	47.9%	67.2%	32.8%	34.5%	1		1					1
IQCF5-AS1	3p	3p21.2	0	23	0	0.0424106	23	16	6	0	0	16	6	47.9%	67.2%	32.8%	34.5%	1		1					1
ITGA9	3p	3p22.2	0	21	8	0.0155879	21	15	4	0	0	15	4	43.8%	74.3%	25.7%	48.5%	1		1					1	1
ITPR1	3p	3p26.1	0	24	22	0.00864333	24	17	5	0	0	17	5	50.0%	72.3%	27.7%	44.7%	1		1					1
JAGN1	3p	3p25.3	0	29	0	0.0355345	29	19	8	0	0	19	8	60.4%	64.6%	35.4%	29.3%	1		1					1
KAT2B	3p	3p24.3	0	21	3	0.00301789	21	17	4	0	0	17	4	43.8%	76.6%	23.4%	53.2%	1		1					1
KCNH8	3p	3p24.3	0	24	0	0.149015	24	15	7	0	0	15	7	50.0%	62.2%	37.8%	24.5%	1		1					1
KIAA1143	3p	3p21.31	0	24	0	0.00672473	24	18	5	0	0	18	5	50.0%	73.5%	26.5%	46.9%	1		1					1
KIF15	3p	3p21.31	0	23	0	0.00864333	23	17	5	0	0	17	5	47.9%	72.3%	27.7%	44.7%	1		1					1
KIF9	3p	3p21.31	0	42	0	0.380313	42	24	16	0	0	24	16	87.5%	53.6%	46.4%	7.1%	1		1					1
KIF9-AS1	3p	3p21.31	0	43	0	0.639614	43	24	17	0	0	24	17	89.6%	52.1%	47.9%	4.1%	1		1					1
KLHDC8B	3p	3p21.31	0	25	0	0.0361432	25	17	6	0	0	17	6	52.1%	68.5%	31.5%	37.1%	1		1					1
KLHL18	3p	3p21.31	0	41	0	0.681586	41	23	16	0	0	23	16	85.4%	52.5%	47.5%	5.0%	1		1					1
KRBOX1	3p	3p22.1	0	24	0	0.00121129	24	18	4	0	0	18	4	50.0%	77.6%	22.4%	55.2%	1		1					1
LAMB2	3p	3p21.31	0	21	7	0.0155879	21	15	4	0	0	15	4	43.8%	74.3%	25.7%	48.5%	1		1					1	1	1
LARS2	3p	3p21.31	0	23	1	0.00864333	23	17	5	0	0	17	5	47.9%	72.3%	27.7%	44.7%	1		1					1
LHFPL4	3p	3p25.3	0	27	0	0.000837669	27	20	5	0	0	20	5	56.3%	75.5%	24.5%	50.9%	1		1					1
LIMD1	3p	3p21.31	0	28	1	0.000250619	28	21	5	0	0	21	5	58.3%	76.4%	23.6%	52.7%	1		1			1		1
LIMD1-AS1	3p	3p21.31	0	27	0	6.70985e-05	27	21	4	0	0	21	4	56.3%	80.2%	19.8%	60.3%	1		1					1
LIN52	14q	14q24.3	0	20	0	0.551683	20	10	10	0	0	10	10	41.7%	43.5%	56.5%	-13.0%	1		1
LMCD1-AS1	3p	3p26.1	0	21	0	0.0715779	21	14	5	0	0	14	5	43.8%	68.3%	31.7%	36.6%	1		1					1
LRRC2	3p	3p21.31	0	22	0	0.00706579	22	16	4	0	0	16	4	45.8%	75.5%	24.5%	50.9%	1		1					1
LRRFIP2	3p	3p22.2	0	36	0	0.0914377	36	22	12	0	0	22	12	75.0%	58.5%	41.5%	17.0%	1		1					1
LRRN1	3p	3p26.2	0	26	0	0.0163177	26	18	6	0	0	18	6	54.2%	69.8%	30.2%	39.5%	1		1					1
MAGI1	3p	3p14.1	0	22	2	0.0791209	22	15	6	0	0	15	6	45.8%	65.8%	34.2%	31.6%	1		1					1
MAP4	3p	3p21.31	0	38	0	0.0772374	38	23	13	0	0	23	13	79.2%	57.6%	42.4%	15.3%	1		1				1	1
MIR1226	3p	3p21.31	0	24	0	0.0361432	24	17	6	0	0	17	6	50.0%	68.5%	31.5%	37.1%	1		1					1
MIR135A1	3p	3p21.1	0	30	1	0.00241009	30	21	7	0	0	21	7	62.5%	69.8%	30.2%	39.5%	1		1					1				1
MIR191	3p	3p21.31	0	22	0	0.139355	22	14	6	0	0	14	6	45.8%	64.2%	35.8%	28.4%	1		1					1
MIR425	3p	3p21.31	0	22	0	0.139355	22	14	6	0	0	14	6	45.8%	64.2%	35.8%	28.4%	1		1					1
MIR563	3p	3p25.1	0	23	0	0.00301789	23	17	4	0	0	17	4	47.9%	76.6%	23.4%	53.2%	1		1					1
MIR711	3p	3p21.31	0	20	0	0.0715779	20	14	5	0	0	14	5	41.7%	68.3%	31.7%	36.6%	1		1					1
MIRLET7G	3p	3p21.1	0	31	1	0.000785408	31	22	7	0	0	22	7	64.6%	70.7%	29.3%	41.5%	1		1					1				1
MKRN2	3p	3p25.2	0	24	0	0.00121129	24	18	4	0	0	18	4	50.0%	77.6%	22.4%	55.2%	1		1					1
MLH1	3p	3p22.2	0	33	5	0.00985217	33	22	9	0	0	22	9	68.8%	65.3%	34.7%	30.6%	1		1			1		1		1
MON1A	3p	3p21.31	0	31	0	0.000785408	31	22	7	0	0	22	7	64.6%	70.7%	29.3%	41.5%	1		1					1
MRPS25	3p	3p25.1	0	29	0	0.00657707	29	20	7	0	0	20	7	60.4%	68.7%	31.3%	37.5%	1		1					1
MST1R	3p	3p21.31	0	28	0	0.0726085	28	18	8	0	0	18	8	58.3%	63.4%	36.6%	26.8%	1		1					1
MTMR14	3p	3p25.3	0	25	0	0.00672473	25	18	5	0	0	18	5	52.1%	73.5%	26.5%	46.9%	1		1					1
MYD88	3p	3p22.2	0	23	16	0.0185503	23	16	5	0	0	16	5	47.9%	71.1%	28.9%	42.2%	1		1					1
MYRIP	3p	3p22.1	0	24	0	0.149015	24	15	7	0	0	15	7	50.0%	62.2%	37.8%	24.5%	1		1					1
NCKIPSD	3p	3p21.31	0	31	0	0.0347533	31	20	9	0	0	20	9	64.6%	63.1%	36.9%	26.2%	1		1					1
NDUFAF3	3p	3p21.31	0	22	0	0.139355	22	14	6	0	0	14	6	45.8%	64.2%	35.8%	28.4%	1		1					1
NEK10	3p	3p24.1	0	22	0	0.0185503	22	16	5	0	0	16	5	45.8%	71.1%	28.9%	42.2%	1		1					1
NEK4	3p	3p21.1	1	23	0	0.00162255	24	18	4	1	0	17	4	50.0%	77.6%	22.4%	55.2%	1		1					1
NICN1	3p	3p21.31	0	25	0	0.0361432	25	17	6	0	0	17	6	52.1%	68.5%	31.5%	37.1%	1		1					1
NISCH	3p	3p21.1	0	27	0	0.00668985	27	19	6	0	0	19	6	56.3%	70.9%	29.1%	41.8%	1		1					1
NME6	3p	3p21.31	0	25	2	0.0361432	25	17	6	0	0	17	6	52.1%	68.5%	31.5%	37.1%	1		1					1
NR2C2	3p	3p25.1	0	29	0	0.00657707	29	20	7	0	0	20	7	60.4%	68.7%	31.3%	37.5%	1		1					1
NUP210	3p	3p25.1	0	24	1	0.0424106	24	16	6	0	0	16	6	50.0%	67.2%	32.8%	34.5%	1		1					1
OGG1	3p	3p25.3	0	26	1	0.00250382	26	19	5	0	0	19	5	54.2%	74.5%	25.5%	49.0%	1		1					1
OSBPL10	3p	3p22.3	0	25	0	0.0163177	25	18	6	0	0	18	6	52.1%	69.8%	30.2%	39.5%	1		1					1
OXNAD1	3p	3p25.1	0	23	0	0.149015	23	15	7	0	0	15	7	47.9%	62.2%	37.8%	24.5%	1		1					1
OXSR1	3p	3p22.2	0	22	0	0.139355	22	14	6	0	0	14	6	45.8%	64.2%	35.8%	28.4%	1		1					1
P4HTM	3p	3p21.31	0	22	0	0.139355	22	14	6	0	0	14	6	45.8%	64.2%	35.8%	28.4%	1		1					1
PBRM1	3p	3p21.1	0	24	0	0.00864333	24	17	5	0	0	17	5	50.0%	72.3%	27.7%	44.7%	1		1			1	1	1
PDCD6IP	3p	3p22.3	0	25	1	0.552467	25	15	9	0	0	15	9	52.1%	56.2%	43.8%	12.4%	1		1					1
PDE12	3p	3p14.3	1	21	0	0.0515538	22	15	5	1	0	14	5	45.8%	69.8%	30.2%	39.5%	1		1					1
PFKFB4	3p	3p21.31	0	23	2	0.00864333	23	17	5	0	0	17	5	47.9%	72.3%	27.7%	44.7%	1		1					1
PHF7	3p	3p21.1	0	28	0	0.0161583	28	19	7	0	0	19	7	58.3%	67.6%	32.4%	35.2%	1		1					1
PLCL2	3p	3p24.3	0	26	0	0.00250382	26	19	5	0	0	19	5	54.2%	74.5%	25.5%	49.0%	1		1					1
PLXNB1	3p	3p21.31	0	28	1	0.0161583	28	19	7	0	0	19	7	58.3%	67.6%	32.4%	35.2%	1		1					1
POC1A	3p	3p21.2	0	25	0	0.0163177	25	18	6	0	0	18	6	52.1%	69.8%	30.2%	39.5%	1		1					1
PPARG	3p	3p25.2	0	23	6	0.0791209	23	15	6	0	0	15	6	47.9%	65.8%	34.2%	31.6%	1		1					1		1
PPM1M	3p	3p21.2	0	30	0	0.00241009	30	21	7	0	0	21	7	62.5%	69.8%	30.2%	39.5%	1		1					1
PRKAR2A	3p	3p21.31	0	34	2	0.104848	34	21	11	0	0	21	11	70.8%	59.5%	40.5%	19.0%	1		1					1
PRKAR2A-AS1	3p	3p21.31	0	32	0	0.0701306	32	20	10	0	0	20	10	66.7%	60.6%	39.4%	21.2%	1		1					1
PRRT3	3p	3p25.3	0	31	0	0.133012	31	19	10	0	0	19	10	64.6%	59.4%	40.6%	18.8%	1		1					1
PRRT3-AS1	3p	3p25.3	0	31	0	0.133012	31	19	10	0	0	19	10	64.6%	59.4%	40.6%	18.8%	1		1					1
PTPN23	3p	3p21.31	0	33	0	0.0551155	33	21	10	0	0	21	10	68.8%	61.8%	38.2%	23.5%	1		1					1
PXK	3p	3p14.3	0	22	0	0.139355	22	14	6	0	0	14	6	45.8%	64.2%	35.8%	28.4%	1		1					1
QARS	3p	3p21.31	0	22	1	0.0375173	22	15	5	0	0	15	5	45.8%	69.8%	30.2%	39.5%	1		1					1
QRICH1	3p	3p21.31	0	25	0	0.136166	25	16	7	0	0	16	7	52.1%	63.7%	36.3%	27.5%	1		1					1
RAD54L2	3p	3p21.2	0	22	0	0.00706579	22	16	4	0	0	16	4	45.8%	75.5%	24.5%	50.9%	1		1					1
RAF1	3p	3p25.2	0	21	45	0.00228088	21	16	3	0	0	16	3	43.8%	80.4%	19.6%	60.8%	1		1					1	1	1		1	1		1
RBM5	3p	3p21.31	0	30	0	0.0158228	30	20	8	0	0	20	8	62.5%	65.8%	34.2%	31.6%	1		1			1		1
RBM6	3p	3p21.31	0	35	0	0.00728984	35	23	10	0	0	23	10	72.9%	63.9%	36.1%	27.8%	1		1			1		1
RBMS3	3p	3p24.1	0	22	0	0.376695	22	13	7	0	0	13	7	45.8%	58.8%	41.2%	17.6%	1		1					1
RFT1	3p	3p21.1	0	25	1	0.136166	25	16	7	0	0	16	7	52.1%	63.7%	36.3%	27.5%	1		1					1
RFTN1	3p	3p24.3	0	28	0	0.0726085	28	18	8	0	0	18	8	58.3%	63.4%	36.6%	26.8%	1		1					1
RHOA	3p	3p21.31	0	30	25	0.0158228	30	20	8	0	0	20	8	62.5%	65.8%	34.2%	31.6%	1		1			1	1	1		1		1
RPL14	3p	3p22.1	0	20	1	0.0155879	20	15	4	0	0	15	4	41.7%	74.3%	25.7%	48.5%	1		1					1
RPP14	3p	3p14.3	0	20	1	0.364001	20	12	6	0	0	12	6	41.7%	60.6%	39.4%	21.2%	1		1					1
RPUSD3	3p	3p25.3	0	29	0	0.00657707	29	20	7	0	0	20	7	60.4%	68.7%	31.3%	37.5%	1		1					1
SACM1L	3p	3p21.31	0	27	0	6.70985e-05	27	21	4	0	0	21	4	56.3%	80.2%	19.8%	60.3%	1		1					1
SATB1	3p	3p24.3	0	21	0	0.0155879	21	15	4	0	0	15	4	43.8%	74.3%	25.7%	48.5%	1		1					1
SCAP	3p	3p21.31	0	35	0	0.187317	35	21	12	0	0	21	12	72.9%	57.4%	42.6%	14.8%	1		1					1
SCN11A	3p	3p22.2	0	26	0	0.0731082	26	17	7	0	0	17	7	54.2%	65.1%	34.9%	30.3%	1		1					1
SEMA3G	3p	3p21.1	0	27	1	0.00668985	27	19	6	0	0	19	6	56.3%	70.9%	29.1%	41.8%	1		1					1
SETD2	3p	3p21.31	0	43	1	0.639614	43	24	17	0	0	24	17	89.6%	52.1%	47.9%	4.1%	1		1				1	1
SETD5	3p	3p25.3	0	25	0	0.000841035	25	19	4	0	0	19	4	52.1%	78.5%	21.5%	57.0%	1		1					1
SETMAR	3p	3p26.1	0	25	1	0.0361432	25	17	6	0	0	17	6	52.1%	68.5%	31.5%	37.1%	1		1					1
SFMBT1	3p	3p21.1	0	28	0	0.0726085	28	18	8	0	0	18	8	58.3%	63.4%	36.6%	26.8%	1		1					1
SGOL1	3p	3p24.3	0	20	1	0.000885754	20	17	3	0	0	17	3	41.7%	81.3%	18.7%	62.7%	1		1					1
SGOL1-AS1	3p	3p24.3	0	20	0	0.000885754	20	17	3	0	0	17	3	41.7%	81.3%	18.7%	62.7%	1		1					1
SH3BP5	3p	3p25.1	0	27	0	6.70985e-05	27	21	4	0	0	21	4	56.3%	80.2%	19.8%	60.3%	1		1					1
SH3BP5-AS1	3p	3p25.1	0	26	0	0.000251992	26	20	4	0	0	20	4	54.2%	79.4%	20.6%	58.7%	1		1					1
SHISA5	3p	3p21.31	0	25	1	0.00672473	25	18	5	0	0	18	5	52.1%	73.5%	26.5%	46.9%	1		1					1
SHQ1	3p	3p13	0	21	0	0.376695	21	13	7	0	0	13	7	43.8%	58.8%	41.2%	17.6%	1		1					1
SLC25A20	3p	3p21.31	0	36	0	0.314031	36	21	13	0	0	21	13	75.0%	55.4%	44.6%	10.8%	1		1					1
SLC26A6	3p	3p21.31	0	24	1	0.00864333	24	17	5	0	0	17	5	50.0%	72.3%	27.7%	44.7%	1		1					1
SLC4A7	3p	3p24.1	0	22	0	0.00301789	22	17	4	0	0	17	4	45.8%	76.6%	23.4%	53.2%	1		1					1
SLMAP	3p	3p14.3	0	28	0	1	28	15	11	0	0	15	11	58.3%	51.2%	48.8%	2.4%	1		1					1
SMARCC1	3p	3p21.31	0	33	0	0.203829	33	20	11	0	0	20	11	68.8%	58.3%	41.7%	16.6%	1		1					1
SMIM4	3p	3p21.1	0	24	0	0.00864333	24	17	5	0	0	17	5	50.0%	72.3%	27.7%	44.7%	1		1					1
SNORD19	3p	3p21.1	0	22	0	0.00706579	22	16	4	0	0	16	4	45.8%	75.5%	24.5%	50.9%	1		1					1
SNORD19B	3p	3p21.1	0	22	0	0.00706579	22	16	4	0	0	16	4	45.8%	75.5%	24.5%	50.9%	1		1					1
SNORD69	3p	3p21.1	0	22	0	0.00706579	22	16	4	0	0	16	4	45.8%	75.5%	24.5%	50.9%	1		1					1
SNRK	3p	3p22.1	0	28	0	0.000250619	28	21	5	0	0	21	5	58.3%	76.4%	23.6%	52.7%	1		1					1
SPCS1	3p	3p21.1	0	22	1	0.00706579	22	16	4	0	0	16	4	45.8%	75.5%	24.5%	50.9%	1		1					1
SPINK8	3p	3p21.31	0	25	0	0.0361432	25	17	6	0	0	17	6	52.1%	68.5%	31.5%	37.1%	1		1					1
SRGAP3	3p	3p25.3	0	22	1	0.0185503	22	16	5	0	0	16	5	45.8%	71.1%	28.9%	42.2%	1		1					1
STAC	3p	3p22.3	0	24	0	0.00864333	24	17	5	0	0	17	5	50.0%	72.3%	27.7%	44.7%	1		1					1
SUMF1	3p	3p26.1	0	29	1	0.00657707	29	20	7	0	0	20	7	60.4%	68.7%	31.3%	37.5%	1		1					1
SUSD5	3p	3p22.3	0	20	0	0.000601166	20	16	2	0	0	16	2	41.7%	86.0%	14.0%	72.0%	1		1					1
SYN2	3p	3p25.2	0	27	0	0.135807	27	17	8	0	0	17	8	56.3%	62.0%	38.0%	24.1%	1		1					1
TADA3	3p	3p25.3	0	26	0	0.00250382	26	19	5	0	0	19	5	54.2%	74.5%	25.5%	49.0%	1		1					1
TAMM41	3p	3p25.2	0	23	0	0.0185503	23	16	5	0	0	16	5	47.9%	71.1%	28.9%	42.2%	1		1					1
TBC1D5	3p	3p24.3	0	30	0	0.0158228	30	20	8	0	0	20	8	62.5%	65.8%	34.2%	31.6%	1		1					1
TCTA	3p	3p21.31	0	26	0	0.0163177	26	18	6	0	0	18	6	54.2%	69.8%	30.2%	39.5%	1		1			1		1
TDGF1	3p	3p21.31	0	22	0	0.00706579	22	16	4	0	0	16	4	45.8%	75.5%	24.5%	50.9%	1		1					1
THRB	3p	3p24.2	0	22	1	0.0375173	22	15	5	0	0	15	5	45.8%	69.8%	30.2%	39.5%	1		1			1		1			1
TLR9	3p	3p21.2	0	30	7	0.00241009	30	21	7	0	0	21	7	62.5%	69.8%	30.2%	39.5%	1		1					1
TMA7	3p	3p21.31	0	29	0	0.000823244	29	21	6	0	0	21	6	60.4%	72.9%	27.1%	45.8%	1		1					1
TMEM110	3p	3p21.1	1	21	0	0.0251948	22	16	5	1	0	15	5	45.8%	71.1%	28.9%	42.2%	1		1					1
TMEM40	3p	3p25.2	0	22	0	0.000885754	22	17	3	0	0	17	3	45.8%	81.3%	18.7%	62.7%	1		1					1
TMEM89	3p	3p21.31	0	24	0	0.00864333	24	17	5	0	0	17	5	50.0%	72.3%	27.7%	44.7%	1		1					1
TMPPE	3p	3p22.3	0	21	0	0.00228088	21	16	3	0	0	16	3	43.8%	80.4%	19.6%	60.8%	1		1					1
TNNC1	3p	3p21.1	0	27	5	0.00668985	27	19	6	0	0	19	6	56.3%	70.9%	29.1%	41.8%	1		1					1
TPRXL	3p	3p25.1	0	25	0	0.00672473	25	18	5	0	0	18	5	52.1%	73.5%	26.5%	46.9%	1		1					1
TRAIP	3p	3p21.31	0	30	0	0.0158228	30	20	8	0	0	20	8	62.5%	65.8%	34.2%	31.6%	1		1					1
TRANK1	3p	3p22.2	0	32	0	0.00412772	32	22	8	0	0	22	8	66.7%	67.9%	32.1%	35.8%	1		1					1
TREX1	3p	3p21.31	0	25	1	0.00672473	25	18	5	0	0	18	5	52.1%	73.5%	26.5%	46.9%	1		1					1
TSEN2	3p	3p25.2	0	24	0	0.00121129	24	18	4	0	0	18	4	50.0%	77.6%	22.4%	55.2%	1		1					1
TTC21A	3p	3p22.2	0	20	0	0.0324217	20	14	4	0	0	14	4	41.7%	72.9%	27.1%	45.8%	1		1					1
TTLL3	3p	3p25.3	0	29	0	0.00657707	29	20	7	0	0	20	7	60.4%	68.7%	31.3%	37.5%	1		1					1
TWF2	3p	3p21.2	0	29	0	0.00657707	29	20	7	0	0	20	7	60.4%	68.7%	31.3%	37.5%	1		1					1
UBA7	3p	3p21.31	0	26	2	0.0163177	26	18	6	0	0	18	6	54.2%	69.8%	30.2%	39.5%	1		1					1
UBE2E1	3p	3p24.3	0	26	2	0.00668985	26	19	6	0	0	19	6	54.2%	70.9%	29.1%	41.8%	1		1					1
UBE2E2	3p	3p24.3	0	36	2	0.0171011	36	23	11	0	0	23	11	75.0%	61.7%	38.3%	23.3%	1		1					1
UCN2	3p	3p21.31	0	20	0	0.0715779	20	14	5	0	0	14	5	41.7%	68.3%	31.7%	36.6%	1		1					1
ULK4	3p	3p22.1	0	27	0	0.000837669	27	20	5	0	0	20	5	56.3%	75.5%	24.5%	50.9%	1		1					1
UQCRC1	3p	3p21.31	0	23	6	0.0185503	23	16	5	0	0	16	5	47.9%	71.1%	28.9%	42.2%	1		1					1
USP19	3p	3p21.31	0	21	0	0.0155879	21	15	4	0	0	15	4	43.8%	74.3%	25.7%	48.5%	1		1					1
USP4	3p	3p21.31	0	34	0	0.104848	34	21	11	0	0	21	11	70.8%	59.5%	40.5%	19.0%	1		1					1
VGLL4	3p	3p25.3	0	29	0	0.00657707	29	20	7	0	0	20	7	60.4%	68.7%	31.3%	37.5%	1		1					1
VPRBP	3p	3p21.2	0	23	0	0.00301789	23	17	4	0	0	17	4	47.9%	76.6%	23.4%	53.2%	1		1					1
WDR48	3p	3p22.2	0	23	1	0.00301789	23	17	4	0	0	17	4	47.9%	76.6%	23.4%	53.2%	1		1					1
WDR6	3p	3p21.31	0	22	0	0.139355	22	14	6	0	0	14	6	45.8%	64.2%	35.8%	28.4%	1		1					1
WDR82	3p	3p21.1	0	31	1	0.000785408	31	22	7	0	0	22	7	64.6%	70.7%	29.3%	41.5%	1		1					1
WNT7A	3p	3p25.1	0	20	8	0.00553459	20	15	3	0	0	15	3	41.7%	79.4%	20.6%	58.7%	1		1					1		1
XYLB	3p	3p22.2	0	20	1	0.000601166	20	16	2	0	0	16	2	41.7%	86.0%	14.0%	72.0%	1		1					1
ZCWPW2	3p	3p24.1	0	22	0	0.000885754	22	17	3	0	0	17	3	45.8%	81.3%	18.7%	62.7%	1		1					1
ZFYVE20	3p	3p25.1	0	29	1	0.00657707	29	20	7	0	0	20	7	60.4%	68.7%	31.3%	37.5%	1		1					1
ZKSCAN7	3p	3p21.31	0	21	0	0.0375173	21	15	5	0	0	15	5	43.8%	69.8%	30.2%	39.5%	1		1					1
ZNF197	3p	3p21.31	0	22	0	0.0185503	22	16	5	0	0	16	5	45.8%	71.1%	28.9%	42.2%	1		1					1
ZNF35	3p	3p21.31	0	22	0	0.0185503	22	16	5	0	0	16	5	45.8%	71.1%	28.9%	42.2%	1		1					1
ZNF385D	3p	3p24.3	0	26	0	0.00250382	26	19	5	0	0	19	5	54.2%	74.5%	25.5%	49.0%	1		1					1
ZNF501	3p	3p21.31	0	24	0	0.00672473	24	18	5	0	0	18	5	50.0%	73.5%	26.5%	46.9%	1		1					1
ZNF502	3p	3p21.31	0	23	0	0.00864333	23	17	5	0	0	17	5	47.9%	72.3%	27.7%	44.7%	1		1					1
ZNF589	3p	3p21.31	0	35	0	0.187317	35	21	12	0	0	21	12	72.9%	57.4%	42.6%	14.8%	1		1					1
ZNF619	3p	3p22.1	0	20	0	0.0155879	20	15	4	0	0	15	4	41.7%	74.3%	25.7%	48.5%	1		1					1
ZNF660	3p	3p21.31	0	21	0	0.0375173	21	15	5	0	0	15	5	43.8%	69.8%	30.2%	39.5%	1		1					1
ZNF662	3p	3p22.1	0	21	0	0.0155879	21	15	4	0	0	15	4	43.8%	74.3%	25.7%	48.5%	1		1					1
ZNF860	3p	3p23	0	20	0	0.00228088	20	16	3	0	0	16	3	41.7%	80.4%	19.6%	60.8%	1		1					1
ARL17A	17q	17q21.31	16	7	0	0.586884	23	14	8	11	5	3	3	47.9%	57.4%	42.6%	14.8%	1			1	1
ARL17B	17q	17q21.31	14	8	0	0.604459	22	12	9	9	5	3	4	45.8%	50.6%	49.4%	1.3%	1			1	1
DEFB4A	8p	8p23.1	18	3	0	0.0917872	21	14	6	13	4	1	2	43.8%	64.2%	35.8%	28.4%	1			1	1
FAM215B	17q	17q21.31	16	7	0	0.586884	23	14	8	11	5	3	3	47.9%	57.4%	42.6%	14.8%	1			1	1
HERC2P3	15q	15q11.2	19	7	0	0.84968	26	13	12	9	9	4	3	54.2%	45.5%	54.5%	-9.1%	1			1	1
LRRC37A	17q	17q21.31	14	6	0	0.768767	20	12	8	9	5	3	3	41.7%	53.6%	46.4%	7.1%	1			1	1
LRRC37A2	17q	17q21.31	16	7	0	0.586884	23	14	8	11	5	3	3	47.9%	57.4%	42.6%	14.8%	1			1	1
MIR1268A	15q	15q11.2	13	10	0	0.359341	23	15	7	8	4	7	3	47.9%	62.2%	37.8%	24.5%	1			1	1
OR4N4	15q	15q11.2	17	9	1	0.249006	26	17	8	11	5	6	3	54.2%	62.0%	38.0%	24.1%	1			1	1
SNORA26	3p	3p21.1	8	18	0	0.00768293	26	17	7	3	5	14	2	54.2%	65.1%	34.9%	30.3%	1			1	1			1
SNORA43	3p	3p25.3	4	17	0	0.540433	21	13	7	2	2	11	5	43.8%	58.8%	41.2%	17.6%	1			1	1			1
SNORA51	4p	4p14	14	8	0	0.00810901	22	13	9	5	9	8	0	45.8%	52.6%	47.4%	5.3%	1			1	1
SNORA70	Xq	Xq28	19	7	0	0.177048	26	17	9	11	8	6	1	54.2%	59.2%	40.8%	18.5%	1			1	1
UGT2B17	4q	4q13.2	15	7	10	0.137157	22	9	12	5	9	4	3	45.8%	36.6%	63.4%	-26.8%	1			1	1
DEFB130	8p	8p23.1	19	1	0	0.364001	20	13	6	12	6	1	0	41.7%	62.5%	37.5%	25.0%	1
FAM86B1	8p	8p23.1	19	1	0	0.364001	20	13	6	12	6	1	0	41.7%	62.5%	37.5%	25.0%	1
PCDH11X	Xq	Xq21.31	19	2	0	0.407521	21	9	11	8	10	1	1	43.8%	38.6%	61.4%	-22.7%	1
RASA3	13q	13q34	19	1	1	0.364001	20	12	7	12	6	0	1	41.7%	56.9%	43.1%	13.7%	1

## Sheet: B Genes Top 20 loss
																		Genesets								Pathways
Names	Chr	Cytoband	Gain	Loss	Number of Pathways	p-Value Fisher-test	∑CNV	CNV G1	CNV G3	Gain G1	Gain G3	Loss G1	Loss G3	% CNV	% G1	% G3	%G1 - %G3	Genes_TOP20	Genes.TOP20.gains	Genes.TOP20.losses	Genes_CNV_mixed.type	Genes_TOP20.Mixed.Typed	TSG.Genes	Driver.genes	Genes_3P	HSA04151 PI3K-Akt signaling pathway	HSA05200 Pathways in cancer	HSA04080 Neuroactive ligand-receptor interaction	HSA05206 MicroRNAs in cancer	HSA04010 MAPK signaling pathway	HSA04060 Cytokine-cytokine receptor interaction	HSA05211 Renal cell carcinoma
EMB	5q	5q11.1	4	22	0	0.90757	26	15	10	2	2	13	8	54.2%	53.6%	46.4%	7.1%	1		1	1	1
ABHD5	3p	3p21.33	0	20	0	0.000601166	20	16	2	0	0	16	2	41.7%	86.0%	14.0%	72.0%	1		1					1
ACAA1	3p	3p22.2	0	21	6	0.0715779	21	14	5	0	0	14	5	43.8%	68.3%	31.7%	36.6%	1		1					1
ACKR2	3p	3p22.1	0	23	0	0.000323595	23	18	3	0	0	18	3	47.9%	82.2%	17.8%	64.4%	1		1					1
ACVR2B	3p	3p22.2	0	20	2	0.0324217	20	14	4	0	0	14	4	41.7%	72.9%	27.1%	45.8%	1		1					1						1
ADAM3A	8p	8p11.22	0	24	0	0.773861	24	13	9	0	0	13	9	50.0%	52.6%	47.4%	5.3%	1		1
ADAM5	8p	8p11.22	0	25	0	1	25	13	10	0	0	13	10	52.1%	50.0%	50.0%	0.0%	1		1
ALAS1	3p	3p21.2	0	31	2	0.00636025	31	21	8	0	0	21	8	64.6%	66.9%	33.1%	33.8%	1		1					1
ALDH6A1	14q	14q24.3	0	21	4	0.766386	21	11	10	0	0	11	10	43.8%	45.8%	54.2%	-8.3%	1		1
AMT	3p	3p21.31	0	25	2	0.0361432	25	17	6	0	0	17	6	52.1%	68.5%	31.5%	37.1%	1		1					1
ANKRD28	3p	3p25.1	0	28	0	0.00247694	28	20	6	0	0	20	6	58.3%	71.9%	28.1%	43.9%	1		1					1
ANO10	3p	3p21.33	0	36	0	0.0914377	36	22	12	0	0	22	12	75.0%	58.5%	41.5%	17.0%	1		1					1
APPL1	3p	3p14.3	0	28	2	1	28	15	11	0	0	15	11	58.3%	51.2%	48.8%	2.4%	1		1					1		1
ARF4	3p	3p14.3	0	24	0	0.0424106	24	16	6	0	0	16	6	50.0%	67.2%	32.8%	34.5%	1		1					1
ARHGEF3	3p	3p14.3	0	22	0	0.00706579	22	16	4	0	0	16	4	45.8%	75.5%	24.5%	50.9%	1		1					1
ARIH2	3p	3p21.31	0	35	0	0.187317	35	21	12	0	0	21	12	72.9%	57.4%	42.6%	14.8%	1		1					1
ARIH2OS	3p	3p21.31	0	35	0	0.187317	35	21	12	0	0	21	12	72.9%	57.4%	42.6%	14.8%	1		1					1
ARL8B	3p	3p26.1	0	20	0	0.00228088	20	16	3	0	0	16	3	41.7%	80.4%	19.6%	60.8%	1		1					1
ARPC4	3p	3p25.3	0	27	6	0.000837669	27	20	5	0	0	20	5	56.3%	75.5%	24.5%	50.9%	1		1					1
ARPP21	3p	3p22.3	1	24	0	0.0361432	25	17	6	1	0	16	6	52.1%	68.5%	31.5%	37.1%	1		1					1
ASB14	3p	3p14.3	0	28	0	1	28	15	11	0	0	15	11	58.3%	51.2%	48.8%	2.4%	1		1					1
ATG7	3p	3p25.3	0	23	1	0.00301789	23	17	4	0	0	17	4	47.9%	76.6%	23.4%	53.2%	1		1					1
ATP2B2	3p	3p25.3	0	20	4	0.128817	20	13	5	0	0	13	5	41.7%	66.7%	33.3%	33.3%	1		1					1
ATRIP	3p	3p21.31	0	28	1	0.000250619	28	21	5	0	0	21	5	58.3%	76.4%	23.6%	52.7%	1		1					1
AZI2	3p	3p24.1	0	21	1	0.000885754	21	17	3	0	0	17	3	43.8%	81.3%	18.7%	62.7%	1		1					1
BAP1	3p	3p21.1	0	28	0	0.0161583	28	19	7	0	0	19	7	58.3%	67.6%	32.4%	35.2%	1		1			1	1	1
BHLHE40-AS1	3p	3p26.1	0	23	0	0.00301789	23	17	4	0	0	17	4	47.9%	76.6%	23.4%	53.2%	1		1					1
BRPF1	3p	3p25.3	0	25	0	0.00672473	25	18	5	0	0	18	5	52.1%	73.5%	26.5%	46.9%	1		1					1
BSN	3p	3p21.31	0	25	0	0.000841035	25	19	4	0	0	19	4	52.1%	78.5%	21.5%	57.0%	1		1					1
BSN-AS2	3p	3p21.31	0	22	0	0.000885754	22	17	3	0	0	17	3	45.8%	81.3%	18.7%	62.7%	1		1					1
BTD	3p	3p25.1	0	23	2	0.00301789	23	17	4	0	0	17	4	47.9%	76.6%	23.4%	53.2%	1		1					1
C3orf20	3p	3p25.1	0	25	0	0.766613	25	14	9	0	0	14	9	52.1%	54.5%	45.5%	8.9%	1		1					1
C3orf62	3p	3p21.31	0	34	0	0.104848	34	21	11	0	0	21	11	70.8%	59.5%	40.5%	19.0%	1		1					1
C3orf67	3p	3p14.2	0	21	0	0.0715779	21	14	5	0	0	14	5	43.8%	68.3%	31.7%	36.6%	1		1					1
C3orf83	3p	3p25.2	0	24	0	0.00121129	24	18	4	0	0	18	4	50.0%	77.6%	22.4%	55.2%	1		1					1
C3orf84	3p	3p21.31	0	32	0	0.0152709	32	21	9	0	0	21	9	66.7%	64.2%	35.8%	28.4%	1		1					1
CACNA1D	3p	3p21.1	0	24	21	0.0424106	24	16	6	0	0	16	6	50.0%	67.2%	32.8%	34.5%	1		1					1					1
CACNA2D3	3p	3p21.1	0	25	6	0.0361432	25	17	6	0	0	17	6	52.1%	68.5%	31.5%	37.1%	1		1					1					1
CAMK1	3p	3p25.3	0	25	0	0.00672473	25	18	5	0	0	18	5	52.1%	73.5%	26.5%	46.9%	1		1					1
CAMKV	3p	3p21.31	0	30	0	0.0158228	30	20	8	0	0	20	8	62.5%	65.8%	34.2%	31.6%	1		1					1
CAMP	3p	3p21.31	0	35	2	0.187317	35	21	12	0	0	21	12	72.9%	57.4%	42.6%	14.8%	1		1					1
CAND2	3p	3p25.2	0	20	0	0.000601166	20	16	2	0	0	16	2	41.7%	86.0%	14.0%	72.0%	1		1					1
CAPN7	3p	3p25.1	0	26	0	0.000251992	26	20	4	0	0	20	4	54.2%	79.4%	20.6%	58.7%	1		1					1
CCDC13	3p	3p22.1	0	22	0	0.000885754	22	17	3	0	0	17	3	45.8%	81.3%	18.7%	62.7%	1		1					1
CCDC13-AS1	3p	3p22.1	0	20	0	0.000601166	20	16	2	0	0	16	2	41.7%	86.0%	14.0%	72.0%	1		1					1
CCDC174	3p	3p25.1	0	25	0	0.766613	25	14	9	0	0	14	9	52.1%	54.5%	45.5%	8.9%	1		1					1
CCDC176	14q	14q24.3	0	21	0	0.766386	21	11	10	0	0	11	10	43.8%	45.8%	54.2%	-8.3%	1		1
CCDC36	3p	3p21.31	0	34	0	0.104848	34	21	11	0	0	21	11	70.8%	59.5%	40.5%	19.0%	1		1					1
CCDC51	3p	3p21.31	0	29	0	0.000823244	29	21	6	0	0	21	6	60.4%	72.9%	27.1%	45.8%	1		1					1
CCDC71	3p	3p21.31	0	25	0	0.0361432	25	17	6	0	0	17	6	52.1%	68.5%	31.5%	37.1%	1		1					1
CCR2	3p	3p21.31	0	22	2	0.139355	22	14	6	0	0	14	6	45.8%	64.2%	35.8%	28.4%	1		1					1						1
CCR3	3p	3p21.31	0	24	3	0.00864333	24	17	5	0	0	17	5	50.0%	72.3%	27.7%	44.7%	1		1					1						1
CCR8	3p	3p22.2	0	20	3	0.00553459	20	15	3	0	0	15	3	41.7%	79.4%	20.6%	58.7%	1		1					1						1
CDC25A	3p	3p21.31	0	37	3	0.168928	37	22	13	0	0	22	13	77.1%	56.6%	43.4%	13.1%	1		1					1				1
CDHR4	3p	3p21.31	0	26	0	0.0163177	26	18	6	0	0	18	6	54.2%	69.8%	30.2%	39.5%	1		1					1
CELSR3	3p	3p21.31	0	29	0	0.0355345	29	19	8	0	0	19	8	60.4%	64.6%	35.4%	29.3%	1		1					1
CIDEC	3p	3p25.3	0	30	0	0.0158228	30	20	8	0	0	20	8	62.5%	65.8%	34.2%	31.6%	1		1					1
CIDECP	3p	3p25.3	0	31	0	0.0347533	31	20	9	0	0	20	9	64.6%	63.1%	36.9%	26.2%	1		1					1
CLASP2	3p	3p22.3	0	31	0	0.0347533	31	20	9	0	0	20	9	64.6%	63.1%	36.9%	26.2%	1		1					1
CMC1	3p	3p24.1	0	21	0	0.000885754	21	17	3	0	0	17	3	43.8%	81.3%	18.7%	62.7%	1		1					1
CMTM6	3p	3p22.3	0	20	0	0.00228088	20	16	3	0	0	16	3	41.7%	80.4%	19.6%	60.8%	1		1					1
CMTM7	3p	3p22.3	0	20	0	0.00228088	20	16	3	0	0	16	3	41.7%	80.4%	19.6%	60.8%	1		1					1
CNOT10	3p	3p22.3	0	20	1	0.000209502	20	17	2	0	0	17	2	41.7%	86.7%	13.3%	73.5%	1		1					1
CNTN4	3p	3p26.3	0	20	0	0.00553459	20	15	3	0	0	15	3	41.7%	79.4%	20.6%	58.7%	1		1					1
CNTN6	3p	3p26.3	0	20	0	0.0155879	20	15	4	0	0	15	4	41.7%	74.3%	25.7%	48.5%	1		1					1
COL6A4P1	3p	3p25.1	0	28	0	0.000250619	28	21	5	0	0	21	5	58.3%	76.4%	23.6%	52.7%	1		1					1
COL7A1	3p	3p21.31	0	23	1	0.0185503	23	16	5	0	0	16	5	47.9%	71.1%	28.9%	42.2%	1		1					1
COLQ	3p	3p25.1	0	23	0	0.00301789	23	17	4	0	0	17	4	47.9%	76.6%	23.4%	53.2%	1		1					1
CPNE9	3p	3p25.3	0	25	0	0.00672473	25	18	5	0	0	18	5	52.1%	73.5%	26.5%	46.9%	1		1					1
CRBN	3p	3p26.2	0	21	0	0.00706579	21	16	4	0	0	16	4	43.8%	75.5%	24.5%	50.9%	1		1					1
CRELD1	3p	3p25.3	0	31	0	0.133012	31	19	10	0	0	19	10	64.6%	59.4%	40.6%	18.8%	1		1					1
CRTAP	3p	3p22.3	0	21	0	0.00228088	21	16	3	0	0	16	3	43.8%	80.4%	19.6%	60.8%	1		1					1
CSPG5	3p	3p21.31	0	31	0	0.0347533	31	20	9	0	0	20	9	64.6%	63.1%	36.9%	26.2%	1		1					1
CYP8B1	3p	3p22.1	0	23	2	0.000323595	23	18	3	0	0	18	3	47.9%	82.2%	17.8%	64.4%	1		1					1
DAG1	3p	3p21.31	0	25	5	0.00672473	25	18	5	0	0	18	5	52.1%	73.5%	26.5%	46.9%	1		1					1
DALRD3	3p	3p21.31	0	22	0	0.139355	22	14	6	0	0	14	6	45.8%	64.2%	35.8%	28.4%	1		1					1
DAZL	3p	3p24.3	0	32	0	0.0152709	32	21	9	0	0	21	9	66.7%	64.2%	35.8%	28.4%	1		1					1
DENND6A	3p	3p14.3	0	26	0	0.233817	26	16	8	0	0	16	8	54.2%	60.6%	39.4%	21.2%	1		1					1
DHX30	3p	3p21.31	0	28	0	0.0355345	28	19	8	0	0	19	8	58.3%	64.6%	35.4%	29.3%	1		1					1
DLEC1	3p	3p22.2	0	20	0	0.0715779	20	14	5	0	0	14	5	41.7%	68.3%	31.7%	36.6%	1		1			1		1
DNAH1	3p	3p21.1	0	31	1	0.00636025	31	21	8	0	0	21	8	64.6%	66.9%	33.1%	33.8%	1		1					1
DNAH12	3p	3p14.3	1	30	0	0.632795	31	18	11	1	0	17	11	64.6%	55.7%	44.3%	11.5%	1		1					1
DOCK3	3p	3p21.2	0	31	0	0.00636025	31	21	8	0	0	21	8	64.6%	66.9%	33.1%	33.8%	1		1					1
DPH3	3p	3p25.1	0	23	0	0.149015	23	15	7	0	0	15	7	47.9%	62.2%	37.8%	24.5%	1		1					1
DYNC1LI1	3p	3p22.3	0	24	3	0.00121129	24	18	4	0	0	18	4	50.0%	77.6%	22.4%	55.2%	1		1					1
EAF1	3p	3p25.1	0	20	0	0.000601166	20	16	2	0	0	16	2	41.7%	86.0%	14.0%	72.0%	1		1					1
EFHB	3p	3p24.3	0	24	0	0.00121129	24	18	4	0	0	18	4	50.0%	77.6%	22.4%	55.2%	1		1					1
EIF1B	3p	3p22.1	0	26	1	0.0163177	26	18	6	0	0	18	6	54.2%	69.8%	30.2%	39.5%	1		1					1
ELP6	3p	3p21.31	0	35	0	0.187317	35	21	12	0	0	21	12	72.9%	57.4%	42.6%	14.8%	1		1					1
EMC3	3p	3p25.3	0	33	0	0.203829	33	20	11	0	0	20	11	68.8%	58.3%	41.7%	16.6%	1		1					1
EMC3-AS1	3p	3p25.3	0	33	0	0.203829	33	20	11	0	0	20	11	68.8%	58.3%	41.7%	16.6%	1		1					1
ENTPD3	3p	3p22.1	0	28	3	0.00247694	28	20	6	0	0	20	6	58.3%	71.9%	28.1%	43.9%	1		1					1
ENTPD3-AS1	3p	3p22.1	0	28	0	0.00247694	28	20	6	0	0	20	6	58.3%	71.9%	28.1%	43.9%	1		1					1
ENTPD5	14q	14q24.3	0	21	2	0.766386	21	11	10	0	0	11	10	43.8%	45.8%	54.2%	-8.3%	1		1
EOMES	3p	3p24.1	0	21	0	0.0155879	21	15	4	0	0	15	4	43.8%	74.3%	25.7%	48.5%	1		1					1
EPM2AIP1	3p	3p22.2	0	30	0	0.00241009	30	21	7	0	0	21	7	62.5%	69.8%	30.2%	39.5%	1		1					1
ERC2	3p	3p14.3	0	27	0	0.135807	27	17	8	0	0	17	8	56.3%	62.0%	38.0%	24.1%	1		1					1
EXOG	3p	3p22.2	0	21	0	0.0155879	21	15	4	0	0	15	4	43.8%	74.3%	25.7%	48.5%	1		1					1
FAM198A	3p	3p22.1	0	20	0	0.0324217	20	14	4	0	0	14	4	41.7%	72.9%	27.1%	45.8%	1		1					1
FAM212A	3p	3p21.31	0	26	0	0.0163177	26	18	6	0	0	18	6	54.2%	69.8%	30.2%	39.5%	1		1					1
FANCD2	3p	3p25.3	0	31	1	0.0347533	31	20	9	0	0	20	9	64.6%	63.1%	36.9%	26.2%	1		1					1
FANCD2OS	3p	3p25.3	0	29	0	0.00657707	29	20	7	0	0	20	7	60.4%	68.7%	31.3%	37.5%	1		1					1
FBXW12	3p	3p21.31	0	30	0	0.00241009	30	21	7	0	0	21	7	62.5%	69.8%	30.2%	39.5%	1		1					1
FCF1P2	3p	3p21.31	0	25	0	0.0361432	25	17	6	0	0	17	6	52.1%	68.5%	31.5%	37.1%	1		1					1
FHIT	3p	3p14.2	0	24	3	0.388002	24	14	8	0	0	14	8	50.0%	57.4%	42.6%	14.8%	1		1			1		1
FLNB	3p	3p14.3	0	20	4	0.0324217	20	14	4	0	0	14	4	41.7%	72.9%	27.1%	45.8%	1		1					1					1
GADL1	3p	3p23	0	20	0	0.128817	20	13	5	0	0	13	5	41.7%	66.7%	33.3%	33.3%	1		1					1
GALNT15	3p	3p25.1	0	27	1	0.0726085	27	18	8	0	0	18	8	56.3%	63.4%	36.6%	26.8%	1		1					1
GLB1	3p	3p22.3	0	25	6	0.00672473	25	18	5	0	0	18	5	52.1%	73.5%	26.5%	46.9%	1		1					1
GLT8D1	3p	3p21.1	0	22	0	0.00706579	22	16	4	0	0	16	4	45.8%	75.5%	24.5%	50.9%	1		1					1
GLYCTK	3p	3p21.1	0	30	3	0.00241009	30	21	7	0	0	21	7	62.5%	69.8%	30.2%	39.5%	1		1					1
GNL3	3p	3p21.1	0	22	1	0.00706579	22	16	4	0	0	16	4	45.8%	75.5%	24.5%	50.9%	1		1					1
GOLGA4	3p	3p22.2	0	20	0	0.0324217	20	14	4	0	0	14	4	41.7%	72.9%	27.1%	45.8%	1		1					1
GPX1	3p	3p21.31	0	30	5	0.0158228	30	20	8	0	0	20	8	62.5%	65.8%	34.2%	31.6%	1		1					1
GRM7	3p	3p26.1	0	21	2	0.0715779	21	14	5	0	0	14	5	43.8%	68.3%	31.7%	36.6%	1		1					1			1
GRM7-AS3	3p	3p26.1	0	20	0	0.0715779	20	14	5	0	0	14	5	41.7%	68.3%	31.7%	36.6%	1		1					1
HACL1	3p	3p25.1	0	24	1	0.00864333	24	17	5	0	0	17	5	50.0%	72.3%	27.7%	44.7%	1		1					1
HDAC11	3p	3p25.1	0	23	2	0.0185503	23	16	5	0	0	16	5	47.9%	71.1%	28.9%	42.2%	1		1					1
HESX1	3p	3p14.3	0	26	0	0.552467	26	15	9	0	0	15	9	54.2%	56.2%	43.8%	12.4%	1		1					1
HIGD1A	3p	3p22.1	0	22	0	0.000885754	22	17	3	0	0	17	3	45.8%	81.3%	18.7%	62.7%	1		1					1
HRH1	3p	3p25.3	0	21	2	0.000209502	21	17	2	0	0	17	2	43.8%	86.7%	13.3%	73.5%	1		1					1			1
IL17RC	3p	3p25.3	0	31	0	0.133012	31	19	10	0	0	19	10	64.6%	59.4%	40.6%	18.8%	1		1					1
IL17RD	3p	3p14.3	0	25	0	0.766613	25	14	9	0	0	14	9	52.1%	54.5%	45.5%	8.9%	1		1			1		1
IL17RE	3p	3p25.3	0	31	0	0.133012	31	19	10	0	0	19	10	64.6%	59.4%	40.6%	18.8%	1		1					1
IMPDH2	3p	3p21.31	0	22	2	0.139355	22	14	6	0	0	14	6	45.8%	64.2%	35.8%	28.4%	1		1					1
IP6K1	3p	3p21.31	0	27	0	0.0359921	27	18	7	0	0	18	7	56.3%	66.4%	33.6%	32.8%	1		1					1
IP6K2	3p	3p21.31	0	32	0	0.0701306	32	20	10	0	0	20	10	66.7%	60.6%	39.4%	21.2%	1		1					1
IQCF1	3p	3p21.2	0	20	0	0.0715779	20	14	5	0	0	14	5	41.7%	68.3%	31.7%	36.6%	1		1					1
IQCF2	3p	3p21.2	0	23	0	0.0424106	23	16	6	0	0	16	6	47.9%	67.2%	32.8%	34.5%	1		1					1
IQCF3	3p	3p21.2	0	23	0	0.0424106	23	16	6	0	0	16	6	47.9%	67.2%	32.8%	34.5%	1		1					1
IQCF5	3p	3p21.2	0	23	0	0.0424106	23	16	6	0	0	16	6	47.9%	67.2%	32.8%	34.5%	1		1					1
IQCF5-AS1	3p	3p21.2	0	23	0	0.0424106	23	16	6	0	0	16	6	47.9%	67.2%	32.8%	34.5%	1		1					1
ITGA9	3p	3p22.2	0	21	8	0.0155879	21	15	4	0	0	15	4	43.8%	74.3%	25.7%	48.5%	1		1					1	1
ITPR1	3p	3p26.1	0	24	22	0.00864333	24	17	5	0	0	17	5	50.0%	72.3%	27.7%	44.7%	1		1					1
JAGN1	3p	3p25.3	0	29	0	0.0355345	29	19	8	0	0	19	8	60.4%	64.6%	35.4%	29.3%	1		1					1
KAT2B	3p	3p24.3	0	21	3	0.00301789	21	17	4	0	0	17	4	43.8%	76.6%	23.4%	53.2%	1		1					1
KCNH8	3p	3p24.3	0	24	0	0.149015	24	15	7	0	0	15	7	50.0%	62.2%	37.8%	24.5%	1		1					1
KIAA1143	3p	3p21.31	0	24	0	0.00672473	24	18	5	0	0	18	5	50.0%	73.5%	26.5%	46.9%	1		1					1
KIF15	3p	3p21.31	0	23	0	0.00864333	23	17	5	0	0	17	5	47.9%	72.3%	27.7%	44.7%	1		1					1
KIF9	3p	3p21.31	0	42	0	0.380313	42	24	16	0	0	24	16	87.5%	53.6%	46.4%	7.1%	1		1					1
KIF9-AS1	3p	3p21.31	0	43	0	0.639614	43	24	17	0	0	24	17	89.6%	52.1%	47.9%	4.1%	1		1					1
KLHDC8B	3p	3p21.31	0	25	0	0.0361432	25	17	6	0	0	17	6	52.1%	68.5%	31.5%	37.1%	1		1					1
KLHL18	3p	3p21.31	0	41	0	0.681586	41	23	16	0	0	23	16	85.4%	52.5%	47.5%	5.0%	1		1					1
KRBOX1	3p	3p22.1	0	24	0	0.00121129	24	18	4	0	0	18	4	50.0%	77.6%	22.4%	55.2%	1		1					1
LAMB2	3p	3p21.31	0	21	7	0.0155879	21	15	4	0	0	15	4	43.8%	74.3%	25.7%	48.5%	1		1					1	1	1
LARS2	3p	3p21.31	0	23	1	0.00864333	23	17	5	0	0	17	5	47.9%	72.3%	27.7%	44.7%	1		1					1
LHFPL4	3p	3p25.3	0	27	0	0.000837669	27	20	5	0	0	20	5	56.3%	75.5%	24.5%	50.9%	1		1					1
LIMD1	3p	3p21.31	0	28	1	0.000250619	28	21	5	0	0	21	5	58.3%	76.4%	23.6%	52.7%	1		1			1		1
LIMD1-AS1	3p	3p21.31	0	27	0	6.70985e-05	27	21	4	0	0	21	4	56.3%	80.2%	19.8%	60.3%	1		1					1
LIN52	14q	14q24.3	0	20	0	0.551683	20	10	10	0	0	10	10	41.7%	43.5%	56.5%	-13.0%	1		1
LMCD1-AS1	3p	3p26.1	0	21	0	0.0715779	21	14	5	0	0	14	5	43.8%	68.3%	31.7%	36.6%	1		1					1
LRRC2	3p	3p21.31	0	22	0	0.00706579	22	16	4	0	0	16	4	45.8%	75.5%	24.5%	50.9%	1		1					1
LRRFIP2	3p	3p22.2	0	36	0	0.0914377	36	22	12	0	0	22	12	75.0%	58.5%	41.5%	17.0%	1		1					1
LRRN1	3p	3p26.2	0	26	0	0.0163177	26	18	6	0	0	18	6	54.2%	69.8%	30.2%	39.5%	1		1					1
MAGI1	3p	3p14.1	0	22	2	0.0791209	22	15	6	0	0	15	6	45.8%	65.8%	34.2%	31.6%	1		1					1
MAP4	3p	3p21.31	0	38	0	0.0772374	38	23	13	0	0	23	13	79.2%	57.6%	42.4%	15.3%	1		1				1	1
MIR1226	3p	3p21.31	0	24	0	0.0361432	24	17	6	0	0	17	6	50.0%	68.5%	31.5%	37.1%	1		1					1
MIR135A1	3p	3p21.1	0	30	1	0.00241009	30	21	7	0	0	21	7	62.5%	69.8%	30.2%	39.5%	1		1					1				1
MIR191	3p	3p21.31	0	22	0	0.139355	22	14	6	0	0	14	6	45.8%	64.2%	35.8%	28.4%	1		1					1
MIR425	3p	3p21.31	0	22	0	0.139355	22	14	6	0	0	14	6	45.8%	64.2%	35.8%	28.4%	1		1					1
MIR563	3p	3p25.1	0	23	0	0.00301789	23	17	4	0	0	17	4	47.9%	76.6%	23.4%	53.2%	1		1					1
MIR711	3p	3p21.31	0	20	0	0.0715779	20	14	5	0	0	14	5	41.7%	68.3%	31.7%	36.6%	1		1					1
MIRLET7G	3p	3p21.1	0	31	1	0.000785408	31	22	7	0	0	22	7	64.6%	70.7%	29.3%	41.5%	1		1					1				1
MKRN2	3p	3p25.2	0	24	0	0.00121129	24	18	4	0	0	18	4	50.0%	77.6%	22.4%	55.2%	1		1					1
MLH1	3p	3p22.2	0	33	5	0.00985217	33	22	9	0	0	22	9	68.8%	65.3%	34.7%	30.6%	1		1			1		1		1
MON1A	3p	3p21.31	0	31	0	0.000785408	31	22	7	0	0	22	7	64.6%	70.7%	29.3%	41.5%	1		1					1
MRPS25	3p	3p25.1	0	29	0	0.00657707	29	20	7	0	0	20	7	60.4%	68.7%	31.3%	37.5%	1		1					1
MST1R	3p	3p21.31	0	28	0	0.0726085	28	18	8	0	0	18	8	58.3%	63.4%	36.6%	26.8%	1		1					1
MTMR14	3p	3p25.3	0	25	0	0.00672473	25	18	5	0	0	18	5	52.1%	73.5%	26.5%	46.9%	1		1					1
MYD88	3p	3p22.2	0	23	16	0.0185503	23	16	5	0	0	16	5	47.9%	71.1%	28.9%	42.2%	1		1					1
MYRIP	3p	3p22.1	0	24	0	0.149015	24	15	7	0	0	15	7	50.0%	62.2%	37.8%	24.5%	1		1					1
NCKIPSD	3p	3p21.31	0	31	0	0.0347533	31	20	9	0	0	20	9	64.6%	63.1%	36.9%	26.2%	1		1					1
NDUFAF3	3p	3p21.31	0	22	0	0.139355	22	14	6	0	0	14	6	45.8%	64.2%	35.8%	28.4%	1		1					1
NEK10	3p	3p24.1	0	22	0	0.0185503	22	16	5	0	0	16	5	45.8%	71.1%	28.9%	42.2%	1		1					1
NEK4	3p	3p21.1	1	23	0	0.00162255	24	18	4	1	0	17	4	50.0%	77.6%	22.4%	55.2%	1		1					1
NICN1	3p	3p21.31	0	25	0	0.0361432	25	17	6	0	0	17	6	52.1%	68.5%	31.5%	37.1%	1		1					1
NISCH	3p	3p21.1	0	27	0	0.00668985	27	19	6	0	0	19	6	56.3%	70.9%	29.1%	41.8%	1		1					1
NME6	3p	3p21.31	0	25	2	0.0361432	25	17	6	0	0	17	6	52.1%	68.5%	31.5%	37.1%	1		1					1
NR2C2	3p	3p25.1	0	29	0	0.00657707	29	20	7	0	0	20	7	60.4%	68.7%	31.3%	37.5%	1		1					1
NUP210	3p	3p25.1	0	24	1	0.0424106	24	16	6	0	0	16	6	50.0%	67.2%	32.8%	34.5%	1		1					1
OGG1	3p	3p25.3	0	26	1	0.00250382	26	19	5	0	0	19	5	54.2%	74.5%	25.5%	49.0%	1		1					1
OSBPL10	3p	3p22.3	0	25	0	0.0163177	25	18	6	0	0	18	6	52.1%	69.8%	30.2%	39.5%	1		1					1
OXNAD1	3p	3p25.1	0	23	0	0.149015	23	15	7	0	0	15	7	47.9%	62.2%	37.8%	24.5%	1		1					1
OXSR1	3p	3p22.2	0	22	0	0.139355	22	14	6	0	0	14	6	45.8%	64.2%	35.8%	28.4%	1		1					1
P4HTM	3p	3p21.31	0	22	0	0.139355	22	14	6	0	0	14	6	45.8%	64.2%	35.8%	28.4%	1		1					1
PBRM1	3p	3p21.1	0	24	0	0.00864333	24	17	5	0	0	17	5	50.0%	72.3%	27.7%	44.7%	1		1			1	1	1
PDCD6IP	3p	3p22.3	0	25	1	0.552467	25	15	9	0	0	15	9	52.1%	56.2%	43.8%	12.4%	1		1					1
PDE12	3p	3p14.3	1	21	0	0.0515538	22	15	5	1	0	14	5	45.8%	69.8%	30.2%	39.5%	1		1					1
PFKFB4	3p	3p21.31	0	23	2	0.00864333	23	17	5	0	0	17	5	47.9%	72.3%	27.7%	44.7%	1		1					1
PHF7	3p	3p21.1	0	28	0	0.0161583	28	19	7	0	0	19	7	58.3%	67.6%	32.4%	35.2%	1		1					1
PLCL2	3p	3p24.3	0	26	0	0.00250382	26	19	5	0	0	19	5	54.2%	74.5%	25.5%	49.0%	1		1					1
PLXNB1	3p	3p21.31	0	28	1	0.0161583	28	19	7	0	0	19	7	58.3%	67.6%	32.4%	35.2%	1		1					1
POC1A	3p	3p21.2	0	25	0	0.0163177	25	18	6	0	0	18	6	52.1%	69.8%	30.2%	39.5%	1		1					1
PPARG	3p	3p25.2	0	23	6	0.0791209	23	15	6	0	0	15	6	47.9%	65.8%	34.2%	31.6%	1		1					1		1
PPM1M	3p	3p21.2	0	30	0	0.00241009	30	21	7	0	0	21	7	62.5%	69.8%	30.2%	39.5%	1		1					1
PRKAR2A	3p	3p21.31	0	34	2	0.104848	34	21	11	0	0	21	11	70.8%	59.5%	40.5%	19.0%	1		1					1
PRKAR2A-AS1	3p	3p21.31	0	32	0	0.0701306	32	20	10	0	0	20	10	66.7%	60.6%	39.4%	21.2%	1		1					1
PRRT3	3p	3p25.3	0	31	0	0.133012	31	19	10	0	0	19	10	64.6%	59.4%	40.6%	18.8%	1		1					1
PRRT3-AS1	3p	3p25.3	0	31	0	0.133012	31	19	10	0	0	19	10	64.6%	59.4%	40.6%	18.8%	1		1					1
PTPN23	3p	3p21.31	0	33	0	0.0551155	33	21	10	0	0	21	10	68.8%	61.8%	38.2%	23.5%	1		1					1
PXK	3p	3p14.3	0	22	0	0.139355	22	14	6	0	0	14	6	45.8%	64.2%	35.8%	28.4%	1		1					1
QARS	3p	3p21.31	0	22	1	0.0375173	22	15	5	0	0	15	5	45.8%	69.8%	30.2%	39.5%	1		1					1
QRICH1	3p	3p21.31	0	25	0	0.136166	25	16	7	0	0	16	7	52.1%	63.7%	36.3%	27.5%	1		1					1
RAD54L2	3p	3p21.2	0	22	0	0.00706579	22	16	4	0	0	16	4	45.8%	75.5%	24.5%	50.9%	1		1					1
RAF1	3p	3p25.2	0	21	45	0.00228088	21	16	3	0	0	16	3	43.8%	80.4%	19.6%	60.8%	1		1					1	1	1		1	1		1
RBM5	3p	3p21.31	0	30	0	0.0158228	30	20	8	0	0	20	8	62.5%	65.8%	34.2%	31.6%	1		1			1		1
RBM6	3p	3p21.31	0	35	0	0.00728984	35	23	10	0	0	23	10	72.9%	63.9%	36.1%	27.8%	1		1			1		1
RBMS3	3p	3p24.1	0	22	0	0.376695	22	13	7	0	0	13	7	45.8%	58.8%	41.2%	17.6%	1		1					1
RFT1	3p	3p21.1	0	25	1	0.136166	25	16	7	0	0	16	7	52.1%	63.7%	36.3%	27.5%	1		1					1
RFTN1	3p	3p24.3	0	28	0	0.0726085	28	18	8	0	0	18	8	58.3%	63.4%	36.6%	26.8%	1		1					1
RHOA	3p	3p21.31	0	30	25	0.0158228	30	20	8	0	0	20	8	62.5%	65.8%	34.2%	31.6%	1		1			1	1	1		1		1
RPL14	3p	3p22.1	0	20	1	0.0155879	20	15	4	0	0	15	4	41.7%	74.3%	25.7%	48.5%	1		1					1
RPP14	3p	3p14.3	0	20	1	0.364001	20	12	6	0	0	12	6	41.7%	60.6%	39.4%	21.2%	1		1					1
RPUSD3	3p	3p25.3	0	29	0	0.00657707	29	20	7	0	0	20	7	60.4%	68.7%	31.3%	37.5%	1		1					1
SACM1L	3p	3p21.31	0	27	0	6.70985e-05	27	21	4	0	0	21	4	56.3%	80.2%	19.8%	60.3%	1		1					1
SATB1	3p	3p24.3	0	21	0	0.0155879	21	15	4	0	0	15	4	43.8%	74.3%	25.7%	48.5%	1		1					1
SCAP	3p	3p21.31	0	35	0	0.187317	35	21	12	0	0	21	12	72.9%	57.4%	42.6%	14.8%	1		1					1
SCN11A	3p	3p22.2	0	26	0	0.0731082	26	17	7	0	0	17	7	54.2%	65.1%	34.9%	30.3%	1		1					1
SEMA3G	3p	3p21.1	0	27	1	0.00668985	27	19	6	0	0	19	6	56.3%	70.9%	29.1%	41.8%	1		1					1
SETD2	3p	3p21.31	0	43	1	0.639614	43	24	17	0	0	24	17	89.6%	52.1%	47.9%	4.1%	1		1				1	1
SETD5	3p	3p25.3	0	25	0	0.000841035	25	19	4	0	0	19	4	52.1%	78.5%	21.5%	57.0%	1		1					1
SETMAR	3p	3p26.1	0	25	1	0.0361432	25	17	6	0	0	17	6	52.1%	68.5%	31.5%	37.1%	1		1					1
SFMBT1	3p	3p21.1	0	28	0	0.0726085	28	18	8	0	0	18	8	58.3%	63.4%	36.6%	26.8%	1		1					1
SGOL1	3p	3p24.3	0	20	1	0.000885754	20	17	3	0	0	17	3	41.7%	81.3%	18.7%	62.7%	1		1					1
SGOL1-AS1	3p	3p24.3	0	20	0	0.000885754	20	17	3	0	0	17	3	41.7%	81.3%	18.7%	62.7%	1		1					1
SH3BP5	3p	3p25.1	0	27	0	6.70985e-05	27	21	4	0	0	21	4	56.3%	80.2%	19.8%	60.3%	1		1					1
SH3BP5-AS1	3p	3p25.1	0	26	0	0.000251992	26	20	4	0	0	20	4	54.2%	79.4%	20.6%	58.7%	1		1					1
SHISA5	3p	3p21.31	0	25	1	0.00672473	25	18	5	0	0	18	5	52.1%	73.5%	26.5%	46.9%	1		1					1
SHQ1	3p	3p13	0	21	0	0.376695	21	13	7	0	0	13	7	43.8%	58.8%	41.2%	17.6%	1		1					1
SLC25A20	3p	3p21.31	0	36	0	0.314031	36	21	13	0	0	21	13	75.0%	55.4%	44.6%	10.8%	1		1					1
SLC26A6	3p	3p21.31	0	24	1	0.00864333	24	17	5	0	0	17	5	50.0%	72.3%	27.7%	44.7%	1		1					1
SLC4A7	3p	3p24.1	0	22	0	0.00301789	22	17	4	0	0	17	4	45.8%	76.6%	23.4%	53.2%	1		1					1
SLMAP	3p	3p14.3	0	28	0	1	28	15	11	0	0	15	11	58.3%	51.2%	48.8%	2.4%	1		1					1
SMARCC1	3p	3p21.31	0	33	0	0.203829	33	20	11	0	0	20	11	68.8%	58.3%	41.7%	16.6%	1		1					1
SMIM4	3p	3p21.1	0	24	0	0.00864333	24	17	5	0	0	17	5	50.0%	72.3%	27.7%	44.7%	1		1					1
SNORD19	3p	3p21.1	0	22	0	0.00706579	22	16	4	0	0	16	4	45.8%	75.5%	24.5%	50.9%	1		1					1
SNORD19B	3p	3p21.1	0	22	0	0.00706579	22	16	4	0	0	16	4	45.8%	75.5%	24.5%	50.9%	1		1					1
SNORD69	3p	3p21.1	0	22	0	0.00706579	22	16	4	0	0	16	4	45.8%	75.5%	24.5%	50.9%	1		1					1
SNRK	3p	3p22.1	0	28	0	0.000250619	28	21	5	0	0	21	5	58.3%	76.4%	23.6%	52.7%	1		1					1
SPCS1	3p	3p21.1	0	22	1	0.00706579	22	16	4	0	0	16	4	45.8%	75.5%	24.5%	50.9%	1		1					1
SPINK8	3p	3p21.31	0	25	0	0.0361432	25	17	6	0	0	17	6	52.1%	68.5%	31.5%	37.1%	1		1					1
SRGAP3	3p	3p25.3	0	22	1	0.0185503	22	16	5	0	0	16	5	45.8%	71.1%	28.9%	42.2%	1		1					1
STAC	3p	3p22.3	0	24	0	0.00864333	24	17	5	0	0	17	5	50.0%	72.3%	27.7%	44.7%	1		1					1
SUMF1	3p	3p26.1	0	29	1	0.00657707	29	20	7	0	0	20	7	60.4%	68.7%	31.3%	37.5%	1		1					1
SUSD5	3p	3p22.3	0	20	0	0.000601166	20	16	2	0	0	16	2	41.7%	86.0%	14.0%	72.0%	1		1					1
SYN2	3p	3p25.2	0	27	0	0.135807	27	17	8	0	0	17	8	56.3%	62.0%	38.0%	24.1%	1		1					1
TADA3	3p	3p25.3	0	26	0	0.00250382	26	19	5	0	0	19	5	54.2%	74.5%	25.5%	49.0%	1		1					1
TAMM41	3p	3p25.2	0	23	0	0.0185503	23	16	5	0	0	16	5	47.9%	71.1%	28.9%	42.2%	1		1					1
TBC1D5	3p	3p24.3	0	30	0	0.0158228	30	20	8	0	0	20	8	62.5%	65.8%	34.2%	31.6%	1		1					1
TCTA	3p	3p21.31	0	26	0	0.0163177	26	18	6	0	0	18	6	54.2%	69.8%	30.2%	39.5%	1		1			1		1
TDGF1	3p	3p21.31	0	22	0	0.00706579	22	16	4	0	0	16	4	45.8%	75.5%	24.5%	50.9%	1		1					1
THRB	3p	3p24.2	0	22	1	0.0375173	22	15	5	0	0	15	5	45.8%	69.8%	30.2%	39.5%	1		1			1		1			1
TLR9	3p	3p21.2	0	30	7	0.00241009	30	21	7	0	0	21	7	62.5%	69.8%	30.2%	39.5%	1		1					1
TMA7	3p	3p21.31	0	29	0	0.000823244	29	21	6	0	0	21	6	60.4%	72.9%	27.1%	45.8%	1		1					1
TMEM110	3p	3p21.1	1	21	0	0.0251948	22	16	5	1	0	15	5	45.8%	71.1%	28.9%	42.2%	1		1					1
TMEM40	3p	3p25.2	0	22	0	0.000885754	22	17	3	0	0	17	3	45.8%	81.3%	18.7%	62.7%	1		1					1
TMEM89	3p	3p21.31	0	24	0	0.00864333	24	17	5	0	0	17	5	50.0%	72.3%	27.7%	44.7%	1		1					1
TMPPE	3p	3p22.3	0	21	0	0.00228088	21	16	3	0	0	16	3	43.8%	80.4%	19.6%	60.8%	1		1					1
TNNC1	3p	3p21.1	0	27	5	0.00668985	27	19	6	0	0	19	6	56.3%	70.9%	29.1%	41.8%	1		1					1
TPRXL	3p	3p25.1	0	25	0	0.00672473	25	18	5	0	0	18	5	52.1%	73.5%	26.5%	46.9%	1		1					1
TRAIP	3p	3p21.31	0	30	0	0.0158228	30	20	8	0	0	20	8	62.5%	65.8%	34.2%	31.6%	1		1					1
TRANK1	3p	3p22.2	0	32	0	0.00412772	32	22	8	0	0	22	8	66.7%	67.9%	32.1%	35.8%	1		1					1
TREX1	3p	3p21.31	0	25	1	0.00672473	25	18	5	0	0	18	5	52.1%	73.5%	26.5%	46.9%	1		1					1
TSEN2	3p	3p25.2	0	24	0	0.00121129	24	18	4	0	0	18	4	50.0%	77.6%	22.4%	55.2%	1		1					1
TTC21A	3p	3p22.2	0	20	0	0.0324217	20	14	4	0	0	14	4	41.7%	72.9%	27.1%	45.8%	1		1					1
TTLL3	3p	3p25.3	0	29	0	0.00657707	29	20	7	0	0	20	7	60.4%	68.7%	31.3%	37.5%	1		1					1
TWF2	3p	3p21.2	0	29	0	0.00657707	29	20	7	0	0	20	7	60.4%	68.7%	31.3%	37.5%	1		1					1
UBA7	3p	3p21.31	0	26	2	0.0163177	26	18	6	0	0	18	6	54.2%	69.8%	30.2%	39.5%	1		1					1
UBE2E1	3p	3p24.3	0	26	2	0.00668985	26	19	6	0	0	19	6	54.2%	70.9%	29.1%	41.8%	1		1					1
UBE2E2	3p	3p24.3	0	36	2	0.0171011	36	23	11	0	0	23	11	75.0%	61.7%	38.3%	23.3%	1		1					1
UCN2	3p	3p21.31	0	20	0	0.0715779	20	14	5	0	0	14	5	41.7%	68.3%	31.7%	36.6%	1		1					1
ULK4	3p	3p22.1	0	27	0	0.000837669	27	20	5	0	0	20	5	56.3%	75.5%	24.5%	50.9%	1		1					1
UQCRC1	3p	3p21.31	0	23	6	0.0185503	23	16	5	0	0	16	5	47.9%	71.1%	28.9%	42.2%	1		1					1
USP19	3p	3p21.31	0	21	0	0.0155879	21	15	4	0	0	15	4	43.8%	74.3%	25.7%	48.5%	1		1					1
USP4	3p	3p21.31	0	34	0	0.104848	34	21	11	0	0	21	11	70.8%	59.5%	40.5%	19.0%	1		1					1
VGLL4	3p	3p25.3	0	29	0	0.00657707	29	20	7	0	0	20	7	60.4%	68.7%	31.3%	37.5%	1		1					1
VPRBP	3p	3p21.2	0	23	0	0.00301789	23	17	4	0	0	17	4	47.9%	76.6%	23.4%	53.2%	1		1					1
WDR48	3p	3p22.2	0	23	1	0.00301789	23	17	4	0	0	17	4	47.9%	76.6%	23.4%	53.2%	1		1					1
WDR6	3p	3p21.31	0	22	0	0.139355	22	14	6	0	0	14	6	45.8%	64.2%	35.8%	28.4%	1		1					1
WDR82	3p	3p21.1	0	31	1	0.000785408	31	22	7	0	0	22	7	64.6%	70.7%	29.3%	41.5%	1		1					1
WNT7A	3p	3p25.1	0	20	8	0.00553459	20	15	3	0	0	15	3	41.7%	79.4%	20.6%	58.7%	1		1					1		1
XYLB	3p	3p22.2	0	20	1	0.000601166	20	16	2	0	0	16	2	41.7%	86.0%	14.0%	72.0%	1		1					1
ZCWPW2	3p	3p24.1	0	22	0	0.000885754	22	17	3	0	0	17	3	45.8%	81.3%	18.7%	62.7%	1		1					1
ZFYVE20	3p	3p25.1	0	29	1	0.00657707	29	20	7	0	0	20	7	60.4%	68.7%	31.3%	37.5%	1		1					1
ZKSCAN7	3p	3p21.31	0	21	0	0.0375173	21	15	5	0	0	15	5	43.8%	69.8%	30.2%	39.5%	1		1					1
ZNF197	3p	3p21.31	0	22	0	0.0185503	22	16	5	0	0	16	5	45.8%	71.1%	28.9%	42.2%	1		1					1
ZNF35	3p	3p21.31	0	22	0	0.0185503	22	16	5	0	0	16	5	45.8%	71.1%	28.9%	42.2%	1		1					1
ZNF385D	3p	3p24.3	0	26	0	0.00250382	26	19	5	0	0	19	5	54.2%	74.5%	25.5%	49.0%	1		1					1
ZNF501	3p	3p21.31	0	24	0	0.00672473	24	18	5	0	0	18	5	50.0%	73.5%	26.5%	46.9%	1		1					1
ZNF502	3p	3p21.31	0	23	0	0.00864333	23	17	5	0	0	17	5	47.9%	72.3%	27.7%	44.7%	1		1					1
ZNF589	3p	3p21.31	0	35	0	0.187317	35	21	12	0	0	21	12	72.9%	57.4%	42.6%	14.8%	1		1					1
ZNF619	3p	3p22.1	0	20	0	0.0155879	20	15	4	0	0	15	4	41.7%	74.3%	25.7%	48.5%	1		1					1
ZNF660	3p	3p21.31	0	21	0	0.0375173	21	15	5	0	0	15	5	43.8%	69.8%	30.2%	39.5%	1		1					1
ZNF662	3p	3p22.1	0	21	0	0.0155879	21	15	4	0	0	15	4	43.8%	74.3%	25.7%	48.5%	1		1					1
ZNF860	3p	3p23	0	20	0	0.00228088	20	16	3	0	0	16	3	41.7%	80.4%	19.6%	60.8%	1		1					1

## Sheet: C Genes Top 20 gain
																		Genesets								Pathways
Names	Chr	Cytoband	Gain	Loss	Number of Pathways	p-Value Fisher-test	∑CNV	CNV G1	CNV G3	Gain G1	Gain G3	Loss G1	Loss G3	% CNV	% G1	% G3	%G1 - %G3	Genes_TOP20	Genes.TOP20.gains	Genes.TOP20.losses	Genes_CNV_mixed.type	Genes_TOP20.Mixed.Typed	TSG.Genes	Driver.genes	Genes_3P	HSA04151 PI3K-Akt signaling pathway	HSA05200 Pathways in cancer	HSA04080 Neuroactive ligand-receptor interaction	HSA05206 MicroRNAs in cancer	HSA04010 MAPK signaling pathway	HSA04060 Cytokine-cytokine receptor interaction	HSA05211 Renal cell carcinoma
DEFB103A	8p	8p23.1	22	4	0	0.130102	26	16	9	15	6	1	3	54.2%	57.8%	42.2%	15.5%	1	1		1	1
DEFB104A	8p	8p23.1	20	4	0	0.113672	24	15	8	14	5	1	3	50.0%	59.1%	40.9%	18.1%	1	1		1	1
DEFB105A	8p	8p23.1	20	4	0	0.113672	24	15	8	14	5	1	3	50.0%	59.1%	40.9%	18.1%	1	1		1	1
DEFB106A	8p	8p23.1	20	4	0	0.113672	24	15	8	14	5	1	3	50.0%	59.1%	40.9%	18.1%	1	1		1	1
DEFB107A	8p	8p23.1	20	4	0	0.113672	24	15	8	14	5	1	3	50.0%	59.1%	40.9%	18.1%	1	1		1	1
FAM90A21P	8p	8p23.1	24	3	0	0.185395	27	17	9	16	7	1	2	56.3%	59.2%	40.8%	18.5%	1	1		1	1
FAM90A7P	8p	8p23.1	24	3	0	0.185395	27	17	9	16	7	1	2	56.3%	59.2%	40.8%	18.5%	1	1		1	1
GOLGA6L6	15q	15q11.2	20	5	0	0.589143	25	12	12	10	9	2	3	52.1%	43.5%	56.5%	-13.0%	1	1		1	1
GOLGA8CP	15q	15q11.2	20	4	0	0.330261	24	11	12	10	9	1	3	50.0%	41.4%	58.6%	-17.3%	1	1		1	1
POTEB2	15q	15q11.2	22	4	0	0.90757	26	15	10	13	8	2	2	54.2%	53.6%	46.4%	7.1%	1	1		1	1
SPAG11A	8p	8p23.1	20	4	0	0.113672	24	15	8	14	5	1	3	50.0%	59.1%	40.9%	18.1%	1	1		1	1
ADAM6	14q	14q32.33	48	0	0	1	48	26	20	26	20	0	0	100.0%	50.0%	50.0%	0.0%	1	1
ANKRD20A12P	1q	1q21.1	33	0	0	0.128265	33	15	16	15	16	0	0	68.8%	41.9%	58.1%	-16.2%	1	1
CEP72	5p	5p15.33	21	0	0	0.372117	21	10	11	10	11	0	0	43.8%	41.2%	58.8%	-17.7%	1	1
CICP27	1p	1p36.33	34	0	0	0.749462	34	18	15	18	15	0	0	70.8%	48.0%	52.0%	-4.0%	1	1
EXOC3	5p	5p15.33	20	0	1	1	20	11	9	11	9	0	0	41.7%	48.5%	51.5%	-3.1%	1	1
FAM19A5	22q	22q13.32	21	0	0	0.551683	21	10	10	10	10	0	0	43.8%	43.5%	56.5%	-13.0%	1	1
FAM66A	8p	8p23.1	20	1	0	0.181465	21	14	6	13	6	1	0	43.8%	64.2%	35.8%	28.4%	1	1
FAM72D	1q	1q21.1	33	0	0	0.128265	33	15	16	15	16	0	0	68.8%	41.9%	58.1%	-16.2%	1	1
GGTLC2	22q	22q11.22	25	0	0	0.136166	25	10	13	10	13	0	0	52.1%	37.2%	62.8%	-25.7%	1	1
IGHV3-11	14q	14q32.33	41	0	0	0.0325659	41	25	14	25	14	0	0	85.4%	57.9%	42.1%	15.7%	1	1
IGHV3-13	14q	14q32.33	46	0	0	0.183575	46	26	18	26	18	0	0	95.8%	52.6%	47.4%	5.3%	1	1
IGHV4-28	14q	14q32.33	39	0	0	0.712611	39	22	16	22	16	0	0	81.3%	51.4%	48.6%	2.8%	1	1
KIAA0125	14q	14q32.33	48	0	0	1	48	26	20	26	20	0	0	100.0%	50.0%	50.0%	0.0%	1	1
LINC00226	14q	14q32.33	45	0	0	1	45	25	19	25	19	0	0	93.8%	50.3%	49.7%	0.6%	1	1
MIR650	22q	22q11.22	36	0	0	1	36	19	15	19	15	0	0	75.0%	49.4%	50.6%	-1.3%	1	1
NBPF8	1q	1q21.1	23	0	0	0.773861	23	13	9	13	9	0	0	47.9%	52.6%	47.4%	5.3%	1	1
NPAP1	15q	15q11.2	24	0	0	0.773861	24	13	11	13	11	0	0	50.0%	47.6%	52.4%	-4.8%	1	1
PCDHB10	5q	5q31.3	20	0	0	0.376695	20	13	7	13	7	0	0	41.7%	58.8%	41.2%	17.6%	1	1
PCDHB11	5q	5q31.3	20	0	0	0.376695	20	13	7	13	7	0	0	41.7%	58.8%	41.2%	17.6%	1	1
PCDHB12	5q	5q31.3	20	0	0	0.376695	20	13	7	13	7	0	0	41.7%	58.8%	41.2%	17.6%	1	1
PCDHB13	5q	5q31.3	20	0	0	0.376695	20	13	7	13	7	0	0	41.7%	58.8%	41.2%	17.6%	1	1
PCDHB14	5q	5q31.3	22	0	0	0.388002	22	14	8	14	8	0	0	45.8%	57.4%	42.6%	14.8%	1	1
PCDHB15	5q	5q31.3	24	0	0	1	24	14	10	14	10	0	0	50.0%	51.9%	48.1%	3.7%	1	1
PCDHB16	5q	5q31.3	23	0	0	0.766613	23	14	9	14	9	0	0	47.9%	54.5%	45.5%	8.9%	1	1
PCDHB18	5q	5q31.3	23	0	0	0.766613	23	14	9	14	9	0	0	47.9%	54.5%	45.5%	8.9%	1	1
PCDHB2	5q	5q31.3	21	0	0	1	21	12	9	12	9	0	0	43.8%	50.6%	49.4%	1.3%	1	1
PCDHB3	5q	5q31.3	21	0	0	1	21	12	9	12	9	0	0	43.8%	50.6%	49.4%	1.3%	1	1
PCDHB4	5q	5q31.3	22	0	0	0.773861	22	13	9	13	9	0	0	45.8%	52.6%	47.4%	5.3%	1	1
PCDHB5	5q	5q31.3	23	0	0	0.766613	23	14	9	14	9	0	0	47.9%	54.5%	45.5%	8.9%	1	1
PCDHB6	5q	5q31.3	23	0	0	0.766613	23	14	9	14	9	0	0	47.9%	54.5%	45.5%	8.9%	1	1
PCDHB7	5q	5q31.3	23	0	0	0.766613	23	14	9	14	9	0	0	47.9%	54.5%	45.5%	8.9%	1	1
PCDHB8	5q	5q31.3	23	0	0	0.766613	23	14	9	14	9	0	0	47.9%	54.5%	45.5%	8.9%	1	1
PCDHB9	5q	5q31.3	23	0	0	0.766613	23	14	9	14	9	0	0	47.9%	54.5%	45.5%	8.9%	1	1
PCDHGA1	5q	5q31.3	26	0	0	1	26	15	11	15	11	0	0	54.2%	51.2%	48.8%	2.4%	1	1
PCDHGA2	5q	5q31.3	26	0	0	1	26	15	11	15	11	0	0	54.2%	51.2%	48.8%	2.4%	1	1
PGM5P2	9q	9q21.11	27	0	0	0.551683	27	16	10	16	10	0	0	56.3%	55.2%	44.8%	10.3%	1	1
POM121L1P	22q	22q11.22	25	0	0	0.136166	25	10	13	10	13	0	0	52.1%	37.2%	62.8%	-25.7%	1	1
PPIAL4G	1q	1q21.1	33	0	0	0.128265	33	15	16	15	16	0	0	68.8%	41.9%	58.1%	-16.2%	1	1
RNVU1-1	1q	1q21.1	33	0	0	0.128265	33	15	16	15	16	0	0	68.8%	41.9%	58.1%	-16.2%	1	1
RNVU1-3	1q	1q21.1	33	0	0	0.128265	33	15	16	15	16	0	0	68.8%	41.9%	58.1%	-16.2%	1	1
RNVU1-4	1q	1q21.1	23	0	0	0.773861	23	13	9	13	9	0	0	47.9%	52.6%	47.4%	5.3%	1	1
SLC25A2	5q	5q31.3	25	0	0	1	25	14	11	14	11	0	0	52.1%	49.5%	50.5%	-1.1%	1	1
SLC9A3	5p	5p15.33	20	0	4	1	20	11	9	11	9	0	0	41.7%	48.5%	51.5%	-3.1%	1	1
SRGAP2B	1q	1q21.1	34	0	0	0.0587894	34	15	17	15	17	0	0	70.8%	40.4%	59.6%	-19.1%	1	1
TAF7	5q	5q31.3	26	0	1	1	26	15	11	15	11	0	0	54.2%	51.2%	48.8%	2.4%	1	1
TPPP	5p	5p15.33	20	0	0	0.551683	20	10	10	10	10	0	0	41.7%	43.5%	56.5%	-13.0%	1	1

## Sheet: D Genes Top 20 Mixed Type
																		Genesets								Pathways
Names	Chr	Cytoband	Gain	Loss	Number of Pathways	p-Value Fisher-test	∑CNV	CNV G1	CNV G3	Gain G1	Gain G3	Loss G1	Loss G3	% CNV	% G1	% G3	%G1 - %G3	Genes_TOP20	Genes.TOP20.gains	Genes.TOP20.losses	Genes_CNV_mixed.type	Genes_TOP20.Mixed.Typed	TSG.Genes	Driver.genes	Genes_3P	HSA04151 PI3K-Akt signaling pathway	HSA05200 Pathways in cancer	HSA04080 Neuroactive ligand-receptor interaction	HSA05206 MicroRNAs in cancer	HSA04010 MAPK signaling pathway	HSA04060 Cytokine-cytokine receptor interaction	HSA05211 Renal cell carcinoma
DEFB103A	8p	8p23.1	22	4	0	0.130102	26	16	9	15	6	1	3	54.2%	57.8%	42.2%	15.5%	1	1		1	1
DEFB104A	8p	8p23.1	20	4	0	0.113672	24	15	8	14	5	1	3	50.0%	59.1%	40.9%	18.1%	1	1		1	1
DEFB105A	8p	8p23.1	20	4	0	0.113672	24	15	8	14	5	1	3	50.0%	59.1%	40.9%	18.1%	1	1		1	1
DEFB106A	8p	8p23.1	20	4	0	0.113672	24	15	8	14	5	1	3	50.0%	59.1%	40.9%	18.1%	1	1		1	1
DEFB107A	8p	8p23.1	20	4	0	0.113672	24	15	8	14	5	1	3	50.0%	59.1%	40.9%	18.1%	1	1		1	1
FAM90A21P	8p	8p23.1	24	3	0	0.185395	27	17	9	16	7	1	2	56.3%	59.2%	40.8%	18.5%	1	1		1	1
FAM90A7P	8p	8p23.1	24	3	0	0.185395	27	17	9	16	7	1	2	56.3%	59.2%	40.8%	18.5%	1	1		1	1
GOLGA6L6	15q	15q11.2	20	5	0	0.589143	25	12	12	10	9	2	3	52.1%	43.5%	56.5%	-13.0%	1	1		1	1
GOLGA8CP	15q	15q11.2	20	4	0	0.330261	24	11	12	10	9	1	3	50.0%	41.4%	58.6%	-17.3%	1	1		1	1
POTEB2	15q	15q11.2	22	4	0	0.90757	26	15	10	13	8	2	2	54.2%	53.6%	46.4%	7.1%	1	1		1	1
SPAG11A	8p	8p23.1	20	4	0	0.113672	24	15	8	14	5	1	3	50.0%	59.1%	40.9%	18.1%	1	1		1	1
EMB	5q	5q11.1	4	22	0	0.90757	26	15	10	2	2	13	8	54.2%	53.6%	46.4%	7.1%	1		1	1	1
ARL17A	17q	17q21.31	16	7	0	0.586884	23	14	8	11	5	3	3	47.9%	57.4%	42.6%	14.8%	1			1	1
ARL17B	17q	17q21.31	14	8	0	0.604459	22	12	9	9	5	3	4	45.8%	50.6%	49.4%	1.3%	1			1	1
DEFB4A	8p	8p23.1	18	3	0	0.0917872	21	14	6	13	4	1	2	43.8%	64.2%	35.8%	28.4%	1			1	1
FAM215B	17q	17q21.31	16	7	0	0.586884	23	14	8	11	5	3	3	47.9%	57.4%	42.6%	14.8%	1			1	1
HERC2P3	15q	15q11.2	19	7	0	0.84968	26	13	12	9	9	4	3	54.2%	45.5%	54.5%	-9.1%	1			1	1
LRRC37A	17q	17q21.31	14	6	0	0.768767	20	12	8	9	5	3	3	41.7%	53.6%	46.4%	7.1%	1			1	1
LRRC37A2	17q	17q21.31	16	7	0	0.586884	23	14	8	11	5	3	3	47.9%	57.4%	42.6%	14.8%	1			1	1
MIR1268A	15q	15q11.2	13	10	0	0.359341	23	15	7	8	4	7	3	47.9%	62.2%	37.8%	24.5%	1			1	1
OR4N4	15q	15q11.2	17	9	1	0.249006	26	17	8	11	5	6	3	54.2%	62.0%	38.0%	24.1%	1			1	1
SNORA26	3p	3p21.1	8	18	0	0.00768293	26	17	7	3	5	14	2	54.2%	65.1%	34.9%	30.3%	1			1	1			1
SNORA43	3p	3p25.3	4	17	0	0.540433	21	13	7	2	2	11	5	43.8%	58.8%	41.2%	17.6%	1			1	1			1
SNORA51	4p	4p14	14	8	0	0.00810901	22	13	9	5	9	8	0	45.8%	52.6%	47.4%	5.3%	1			1	1
SNORA70	Xq	Xq28	19	7	0	0.177048	26	17	9	11	8	6	1	54.2%	59.2%	40.8%	18.5%	1			1	1
UGT2B17	4q	4q13.2	15	7	10	0.137157	22	9	12	5	9	4	3	45.8%	36.6%	63.4%	-26.8%	1			1	1
