# Supplementary material for: Stratification of clear cell renal cell carcinoma (ccRCC) genomes by gene-directed copy number alteration (CNA) analysis
Source: PLoS One. 2017 May 9;12(5):e0176659. doi: 10.1371/journal.pone.0176659 (PMC5423597; doi:10.1371/journal.pone.0176659)
Supplement: S11 File — CNA genes enlisted show CNAs in at least 20 HRO tumours assigned to at least one KEGG-Pathway. "1" describes the linkage between CNA genes and associated pathways. A: enlists all KEGG pathways. B: enlists the most common KEGG pathways. Column N depicts the sum of pathways regarding each CNA gene (i.e. the number of pathways linked with that gene). Furthermore, column O and P mark whether a CNA gene is a driver or a tumour suppressor gene. (XLSX) [file pone.0176659.s011.xlsx]

## Sheet: A All pathways
		05200 Pathways in cancer	00230 Purine metabolism	04020 Calcium signaling pathway	04510 Focal adhesion	04062 Chemokine signaling pathway	05206 MicroRNAs in cancer	05205 Proteoglycans in cancer	05203 Viral carcinogenesis	04010 MAPK signaling pathway	04060 Cytokine cytokine receptor interaction	04810 Regulation of actin cytoskeleton	04261 Adrenergic signaling in cardiomyocytes	04270 Vascular smooth muscle contraction	05210 Colorectal cancer	05410 Hypertrophic cardiomyopathy HCM	05414 Dilated cardiomyopathy	00240 Pyrimidine metabolism	04151 PI3K Akt signaling pathway	04912 GnRH signaling pathway	04260 Cardiac muscle contraction	04972 Pancreatic secretion	04726 Serotonergic synapse	05412 Arrhythmogenic right ventricular cardiomyopathy ARVC	04014 Ras signaling pathway	04015 Rap1 signaling pathway	04310 Wnt signaling pathway	04350 TGF beta signaling pathway	04512 ECM receptor interaction	04540 Gap junction	04660 T cell receptor signaling pathway	04666 Fc gamma R mediated phagocytosis	04915 Estrogen signaling pathway	04914 Progesterone mediated oocyte maturation	04916 Melanogenesis	04970 Salivary secretion	04724 Glutamatergic synapse	04725 Cholinergic synapse	04728 Dopaminergic synapse	04720 Long term potentiation	04730 Long term depression	04723 Retrograde endocannabinoid signaling	04722 Neurotrophin signaling pathway	04713 Circadian entrainment	05213 Endometrial cancer	05222 Small cell lung cancer	05223 Non small cell lung cancer	05010 Alzheimer s disease	05016 Huntington s disease
	SUM	7	5	5	5	5	5	5	5	4	4	4	4	4	4	4	4	3	3	3	3	3	3	3	2	2	2	2	2	2	2	2	2	2	2	2	2	2	2	2	2	2	2	2	2	2	2	2	2
RAF1	45	1			1	1	1	1		1		1		1	1				1	1			1		1	1				1	1	1	1	1	1					1	1		1		1		1
RHOA	25	1			1	1	1	1	1			1		1	1							1			1	1	1	1			1												1
FLNB	4				1			1		1
CCR3	3					1			1		1
CCR8	3					1			1		1
ITPR1	22			1				1						1						1		1	1							1			1			1	1	1	1	1	1	1		1				1	1
CACNA1D	21			1						1			1	1		1	1			1	1		1	1													1	1	1			1		1				1
ITGA9	8				1							1				1	1		1					1					1
WNT7A	8	1						1																			1								1
LAMB2	7	1			1														1										1																	1
MLH1	5	1													1																														1
APPL1	2	1													1
CCR2	2					1					1
ARPC4	6											1																				1
CACNA2D3	6									1			1			1	1				1			1
PPARG	6	1																																															1
TNNC1	5			1									1			1	1				1
ATP2B2	4			1									1									1														1
CDC25A	3						1																											1
ENTPD3	3		1															1
FHIT	3		1																																											1	1
KAT2B	3								1
NME6	2		1															1
HDAC11	2								1
IMPDH2	2		1
HRH1	2			1
ACVR2B	2										1																	1
ENTPD5	2		1															1
MIRLET7G	1						1
MIR135A1	1						1
[truncated: 57 more columns]

## Sheet: B Most common pathways
Names	05200 Pathways in cancer	00230 Purine metabolism	04062 Chemokine signaling pathway	04020 Calcium signaling pathway	04510 Focal adhesion	05203 Viral carcinogenesis	05205 Proteoglycans in cancer	05206 MicroRNAs in cancer	05210 Colorectal cancer	04810 Regulation of actin cytoskeleton	04060 Cytokine-cytokine receptor interaction	04010 MAPK signaling pathway
	7	5	5	5	5	5	5	5	4	4	4	4		Driver	Suppressor
RAF1	1		1		1		1	1	1	1		1	8
RHOA	1		1		1	1	1	1	1	1			8	X	X
FLNB					1		1					1	3
CCR3			1			1					1		3
CCR8			1			1					1		3
ITPR1				1			1						2
CACNA1D				1								1	2
ITGA9					1					1			2
WNT7A	1						1						2
LAMB2	1				1								2
MLH1	1								1				2	X
APPL1	1								1				2
CCR2			1								1		2
ARPC4										1			1
CACNA2D3												1	1
PPARG	1												1
TNNC1				1									1
ATP2B2				1									1
CDC25A								1					1
ENTPD3		1											1
FHIT		1											1	X
KAT2B						1							1
NME6		1											1
HDAC11						1							1
IMPDH2		1											1
HRH1				1									1
ACVR2B											1		1
ENTPD5		1											1
MIRLET7G								1					1
MIR135A1								1					1
