# Supplementary material for: Stratification of clear cell renal cell carcinoma (ccRCC) genomes by gene-directed copy number alteration (CNA) analysis
Source: PLoS One. 2017 May 9;12(5):e0176659. doi: 10.1371/journal.pone.0176659 (PMC5423597; doi:10.1371/journal.pone.0176659)
Supplement: S16 File — Table A presents survival-data and gene counts of both HRO and Swiss data sets including assignments of patient groups based on gene set HRO201. Fig B (upper panel) visualizes survival data of Swiss patients stratified by three CNA patient groups is based on gene set HRO201 leading to classifications depicted in A. Regarding the Swiss data set, hazard ratio concerning both Swiss groups (A, Z vs. B-F) is 2.47 with 95% confidence interval at [0.69, 8.80] and a logrank test p-value of 0.151. The lower panel of Fig B is based on survival data categorized by Fuhrman grades G1, G2, G3 and G4 (number of patients are in parenthesis). Data are enlisted in A. The hazard ratio for G1+G2 vs. G3+G4 is 1.06 with 95% confidence interval at [0.29, 3.80] and a longrank-test p-value of 0.932. The hazard ratio for G2 vs. G3 is 0.65 with 95% confidence interval at [0.16, 2.66] and a longrank-test p-value of 0.551. (XLSX) [file pone.0176659.s016.xlsx]

## Sheet: A Groups
													Geneset HRO × CH (171 Genes)						Geneset HRO (201 Genes)
Names	total gains	total losses	total CNA	rel. gains	rel. losses	rel. CNA	Pat. Group	Grade (Fuhrman)	Grade (Thoenes)	out- come	out- come	Survival (month)	+G1 gain	+G1 loss	+G3 gain	+G3 loss	Total gains	Total loss	+G1 gain	+G1 loss	+G3 gain	+G3 loss	Total gains	Total loss
G1_262	300	47	347	0.0190331	0.00298186	0.022015	A	1		alive	ANED	96	1	3	0	0	1	3	1	4	0	0	1	4
G1_320	694	426	1120	0.0440299	0.027027	0.071057	A	1		alive	ANED	43	2	4	0	0	2	4	2	4	0	0	2	4
G1_267	362	735	1097	0.0229666	0.0466311	0.0695978	A	1		dead	DBOR	14	0	5	0	0	0	5	0	6	0	0	0	6
G1_321	346	316	662	0.0219515	0.0200482	0.0419997	A	1		alive	ANED	44	1	5	0	0	1	5	1	5	0	0	1	5
G1_293	3248	384	3632	0.206065	0.0243624	0.230428	A	1		dead	DBOR	1	2	5	6	1	8	6	2	5	6	1	8	6
G1_346	265	592	857	0.0168126	0.0375587	0.0543713	A	1		alive	ANED	34	0	8	0	0	0	8	0	14	0	0	0	14
G2_37	324	531	855	0.0205558	0.0336886	0.0542444	A	2		alive	ANED	50	0	9	2	1	2	10	0	9	6	1	6	10
G1_359	415	368	783	0.0263291	0.0233473	0.0496764	A	1		alive	ANED	33	0	10	0	0	0	10	0	10	0	0	0	10
G1_101	175	254	429	0.0111027	0.0161147	0.0272174	A	1		alive	ANED	86	0	17	0	0	0	17	0	21	0	0	0	21
G1_288	972	526	1498	0.0616673	0.0333714	0.0950387	A	1		alive	ANED	90	1	18	0	0	1	18	1	18	0	0	1	18
G1_34	609	695	1304	0.0386372	0.0440934	0.0827306	A	1		alive	ANED	144	0	19	0	0	0	19	0	19	0	0	0	19
G2_48	75	730	805	0.00475828	0.0463139	0.0510722	A	2		alive	ANED	45	0	21	0	0	0	21	0	22	4	0	4	22
G1_22	2533	2112	4645	0.160703	0.133993	0.294696	A	1		dead	NA		3	23	3	2	6	25	3	26	3	2	6	28
G1_94	185	446	631	0.0117371	0.0282959	0.040033	A	1		alive	ANED	54	0	24	0	0	0	24	0	24	0	0	0	24
G1_326	45	708	753	0.00285497	0.0449182	0.0477731	A	1		alive	ANED	48	0	30	0	0	0	30	0	31	0	0	0	31
G1_301	59	766	825	0.00374318	0.0485979	0.0523411	A	1		alive	ANED	108	0	31	0	0	0	31	0	37	0	0	0	37
G1_286	470	2599	3069	0.0298186	0.16489	0.194709	A	1		alive	ANED	93	1	39	0	0	1	39	1	50	0	0	1	50
G1_111	38	865	903	0.00241086	0.0548788	0.0572897	A	1		alive	ANED	154	0	44	0	0	0	44	0	49	0	0	0	49
G1_290	1007	1303	2310	0.0638878	0.0826672	0.146555	A	1		alive	ANED	89	0	49	2	1	2	50	0	69	2	1	2	70
G1_294	302	1490	1792	0.01916	0.0945312	0.113691	A	1		dead	DBOR	76	1	50	0	0	1	50	1	68	0	0	1	68
G1_140	675	1575	2250	0.0428245	0.0999239	0.142748	A	1		alive	AWD	100	0	57	0	8	0	65	0	76	0	8	0	84
G1_269	289	1000	1289	0.0183352	0.0634437	0.081779	A	1		alive	ANED	94	0	58	0	0	0	58	0	75	0	0	0	75
G1_142	204	971	1175	0.0129425	0.0616039	0.0745464	A	1		dead	DBOR	27	0	64	0	0	0	64	0	74	0	0	0	74
G1_365	667	1507	2174	0.042317	0.0956097	0.137927	A	1		alive	ANED	65	1	70	0	4	1	74	1	90	0	4	1	94
G3_138	48	42	90	0.0030453	0.00266464	0.00570994	B	3		dead	DOTD	16	0	0	1	8	1	8	0	0	1	8	1	8
G3_21	323	242	565	0.0204923	0.0153534	0.0358457	B	3		dead	DOTD	48	0	0	1	8	1	8	0	0	1	8	1	8
G3_39	588	364	952	0.0373049	0.0230935	0.0603984	B	3		dead	DOTD		0	0	1	11	1	11	0	0	1	12	1	12
G3_531	1184	418	1602	0.0751174	0.0265195	0.101637	B	3		alive	ANED	47	1	0	9	17	10	17	1	0	11	18	12	18
G3_644	419	713	1132	0.0265829	0.0452354	0.0718183	B	3		alive	AWD	20	0	0	0	21	0	21	0	0	0	22	0	22
G3_713	125	609	734	0.00793047	0.0386372	0.0465677	B	3		alive	ANED	9	0	0	2	28	2	28	0	0	6	29	6	29
G3_593	1164	827	1991	0.0738485	0.052468	0.126316	B	3		dead	DOTD	10	0	0	3	31	3	31	0	0	7	32	7	32
G3_537	255	1122	1377	0.0161781	0.0711839	0.087362	B	3		dead	DOTD	34	0	0	0	34	0	34	0	0	4	35	4	35
G3_287	1977	709	2686	0.125428	0.0449816	0.17041	B	3		alive	ANED	61	0	0	5	43	5	43	0	0	9	45	9	45
G3_603	723	49	772	0.0458698	0.00310874	0.0489786	C	3		dead	DOTD	21	0	0	25	1	25	1	0	0	25	1	25	1
G3_183	3056	369	3425	0.193884	0.0234107	0.217295	C	3		alive	ANED	89	0	0	29	1	29	1	0	0	30	1	30	1
G3_30	1954	645	2599	0.123969	0.0409212	0.16489	C	3		alive	AWD	47	0	0	27	6	27	6	0	0	28	6	28	6
G3_541	1614	2918	4532	0.102398	0.185129	0.287527	F	3		dead	DOTD	9	0	23	34	11	34	34	0	23	35	11	35	34
G3_576	1067	168	1235	0.0676945	0.0106585	0.078353	Z	3		alive	ANED	35	0	0	6	6	6	6	0	0	7	6	7	6
G3_526	1073	45	1118	0.0680751	0.00285497	0.0709301	Z	3					0	0	5	1	5	1	0	0	6	1	6	1
G3_457	323	22	345	0.0204923	0.00139576	0.0218881	Z	3		dead	DOTD	3	0	0	4	0	4	0	0	0	5	0	5	0
G3_241	116	107	223	0.00735947	0.00678848	0.014148	Z	3		alive	ANED	30	0	0	1	0	1	0	0	5	5	0	5	5
G3_563	49	126	175	0.00310874	0.00799391	0.0111027	Z	3		dead	DBOR	1	0	0	0	3	0	3	0	0	0	3	0	3
G3_65	426	107	533	0.027027	0.00678848	0.0338155	Z	3		alive	ANED	109	0	0	0	1	0	1	0	0	0	1	0	1
G1_196	564	31	595	0.0357823	0.00196676	0.037749	Z	1		alive	ANED	84	0	0	0	0	0	0	0	0	0	0	0	0
G1_327	260	48	308	0.0164954	0.0030453	0.0195407	Z	1		alive	ANED	48	0	0	0	0	0	0	0	0	0	0	0	0
G1_357	373	47	420	0.0236645	0.00298186	0.0266464	Z	1		alive	ANED	33	0	0	0	0	0	0	0	0	0	0	0	0
G3_362	105	15	120	0.00666159	0.000951656	0.00761325	Z	3		alive	ANED	31	0	0	0	0	0	0	0	0	0	0	0	0
G1_185	827	31	858	0.052468	0.00196676	0.0544347	Z	1		alive	ANED	82	1	0	0	0	1	0	1	0	4	0	5	0
UZHRCC034	139	386	525	0.00615017	0.0170789	0.0232291	A	2	1	alive		7	1	15	0	0	1	15
UZHRCC069	16	963	979	0.000707933	0.0426087	0.0433167	A	1	1				0	31	0	1	0	32
UZHRCC033	827	1602	2429	0.0365913	0.0708818	0.107473	A	2	1	alive		87	0	31	0	3	0	34
UZHRCC071	1317	796	2113	0.0582718	0.0352197	0.0934914	A	2	1	alive		121	7	31	0	1	7	32
UZHRCC041	56	717	773	0.00247777	0.0317243	0.034202	A	1	1				0	32	0	0	0	32
UZHRCC070	1722	1316	3038	0.0761913	0.0582275	0.134419	A	2	1	alive		85	0	32	0	0	0	32
UZHRCC079	696	1622	2318	0.0307951	0.0717667	0.102562	A	2	1	alive		25	1	32	0	0	1	32
UZHRCC035	744	1058	1802	0.0329189	0.0468121	0.079731	A	2	1	dead		30	1	32	0	2	1	34
UZHRCC064	591	959	1550	0.0261493	0.0424318	0.068581	A	3	2	alive		70	1	32	0	2	1	34
UZHRCC040	1173	1994	3167	0.0519004	0.0882262	0.140127	A	2	1	dead		32	3	34	0	0	3	34
UZHRCC072	20	3337	3357	0.000884917	0.147648	0.148533	A	3	2	alive		80	0	36	0	1	0	37
UZHRCC045	572	2216	2788	0.0253086	0.0980488	0.123357	A	2	1				2	37	0	0	2	37
UZHRCC075	6	1243	1249	0.000265475	0.0549976	0.055263	D	1	1				0	31	0	10	0	41
UZHRCC028	61	2494	2555	0.002699	0.110349	0.113048	D	3	2	alive		82	1	52	0	12	1	64
UZHRCC047	17	1366	1383	0.000752179	0.0604398	0.061192	D	2	1	dead		9	0	32	0	16	0	48
UZHRCC066	1334	1650	2984	0.0590239	0.0730056	0.13203	D	3	2	alive		60	3	18	3	19	6	37
UZHRCC019	678	1828	2506	0.0299987	0.0808814	0.11088	D	4	3	dead		46	1	32	0	28	1	60
UZHRCC046	28	2060	2088	0.00123888	0.0911464	0.0923853	D	3	2	alive		75	0	32	0	32	0	64
UZHRCC054	621	7323	7944	0.0274767	0.324012	0.351489	D	1	1				2	8	0	39	2	47
UZHRCC006	1312	3392	4704	0.0580505	0.150082	0.208132	D	3	2	dead		4	2	31	1	47	3	78
UZHRCC020	3079	2310	5389	0.136233	0.102208	0.238441	E	2	1	dead		5	5	36	10	1	15	37
UZHRCC031	3236	857	4093	0.14318	0.0379187	0.181098	E	3	2	dead		78	8	30	27	0	35	30
UZHRCC009	4574	2161	6735	0.20238	0.0956152	0.297996	F	3	2	dead		29	14	25	10	22	24	47
UZHRCC036	3540	3962	7502	0.15663	0.175302	0.331932	F	3	2				4	32	10	54	14	86
UZHRCC017	3190	5101	8291	0.141144	0.225698	0.366842	F	3	2	alive		27	11	33	24	16	35	49
UZHRCC061	2545	1918	4463	0.112606	0.0848635	0.197469	F	1	1				3	32	26	23	29	55
UZHRCC063	448	75	523	0.0198221	0.00331844	0.0231406	Z	3	2	dead		51	0	1	0	0	0	1
UZHRCC042	775	96	871	0.0342905	0.0042476	0.0385381	Z	3	2	alive		69	1	1	0	0	1	1
UZHRCC030	43	223	266	0.00190257	0.00986682	0.0117694	Z	1	1	alive		129	0	0	0	1	0	1
UZHRCC016	1421	158	1579	0.0628733	0.00699084	0.0698642	Z	4	3	dead		1.5	3	1	2	0	5	1
