# Supplementary material for: Stratification of clear cell renal cell carcinoma (ccRCC) genomes by gene-directed copy number alteration (CNA) analysis
Source: PLoS One. 2017 May 9;12(5):e0176659. doi: 10.1371/journal.pone.0176659 (PMC5423597; doi:10.1371/journal.pone.0176659)
Supplement: S1 Table — Detailed data regarding 10 tumour suppressor genes that show at least two gains in at least 2 G3-HRO tumours. “-1” describes losses, “1” gains. In column C, number of pathways of CNA genes under study. (XLSX) [file pone.0176659.s017.xlsx]

## Sheet: Tab1
Names	Cytoband	Pathways	G1_269	G1_140	G3_183	G3_30	G3_541	G3_603	G3_526	G3_287	G3_531	G3_593	G3_576	UZHRCC054	UZHRCC061	UZHRCC020	UZHRCC009	UZHRCC017	UZHRCC031	UZHRCC028	UZHRCC036	Sum 1+	Sum1-
		Fuhrman Grade	1	1	3	3	3	3	3	3	3	3	3	1	1	2	3	3	3	3	3
ARMC10	7q22.1	0	0	0	1	1	1	1	0	0	0	0	0	0	1	0	0	1	1	0	0	7	-
FBXL13	7q22.1	0	0	0	1	1	1	1	0	0	0	0	0	0	1	0	0	1	1	0	0	7	-
NAPEPLD	7q22.1	1	0	0	1	1	1	1	0	0	0	0	0	0	1	0	0	1	1	0	0	7	-
PAX4	7q32.1	1	0	0	1	1	1	1	0	0	0	0	0	0	1	1	0	1	1	0	-1	8	-1
EMP1	12p13.1	0	0	0	0	0	0	0	0	1	1	0	1	0	0	0	1	0	0	0	0	4	-
PLCB3	11q13.1	31	0	0	1	1	0	0	1	0	0	0	0	-1	0	0	0	0	0	0	0	2	-1
PLEKHO1	1q21.2	0	0	0	1	1	0	0	0	0	0	1	0	0	0	0	1	0	0	0	0	4	-
PLK5	19p13.3	0	-1	0	1	1	0	0	1	0	0	0	0	0	0	0	0	0	0	-1	0	3	-2
PTPN12	7q11.23	0	0	0	1	0	1	1	0	0	0	0	0	0	1	0	0	1	1	-1	0	6	-1
PTPN2	18p11.21	0	0	-1	1	1	0	0	1	0	0	0	0	0	0	-1	0	-1	0	0	1	4	-3
Sum 1+			-	-	8	8	5	5	3	1	1	1	1	-	5	1	2	5	5	-	1
Sum1-			-1	-1	-	-	-	-	-	-	-	-	-	-1	-	-1	-	-1	-	-2	-1
